# Supplementary material for: Epsin Family Member 3 and Ribosome-Related Genes Are Associated with Late Metastasis in Estrogen Receptor-Positive Breast Cancer and Long-Term Survival in Non-Small Cell Lung Cancer Using a Genome-Wide Identification and Validation Strategy
Source: PLoS One. 2016 Dec 7;11(12):e0167585. doi: 10.1371/journal.pone.0167585 (PMC5142791; doi:10.1371/journal.pone.0167585)
Supplement: S2 Table — Late- and early-type genes identified in the Rotterdam cohort (A), Transbig cohort (B), overlap of Rotterdam and Transbig cohorts (C), and validated in the Mainz cohort (D). Additionally, results of a conventional Cox model without time restriction are shown (A-D). Affymetrix probe set IDs and official gene symbols are given. HR: hazard ratio; p: p-value unadjusted; fdr: false discovery rate adjusted. (XLSX) [file pone.0167585.s006.xlsx]

## Sheet: S2A
	S2 Table A: Late and early-type genes identified in the Rotterdam cohort. In addition results of a non-time restricted Cox model are shown. Affymetrix probe set IDs and official gene symbols are given. HR: hazard ratio; p: p-value unadjusted. Only probe sets with an unadjusted p-value <0.05 are shown.
	late-type					early-type					non-time restricted model
	Affy ID	Gene symbol	HR	p		Affy ID	Gene symbol	HR	p		Affy ID	Gene symbol	HR	p
	117_at	HSPA6	2.97332	0.0360691		1294_at	UBA7	0.285998	0.00554183		1294_at	UBA7	0.410455	0.00736765
	1255_g_at	GUCA1A	44.102	0.0451547		1316_at	THRA	4.1691	0.0415565		1316_at	THRA	4.69209	0.00733228
	200003_s_at	RPL28	0.220432	0.0218769		1598_g_at	GAS6	0.490018	0.0482439		1405_i_at	CCL5	0.787517	0.0209105
	200005_at	EIF3D	0.271384	0.00386811		179_at	DTX2P1-UPK3BP1-PMS2P11	0.271666	0.00721999		200003_s_at	RPL28	0.365415	0.0313411
	200012_x_at	RPL21	0.223136	0.0126932		200002_at	RPL35	0.290655	0.0361216		200005_at	EIF3D	0.477615	0.023793
	200014_s_at	HNRNPC	7.01396	0.0369497		200010_at	RPL11	0.366041	0.0490987		200010_at	RPL11	0.376352	0.0114763
	200022_at	RPL18	0.228508	0.00707482		200011_s_at	ARF3	3.73977	0.00189277		200011_s_at	ARF3	1.98987	0.0341072
	200023_s_at	EIF3F	0.267653	0.00327012		200012_x_at	RPL21	0.268955	0.00402393		200012_x_at	RPL21	0.251592	0.000138953
	200024_at	RPS5	0.323513	0.00332814		200013_at	RPL24	0.101894	0.00458198		200013_at	RPL24	0.191722	0.00689474
	200029_at	RPL19	0.0768175	0.00472694		200017_at	RPS27A	0.102653	0.0128769		200014_s_at	HNRNPC	4.71358	0.01088
	200030_s_at	SLC25A3	0.121566	1.94562e-05		200018_at	RPS13	0.168343	0.0470638		200021_at	CFL1	8.50973	0.000344223
	200031_s_at	RPS11	0.0545852	0.0338702		200021_at	CFL1	14.2123	0.000919711		200022_at	RPL18	0.311135	0.00224094
	200034_s_at	RPL6	0.210429	0.00545905		200023_s_at	EIF3F	0.402698	0.0273618		200023_s_at	EIF3F	0.335402	0.000316539
	200036_s_at	RPL10A	0.371151	0.00430851		200026_at	RPL34	0.0105716	8.90081e-06		200024_at	RPS5	0.461341	0.00424923
	200037_s_at	CBX3	7.06195	0.00431984		200028_s_at	STARD7	4.04388	0.0205178		200026_at	RPL34	0.143547	0.0358084
	200043_at	ERH	4.37514	0.0272969		200031_s_at	RPS11	0.0496943	0.0161995		200031_s_at	RPS11	0.0518596	0.00134195
	200044_at	SRSF9	0.251765	0.0325753		200032_s_at	RPL9	0.146354	0.0366631		200034_s_at	RPL6	0.303066	0.00180178
	200045_at	ABCF1	0.230477	0.0103023		200035_at	CTDNEP1	0.0895162	0.000184547		200035_at	CTDNEP1	0.156448	8.2168e-05
	200073_s_at	HNRNPD	0.178868	0.0188085		200038_s_at	RPL17	0.222444	0.00307212		200036_s_at	RPL10A	0.455741	0.00142979
	200080_s_at	NA	26.179	0.000494566		200040_at	KHDRBS1	8.16423	0.0145039		200037_s_at	CBX3	3.85503	0.000981508
	200081_s_at	RPS6	0.320315	0.00989736		200044_at	SRSF9	5.35309	0.00786054		200038_s_at	RPL17	0.278339	0.00138044
	200085_s_at	TCEB2	2.99314	0.0272458		200045_at	ABCF1	4.34643	0.0164829		200047_s_at	YY1	2.07056	0.042345
	200596_s_at	EIF3A	0.33142	0.00680501		200047_s_at	YY1	2.63944	0.0471461		200048_s_at	JTB	2.6894	0.0130269
	200605_s_at	PRKAR1A	0.717568	0.0492538		200051_at	SART1	2.5454	0.0453216		200053_at	SPAG7	0.325453	0.0086358
	200612_s_at	AP2B1	0.481061	0.0131991		200053_at	SPAG7	0.171824	0.00217763		200058_s_at	SNRNP200	2.3118	0.0383267
	200616_s_at	MLEC	0.503529	0.0131121		200058_s_at	SNRNP200	6.48749	7.97042e-05		200061_s_at	RPS24	0.154083	0.00472557
	200651_at	GNB2L1	0.22087	0.00307052		200061_s_at	RPS24	0.119425	0.0116716		200065_s_at	ARF1	2.81591	0.0143661
	200668_s_at	UBE2D3	0.418045	0.0494388		200065_s_at	ARF1	4.25534	0.00733851		200067_x_at	SNX3	1.61761	0.0387091
	200675_at	CD81	0.459485	0.0039462		200069_at	SART3	3.1347	0.00124795		200069_at	SART3	1.91153	0.0111957
	200677_at	PTTG1IP	3.58202	0.0344986		200073_s_at	HNRNPD	8.99374	0.00196466		200071_at	SMNDC1	1.7785	0.0359304
	200679_x_at	HMGB1	0.474108	0.0204064		200074_s_at	RPL14	0.328189	0.00561518		200074_s_at	RPL14	0.364741	0.000892241
	200688_at	SF3B3	4.52592	0.0266078		200076_s_at	KXD1	4.30971	0.000734603		200081_s_at	RPS6	0.295428	3.95159e-05
	200689_x_at	EEF1G	0.100518	0.0118192		200079_s_at	KARS	3.03546	0.0117496		200082_s_at	RPS7	0.496267	0.015041
	200696_s_at	GSN	0.51053	0.00170009		200081_s_at	RPS6	0.275984	0.00135425		200087_s_at	TMED2	3.80581	0.00198707
	200702_s_at	DDX24	0.497901	0.0187997		200087_s_at	TMED2	5.89208	0.00204882		200088_x_at	RPL12	0.248558	0.00411779
	200703_at	DYNLL1	7.17755	0.0281482		200088_x_at	RPL12	0.174736	0.00492429		200089_s_at	RPL4	0.374339	0.00850479
	200705_s_at	EEF1B2	0.417505	0.0469554		200089_s_at	RPL4	0.286561	0.013282		200091_s_at	RPS25	0.38052	0.00216741
	200715_x_at	RPL13A	0.200511	0.0109668		200091_s_at	RPS25	0.283853	0.00260779		200098_s_at	ANAPC5	2.21581	0.0375365
	200716_x_at	RPL13A	0.0454493	0.000926124		200092_s_at	RPL37	0.0802066	0.00351112		200099_s_at	RPS3A	0.303937	0.00632173
	200725_x_at	RPL10	0.0795875	0.00258793		200094_s_at	EEF2	0.247223	0.035848		200596_s_at	EIF3A	0.419788	0.00219173
	200735_x_at	NACA	0.117205	0.00950718		200098_s_at	ANAPC5	9.10114	2.12705e-05		200608_s_at	RAD21	1.54873	0.038082
	200772_x_at	PTMA	0.381279	0.030271		200099_s_at	RPS3A	0.156869	0.000378394		200612_s_at	AP2B1	0.675215	0.0475683
	200775_s_at	HNRNPK	0.154404	0.0250919		200602_at	APP	0.677017	0.0132317		200614_at	CLTC	2.74063	0.000210806
	200790_at	ODC1	0.526709	0.018958		200604_s_at	PRKAR1A	1.54137	0.0232267		200619_at	SF3B2	2.4412	0.00777808
	200793_s_at	ACO2	0.439634	0.0257807		200614_at	CLTC	3.53819	0.000354654		200623_s_at	CALM3	0.548043	0.0423463
	200802_at	SARS	0.35759	0.0131474		200615_s_at	AP2B1	1.8803	0.0240252		200630_x_at	SET	2.44567	0.0245916
	200805_at	LMAN2	0.29468	0.0243168		200619_at	SF3B2	4.28151	0.000220685		200633_at	UBB	6.80674	0.000756415
	200821_at	LAMP2	2.66488	0.0118791		200623_s_at	CALM3	0.447661	0.0413496		200638_s_at	YWHAZ	1.51972	0.0257409
	200825_s_at	HYOU1	0.40205	0.00456347		200630_x_at	SET	4.2091	0.00683986		200639_s_at	YWHAZ	2.04684	0.0313755
	200826_at	SNRPD2	0.275618	0.0381781		200632_s_at	NDRG1	1.48025	0.0476049		200651_at	GNB2L1	0.252199	0.000118525
	200833_s_at	RAP1B	3.19328	0.0189566		200633_at	UBB	9.06575	0.00507958		200667_at	UBE2D3	0.455487	0.035728
	200835_s_at	MAP4	0.423786	0.0457781		200638_s_at	YWHAZ	2.11499	0.00347992		200675_at	CD81	0.571574	0.00160348
	200845_s_at	PRDX6	3.81853	0.00423775		200651_at	GNB2L1	0.286152	0.0125495		200677_at	PTTG1IP	2.33468	0.0350821
	200858_s_at	RPS8	0.170385	0.00377104		200655_s_at	CALM1	2.99903	0.00808561		200687_s_at	SF3B3	2.08164	0.00665474
	200866_s_at	PSAP	0.699446	0.0255026		200658_s_at	PHB	1.59678	0.00479646		200690_at	HSPA9	3.44411	0.0011135
	200869_at		0.68288	0.0248421		200664_s_at	DNAJB1	2.16378	0.0248437		200696_s_at	GSN	0.693386	0.0156872
	200878_at	EPAS1	0.593551	0.037771		200667_at	UBE2D3	0.276497	0.00593018		200698_at	KDELR2	1.75649	0.00318308
	200882_s_at	PSMD4	3.43531	0.0050839		200687_s_at	SF3B3	2.71132	0.00462049		200699_at	KDELR2	1.94207	0.00264621
	200884_at	CKB	1.4875	0.049811		200690_at	HSPA9	3.91061	0.0076326		200700_s_at	KDELR2	1.82839	0.00436211
	200900_s_at	M6PR	0.400274	0.00785886		200691_s_at	HSPA9	2.50479	0.00846552		200703_at	DYNLL1	3.87587	0.0179155
	200901_s_at	M6PR	0.242459	0.0112749		200698_at	KDELR2	2.30331	0.000787082		200704_at	LITAF	0.496828	0.0057736
	200904_at	HLA-E	0.541873	0.0147378		200699_at	KDELR2	2.4881	0.0022792		200705_s_at	EEF1B2	0.475334	0.00816972
	200905_x_at	HLA-E	0.364799	0.0110095		200700_s_at	KDELR2	2.63046	0.000564225		200706_s_at	LITAF	0.685852	0.0302524
	200908_s_at	RPLP2	2.39902	0.0100096		200704_at	LITAF	0.363551	0.00119846		200708_at	GOT2	1.54449	0.0382621
	200909_s_at	RPLP2	0.0883142	4.16248e-05		200706_s_at	LITAF	0.59093	0.0222048		200713_s_at	MAPRE1	2.28542	0.0418231
	200913_at	PPM1G	0.243206	0.0137997		200710_at	ACADVL	0.472427	0.0304054		200715_x_at	RPL13A	0.320073	0.00758724
	200918_s_at	SRPR	0.433299	0.00375371		200713_s_at	MAPRE1	3.17086	0.0259031		200716_x_at	RPL13A	0.115041	0.00108683
	200920_s_at	BTG1	0.52051	0.00143207		200725_x_at	RPL10	0.171934	0.0102626		200725_x_at	RPL10	0.128275	9.69092e-05
	200937_s_at	RPL5	0.342027	0.0123782		200726_at	PPP1CC	10.9516	0.000122396		200726_at	PPP1CC	4.0344	0.001467
	200944_s_at	HMGN1	4.56544	0.0345981		200733_s_at	PTP4A1	2.1683	0.00300901		200733_s_at	PTP4A1	1.61426	0.01524
	200947_s_at	GLUD1	0.470827	0.0405045		200734_s_at	ARF3	1.91477	0.0301953		200734_s_at	ARF3	1.58932	0.043316
	200950_at	ARPC1A	0.45991	0.0227523		200735_x_at	NACA	0.143984	0.010088		200735_x_at	NACA	0.131237	0.000264505
	200957_s_at	SSRP1	0.209711	0.0341121		200737_at	PGK1	1.97784	0.00712485		200760_s_at	ARL6IP5	0.629847	0.00258141
	200961_at	SEPHS2	2.38725	0.00406397		200744_s_at	GNB1	2.79738	0.00242976		200761_s_at	ARL6IP5	0.467136	0.00865741
	200965_s_at	ABLIM1	0.57758	0.0196236		200746_s_at	GNB1	2.70515	0.0163866		200763_s_at	RPLP1	0.16396	0.00985176
	200982_s_at	ANXA6	0.503999	0.017469		200753_x_at	SRSF2	2.32949	0.0186622		200775_s_at	HNRNPK	0.295003	0.0264205
	200992_at	IPO7	0.33618	0.0393764		200757_s_at	CALU	2.19502	0.0423494		200779_at	ATF4	0.51296	0.0363006
	200993_at	IPO7	0.49425	0.0264609		200760_s_at	ARL6IP5	0.630286	0.0210166		200783_s_at	STMN1	3.19237	7.46078e-07
	201004_at	SSR4	0.286861	0.00692444		200761_s_at	ARL6IP5	0.243876	1.25534e-05		200795_at	SPARCL1	0.748848	0.0150669
	201008_s_at	TXNIP	0.631165	0.0361922		200763_s_at	RPLP1	0.13357	0.0320598		200798_x_at	MCL1	1.55845	0.0105388
	201009_s_at	TXNIP	0.6391	0.0356102		200779_at	ATF4	0.377293	0.021117		200799_at	HSPA1A	2.10845	0.00932201
	201010_s_at	TXNIP	0.363025	0.000735249		200781_s_at	RPS15A	0.0759872	0.00172767		200802_at	SARS	0.476083	0.00919306
	201011_at	RPN1	0.403359	0.0236118		200783_s_at	STMN1	3.99223	1.71176e-06		200807_s_at	HSPD1	2.9939	0.00323943
	201020_at	YWHAH	0.49637	0.0147487		200795_at	SPARCL1	0.699721	0.0225086		200809_x_at	RPL12	0.274549	0.00765764
	201030_x_at	LDHB	0.625238	0.0245939		200799_at	HSPA1A	2.47382	0.0223145		200810_s_at	CIRBP	0.464827	0.0185568
	201033_x_at	RPLP0	0.0698181	0.0170043		200803_s_at	TMBIM6	2.24294	0.00843464		200811_at	CIRBP	0.398835	0.000724556
	201039_s_at	RAD23A	0.461922	0.0075084		200807_s_at	HSPD1	6.48027	5.02109e-05		200815_s_at	PAFAH1B1	2.13532	0.00877411
	201040_at	GNAI2	0.487866	0.0296905		200809_x_at	RPL12	0.201928	0.0120684		200817_x_at	RPS10	0.21538	0.0494057
	201051_at	ANP32A	0.515035	0.0227355		200810_s_at	CIRBP	0.273573	0.0029791		200819_s_at	RPS15	0.218654	0.00644146
	201054_at	HNRNPA0	0.449984	0.0228708		200811_at	CIRBP	0.296015	0.00119035		200822_x_at	TPI1	3.1892	0.000165598
	201059_at	CTTN	1.78702	0.0178061		200812_at	CCT7	4.57859	0.00628983		200823_x_at	RPL29	0.493268	0.00071717
	201062_at	STOM	141.193	0.0357998		200815_s_at	PAFAH1B1	2.5169	0.0183691		200824_at	GSTP1	0.639006	0.0076776
	201064_s_at	PABPC4	0.385481	0.0063098		200817_x_at	RPS10	0.0860298	0.0199921		200827_at	PLOD1	1.94157	0.0273931
	201076_at	NHP2L1	0.361097	0.0421986		200819_s_at	RPS15	0.204179	0.0310911		200829_x_at	ZNF207	3.36025	0.00521726
	201077_s_at	NHP2L1	0.238981	0.0159593		200822_x_at	TPI1	7.55568	7.80492e-09		200830_at	PSMD2	2.80026	0.0031327
	201089_at	ATP6V1B2	0.46013	0.0375259		200823_x_at	RPL29	0.434705	0.00150734		200836_s_at	MAP4	0.428886	0.0342493
	201091_s_at	CBX3	2.57816	0.0399958		200824_at	GSTP1	0.569813	0.0174265		200840_at	KARS	2.02183	0.0154334
	201101_s_at	BCLAF1	0.549643	0.0119394		200827_at	PLOD1	2.22025	0.0465047		200845_s_at	PRDX6	1.92	0.0298079
	201119_s_at	COX8A	0.243976	0.0198318		200829_x_at	ZNF207	3.23977	0.0438243		200848_at	AHCYL1	0.649165	0.014622
	201138_s_at	SSB	0.366277	0.00398793		200830_at	PSMD2	3.6233	0.00306477		200849_s_at	AHCYL1	0.467465	0.0114316
	201144_s_at	EIF2S1	2.66627	0.0323949		200840_at	KARS	2.76482	0.00961694		200850_s_at	AHCYL1	0.442908	0.00166552
	201154_x_at	RPL4	0.250858	0.00502204		200842_s_at	EPRS	1.70513	0.0218778		200851_s_at	IST1	1.98812	0.0427475
	201161_s_at	YBX3	0.688541	0.0471416		200849_s_at	AHCYL1	0.292487	0.00164567		200853_at	H2AFZ	2.0693	0.00843951
	201164_s_at	PUM1	0.424299	0.0443695		200850_s_at	AHCYL1	0.395602	0.00675143		200858_s_at	RPS8	0.194947	4.32618e-05
	201178_at	FBXO7	0.140946	0.000883159		200851_s_at	IST1	3.24977	0.00793179		200866_s_at	PSAP	0.785178	0.0222726
	201183_s_at	CHD4	0.508052	0.0432127		200853_at	H2AFZ	3.10584	0.00305337		200869_at	NA	0.768437	0.0188965
	201202_at	PCNA	2.09601	0.0268083		200855_at	NCOR1	0.186214	0.0317451		200873_s_at	CCT8	2.43539	0.0224242
	201216_at	ERP29	0.134334	1.1177e-06		200858_s_at	RPS8	0.215455	0.00370431		200880_at	DNAJA1	1.74071	0.044202
	201217_x_at	RPL3	0.0811038	0.00133357		200860_s_at	CNOT1	3.74064	0.00819871		200881_s_at	DNAJA1	1.80154	0.0450989
	201222_s_at	RAD23B	0.520594	1.35495e-05		200863_s_at	RAB11A	3.38554	0.022629		200882_s_at	PSMD4	2.53488	0.00155023
	201223_s_at	RAD23B	2.26504	0.0317744		200865_at	EIF3F	0.00233102	0.00664262		200883_at	UQCRC2	0.702575	0.0449022
	201225_s_at	SRRM1	0.209942	0.00167513		200875_s_at	NOP56	1.81062	0.0495802		200884_at	CKB	1.42779	0.00790497
	201229_s_at	ARIH2	0.46285	0.00705612		200881_s_at	DNAJA1	2.87455	0.00599842		200886_s_at	PGAM1	7.11171	1.1388e-05
	201250_s_at	SLC2A1	2.42093	0.0207238		200886_s_at	PGAM1	10.5036	2.01715e-05		200888_s_at	NA	0.455762	0.0381791
	201255_x_at	BAG6	0.236126	0.00660603		200895_s_at	FKBP4	2.17792	0.00407328		200895_s_at	FKBP4	1.665	0.00882815
	201258_at	RPS16	0.293337	0.0112745		200900_s_at	M6PR	1.7955	0.0347814		200904_at	HLA-E	0.553711	0.000470134
	201273_s_at	SRP9	12.3835	0.00197613		200904_at	HLA-E	0.56371	0.012098		200905_x_at	HLA-E	0.455625	0.00153625
	201305_x_at	ANP32B	0.354309	0.0393245		200905_x_at	HLA-E	0.528812	0.046867		200909_s_at	RPLP2	0.179583	3.16461e-05
	201326_at	CCT6A	1.99113	0.0116159		200908_s_at	RPLP2	0.310636	0.00318718		200917_s_at	SRPR	0.56176	0.00489894
	201331_s_at	STAT6	0.424209	0.0116315		200914_x_at	KTN1	1.69089	0.0134884		200918_s_at	SRPR	0.632628	0.0248764
	201355_s_at	BAZ2A	0.0969	0.0295614		200917_s_at	SRPR	0.488535	0.0124104		200919_at	PHC2	0.390031	0.0483175
	201356_at	SF3A1	0.227406	0.0115024		200926_at	RPS23	0.0439041	0.00720328		200920_s_at	BTG1	0.707123	0.0134163
	201357_s_at	SF3A1	0.410331	0.0472086		200930_s_at	VCL	0.00489877	0.000685477		200932_s_at	DCTN2	2.24955	0.0397541
	201361_at	TMEM109	0.304904	0.0148725		200932_s_at	DCTN2	2.95496	0.0363912		200933_x_at	RPS4X	0.102304	0.00078299
	201368_at	ZFP36L2	0.576874	0.0186319		200933_x_at	RPS4X	0.0407822	0.000153995		200937_s_at	RPL5	0.276121	4.55286e-06
	201369_s_at	ZFP36L2	0.618671	0.00638864		200937_s_at	RPL5	0.233831	9.90276e-05		200938_s_at	RERE	0.118438	0.0460587
	201381_x_at	CACYBP	2.73713	0.0177902		200945_s_at	SEC31A	2.4603	0.0234474		200944_s_at	HMGN1	3.33677	0.0102721
	201390_s_at	CSNK2B	0.304659	0.0216044		200953_s_at	CCND2	0.660836	0.0389096		200951_s_at	CCND2	0.414312	0.0401115
	201394_s_at	RBM5	0.58132	0.0499902		200965_s_at	ABLIM1	0.630449	0.0195703		200953_s_at	CCND2	0.688179	0.010213
	201398_s_at	TRAM1	4.3909	0.00445914		200977_s_at	TAX1BP1	3.77399	0.00226593		200961_at	SEPHS2	1.91067	0.0017073
	201404_x_at	PSMB2	3.52751	0.0407275		200979_at	PDHA1	3.14632	0.00348741		200965_s_at	ABLIM1	0.608378	0.000988052
	201415_at	GSS	2.80567	0.00544698		200985_s_at	CD59	0.597815	0.0311882		200977_s_at	TAX1BP1	2.97164	0.00119311
	201436_at	EIF4E	2.21007	0.0459296		200987_x_at	PSME3	2.38669	0.0371702		200979_at	PDHA1	2.88663	0.000568674
	201444_s_at	ATP6AP2	0.661656	0.0356299		200989_at	HIF1A	1.7178	0.0187665		200983_x_at	CD59	0.671325	0.0270214
	201445_at	CNN3	0.720366	0.0252766		200999_s_at	CKAP4	1.94631	0.0469248		200984_s_at	CD59	0.677448	0.0186532
	201468_s_at	NQO1	1.62655	0.00907143		201001_s_at	NA	1.68028	0.0127066		200985_s_at	CD59	0.6914	0.0425004
	201478_s_at	DKC1	0.462101	0.0369535		201009_s_at	TXNIP	0.595124	0.00756292		200987_x_at	PSME3	1.95539	0.0356522
	201483_s_at	SUPT4H1	0.58043	0.0420354		201010_s_at	TXNIP	0.510802	0.00616411		200989_at	HIF1A	1.42537	0.0337355
	201488_x_at	KHDRBS1	0.373961	0.0312553		201011_at	RPN1	2.7586	0.0119048		201008_s_at	TXNIP	0.692429	0.0106916
	201520_s_at	GRSF1	0.452263	0.0381465		201013_s_at	PAICS	2.53015	0.00527612		201009_s_at	TXNIP	0.614698	0.00069476
	201522_x_at	NA	0.54355	0.0258942		201014_s_at	PAICS	2.22257	0.00361708		201010_s_at	TXNIP	0.447735	1.92162e-05
	201525_at	APOD	0.762542	0.0110045		201026_at	EIF5B	2.63328	0.00420575		201020_at	YWHAH	0.668287	0.0440687
	201530_x_at	EIF4A1	0.515406	0.0486986		201035_s_at	HADH	0.320196	0.0204239		201037_at	PFKP	1.46842	0.00516163
	201533_at	CTNNB1	3.65931	0.00457632		201037_at	PFKP	1.85402	0.000611348		201044_x_at	DUSP1	0.440424	0.0467602
	201545_s_at	PABPN1	0.488034	0.0220855		201038_s_at	ANP32A	1.81641	0.031432		201054_at	HNRNPA0	0.480338	0.00208144
	201552_at	LAMP1	0.234228	7.81674e-06		201044_x_at	DUSP1	0.138329	0.00194787		201059_at	CTTN	1.696	0.0015277
	201558_at	RAE1	2.26006	0.00466118		201046_s_at	RAD23A	2.59023	0.0404706		201066_at	CYC1	1.49134	0.0322982
	201565_s_at	ID2	0.345721	0.00064742		201049_s_at	RPS18	0.0583382	0.0205543		201068_s_at	PSMC2	4.27139	0.00038824
	201570_at	SAMM50	0.272505	0.0072729		201054_at	HNRNPA0	0.507355	0.0361814		201076_at	NHP2L1	0.417916	0.0104723
	201588_at	TXNL1	3.16487	0.048975		201059_at	CTTN	1.62346	0.0330635		201077_s_at	NHP2L1	0.35551	0.0106103
	201593_s_at	ZC3H15	0.415232	0.025794		201061_s_at	STOM	0.618436	0.0272531		201083_s_at	BCLAF1	7.27855	0.00164523
	201597_at	COX7A2	3.23961	0.0178338		201066_at	CYC1	1.8011	0.0154014		201088_at	KPNA2	2.21456	8.55855e-06
	201600_at	PHB2	0.482465	0.0266312		201068_s_at	PSMC2	6.94603	0.000385686		201090_x_at	TUBA1B	4.97756	0.00174201
	201601_x_at	IFITM1	0.539941	0.0163671		201083_s_at	BCLAF1	25.194	1.74539e-05		201091_s_at	CBX3	2.68172	0.000203355
	201606_s_at	PWP1	0.477832	0.047799		201088_at	KPNA2	3.08945	3.65091e-06		201092_at	RBBP7	2.16021	0.011884
	201626_at	INSIG1	1.48089	0.0334756		201090_x_at	TUBA1B	15.6736	6.81342e-05		201093_x_at	SDHA	0.28532	0.00361888
	201628_s_at	RRAGA	0.341152	0.0208333		201091_s_at	CBX3	2.73418	0.00187988		201098_at	COPB2	2.02503	0.0231503
	201643_x_at	KDM3B	0.268057	0.028417		201093_x_at	SDHA	0.221192	0.0116728		201099_at	USP9X	2.32499	0.0045012
	201644_at	TSTA3	1.7642	0.0339077		201098_at	COPB2	2.63287	0.0168073		201111_at	CSE1L	1.87584	7.83659e-05
	201653_at	CNIH1	2.41536	0.0313847		201099_at	USP9X	2.96517	0.00571585		201112_s_at	CSE1L	2.20288	0.000580614
	201664_at	SMC4	2.29264	0.00453239		201100_s_at	USP9X	3.32398	0.0266345		201114_x_at	PSMA7	2.47274	0.000169961
	201670_s_at	MARCKS	0.638586	0.0241297		201109_s_at	THBS1	1.41498	0.0448839		201128_s_at	ACLY	1.91693	0.015524
	201677_at	HMCES	0.259921	0.0439283		201110_s_at	THBS1	1.4153	0.0335206		201132_at	HNRNPH2	0.574029	0.00790872
	201686_x_at	API5	3.8803	0.0450671		201111_at	CSE1L	2.28451	6.79816e-05		201137_s_at	HLA-DPB1	0.604161	0.00024966
	201690_s_at	TPD52	2.07939	0.00642687		201112_s_at	CSE1L	2.59128	0.000654106		201144_s_at	EIF2S1	2.48938	0.00142094
	201696_at	SRSF4	0.358893	0.0371242		201114_x_at	PSMA7	4.32746	2.87273e-06		201145_at	HAX1	2.16752	0.0301867
	201698_s_at	SRSF9	0.339367	0.00576911		201132_at	HNRNPH2	0.517907	0.0100333		201152_s_at	MBNL1	0.568554	0.00757335
	201699_at	PSMC6	2.2579	0.0146892		201136_at	PLP2	2.40877	0.00832383		201154_x_at	RPL4	0.296501	0.000695318
	201706_s_at	PEX19	4.71439	0.011186		201137_s_at	HLA-DPB1	0.55797	0.00132468		201161_s_at	YBX3	0.770933	0.0446469
	201751_at	JOSD1	0.175935	0.00308165		201138_s_at	SSB	3.72035	7.42461e-05		201166_s_at	PUM1	2.77781	0.0103689
	201752_s_at	ADD3	0.619893	0.0384325		201144_s_at	EIF2S1	2.38158	0.0181859		201177_s_at	UBA2	2.70959	0.00433926
	201756_at	RPA2	0.321067	0.0137699		201152_s_at	MBNL1	0.431999	0.00252437		201178_at	FBXO7	0.275011	0.00101576
	201764_at	TMEM106C	3.71203	0.000738544		201154_x_at	RPL4	0.352246	0.0436926		201189_s_at	ITPR3	1.62096	0.0396586
	201779_s_at	RNF13	0.273488	0.00079532		201175_at	TMX2	3.40065	0.00156289		201195_s_at	SLC7A5	1.31667	0.0316982
	201791_s_at	DHCR7	1.59082	0.0224643		201177_s_at	UBA2	3.79656	0.00418519		201202_at	PCNA	1.87211	0.00407679
	201810_s_at	SH3BP5	0.352193	0.00163433		201189_s_at	ITPR3	2.53969	0.00145558		201215_at	PLS3	1.3293	0.0370358
	201831_s_at	USO1	0.223385	3.94179e-05		201195_s_at	SLC7A5	1.52082	0.00954082		201216_at	ERP29	0.351119	0.000163042
	201832_s_at	USO1	0.317794	0.0273489		201217_x_at	RPL3	0.171192	0.0216866		201217_x_at	RPL3	0.119414	0.000114208
	201858_s_at	SRGN	0.675395	0.0131377		201226_at	NDUFB8	0.284469	0.0355501		201222_s_at	RAD23B	0.757254	0.0345619
	201867_s_at	TBL1X	0.469877	0.0162701		201228_s_at	ARIH2	9.80973	0.00231328		201223_s_at	RAD23B	1.97336	0.00638697
	201869_s_at	TBL1X	0.374476	0.0307191		201235_s_at	BTG2	0.323029	0.0318874		201225_s_at	SRRM1	0.298594	0.000418408
	201871_s_at	UBXN1	0.242168	0.0104272		201236_s_at	BTG2	0.386154	0.000100943		201226_at	NDUFB8	0.322321	0.0120175
	201884_at	CEACAM5	1.27143	0.0370947		201243_s_at	ATP1B1	0.643649	0.00501891		201228_s_at	ARIH2	4.55074	0.00907383
	201891_s_at	B2M	8.48861	0.044775		201250_s_at	SLC2A1	2.28791	0.0104401		201236_s_at	BTG2	0.498456	0.000292334
	201895_at	ARAF	0.140491	0.0123085		201253_s_at	CDIPT	2.84211	0.0046614		201243_s_at	ATP1B1	0.707312	0.00943052
	201901_s_at	YY1	0.294716	0.000526716		201254_x_at	RPS6	0.0411495	0.000185282		201250_s_at	SLC2A1	2.34185	0.000566552
	201917_s_at	SLC25A36	0.612767	0.0314487		201257_x_at	RPS3A	0.0664389	0.000792329		201253_s_at	CDIPT	1.91899	0.0157356
	201929_s_at	PKP4	0.464207	0.00622781		201258_at	RPS16	0.409843	0.0392847		201254_x_at	RPS6	0.0846879	0.000148684
	201947_s_at	CCT2	2.3725	0.0387137		201265_at	NA	0.175798	0.0316775		201257_x_at	RPS3A	0.205138	0.0157167
	201956_s_at	GNPAT	2.8299	0.0189113		201266_at	TXNRD1	3.17784	4.28842e-07		201258_at	RPS16	0.354754	0.00130842
	201960_s_at	MYCBP2	0.568035	0.022397		201270_x_at	NUDCD3	5.83164	0.0111452		201266_at	TXNRD1	2.13565	7.07626e-05
	201964_at	SETX	0.361635	0.0327084		201277_s_at	HNRNPAB	2.70678	0.00932371		201268_at	NA	1.89441	0.0215659
	201973_s_at	NA	3.31169	0.0443519		201281_at	ADRM1	2.80706	7.34279e-05		201270_x_at	NUDCD3	4.77393	0.00247589
	201994_at	MORF4L2	7.0658	0.00148287		201283_s_at	TRAK1	0.350869	0.049958		201281_at	ADRM1	1.86602	0.00397149
	202048_s_at	CBX6	0.304241	0.0161741		201285_at	MKRN1	2.46199	0.0330887		201287_s_at	SDC1	1.42057	0.0130947
	202057_at	KPNA1	3.44225	0.0352704		201287_s_at	SDC1	1.50683	0.0351151		201288_at	ARHGDIB	0.532362	0.000170778
	202066_at	PPFIA1	1.54242	0.0204211		201288_at	ARHGDIB	0.46553	0.000343044		201291_s_at	TOP2A	1.23424	0.00605119
	202072_at	HNRNPL	0.375008	0.00835292		201291_s_at	TOP2A	1.41342	0.000674995		201292_at	TOP2A	1.34571	0.000567175
	202082_s_at	SEC14L1	0.344922	0.0229882		201292_at	TOP2A	1.4625	0.00086673		201293_x_at	PPIA	4.55281	0.0195286
	202084_s_at	SEC14L1	0.420127	0.0266922		201293_x_at	PPIA	23.7928	0.000170648		201299_s_at	MOB1A	0.312959	0.0128304
	202102_s_at	BRD4	0.498267	0.00461398		201296_s_at	WSB1	2.2891	0.0327169		201304_at	NDUFA5	1.73917	0.0184094
	202111_at	SLC4A2	2.84706	0.0305975		201299_s_at	MOB1A	0.191751	0.0100527		201313_at	ENO2	1.34368	0.00762817
	202167_s_at	MMS19	0.305206	0.0429554		201306_s_at	ANP32B	3.20799	0.0246728		201315_x_at	IFITM2	0.497861	0.00169513
	202181_at	SUSD6	0.412697	0.0206301		201311_s_at	SH3BGRL	0.666497	0.0133023		201317_s_at	PSMA2	3.11189	0.00709555
	202219_at	SLC6A8	1.53596	0.0423824		201312_s_at	SH3BGRL	0.746821	0.0377224		201318_s_at	NA	0.30145	0.0221369
	202223_at	STT3A	0.25873	0.000128702		201313_at	ENO2	1.57754	0.00146373		201320_at	SMARCC2	0.347552	0.0303284
	202239_at	PARP4	0.332878	0.0164515		201314_at	STK25	4.42996	0.00354662		201326_at	CCT6A	1.87193	0.000978523
	202244_at	PSMB4	8.26421	0.00056983		201315_x_at	IFITM2	0.483647	0.0101917		201327_s_at	CCT6A	1.84532	0.0020774
	202271_at	FBXO28	2.06584	0.0249181		201317_s_at	PSMA2	3.91797	0.0135195		201331_s_at	STAT6	0.535733	0.0049132
	202280_at	GAK	10.1662	0.0364974		201318_s_at	NA	0.24562	0.0242794		201340_s_at	ENC1	1.82049	0.0155473
	202301_s_at	RSRC2	0.500505	0.048006		201323_at	EB1BP2	2.41837	0.0170702		201357_s_at	SF3A1	0.417206	0.00408143
	202320_at	GTF3C1	2.962	0.0347411		201326_at	CCT6A	1.77113	0.0300108		201360_at	CST3	0.585528	0.00216404
	202324_s_at	ACBD3	2.69873	0.00435097		201327_s_at	CCT6A	2.26775	0.000590709		201362_at	IVNS1ABP	1.5943	0.0462775
	202351_at	ITGAV	2.55108	0.0105284		201340_s_at	ENC1	2.29697	0.00640975		201363_s_at	IVNS1ABP	2.1365	0.00737861
	202372_at	RAB3GAP2	3.10395	0.00550589		201342_at	SNRPC	5.98745	0.00865081		201368_at	ZFP36L2	0.51869	1.30715e-05
	202404_s_at	COL1A2	2.18862	0.0312604		201345_s_at	UBE2D2	3.21131	0.00788966		201369_s_at	ZFP36L2	0.618517	6.1185e-05
	202431_s_at	MYC	0.610699	0.00532607		201346_at	ADIPOR2	1.68927	0.00176786		201377_at	UBAP2L	2.58457	0.000318204
	202438_x_at	IDS	12.8352	0.030873		201349_at	SLC9A3R1	1.66668	0.00521195		201379_s_at	TPD52L2	2.4559	0.00245634
	202446_s_at	PLSCR1	0.491966	0.00948449		201351_s_at	YME1L1	2.17528	0.0221903		201381_x_at	CACYBP	2.49469	0.00116542
	202468_s_at	CTNNAL1	1.83371	0.0452134		201357_s_at	SF3A1	0.423158	0.0378381		201387_s_at	UCHL1	1.66831	0.00244698
	202470_s_at	CPSF6	2.94503	0.0403655		201360_at	CST3	0.555247	0.010506		201394_s_at	RBM5	0.607422	0.00672503
	202471_s_at	IDH3G	0.523991	0.0440599		201362_at	IVNS1ABP	1.92238	0.036799		201398_s_at	TRAM1	2.90085	0.00217698
	202476_s_at	TUBGCP2	6.07251	0.0438293		201363_s_at	IVNS1ABP	3.31742	0.00110055		201400_at	PSMB3	1.45459	0.0472
	202477_s_at	TUBGCP2	0.298961	0.0401909		201368_at	ZFP36L2	0.479496	0.0001923		201406_at	RPL36A	0.2309	3.13508e-05
	202485_s_at	MBD2	5.58812	0.0151602		201369_s_at	ZFP36L2	0.618384	0.00330998		201410_at	PLEKHB2	1.76248	0.0460809
	202503_s_at	KIAA0101	1.64336	0.0186568		201377_at	UBAP2L	3.09274	0.0013256		201411_s_at	PLEKHB2	1.72401	0.031658
	202512_s_at	ATG5	1.58649	0.0428247		201379_s_at	TPD52L2	3.68232	5.37325e-05		201415_at	GSS	1.99358	0.00526392
	202515_at	DLG1	4.14885	0.00358798		201381_x_at	CACYBP	2.32226	0.0249227		201416_at	SOX4	1.35295	0.0481372
	202518_at	BCL7B	0.222266	0.0361219		201387_s_at	UCHL1	1.62172	0.0124643		201424_s_at	CUL4A	1.47901	0.0218724
	202543_s_at	GMFB	2.01145	0.00377043		201393_s_at	IGF2R	1.90437	0.0292412		201425_at	ALDH2	0.679073	0.0107498
	202544_at	GMFB	4.74124	0.000131175		201400_at	PSMB3	1.86857	0.00837037		201426_s_at	VIM	0.674866	0.0466536
	202546_at	VAMP8	0.431782	0.0221814		201402_at	ADRBK1	0.155729	0.00350934		201427_s_at	SEPP1	0.68301	0.0131974
	202551_s_at	CRIM1	0.661823	0.0440153		201406_at	RPL36A	0.154667	6.74909e-06		201432_at	CAT	0.58996	0.0160504
	202596_at	ENSA	2.86258	0.0282841		201410_at	PLEKHB2	2.97663	0.00620388		201433_s_at	PTDSS1	1.88773	0.00253047
	202607_at	NDST1	0.446294	0.0369574		201411_s_at	PLEKHB2	3.02849	0.000394518		201436_at	EIF4E	1.68474	0.0464488
	202626_s_at	LYN	0.602347	0.0339394		201416_at	SOX4	1.78988	0.00896297		201437_s_at	EIF4E	1.46559	0.0353946
	202653_s_at	MARCH7	2.772	0.0319467		201424_s_at	CUL4A	1.84999	0.00430524		201440_at	DDX23	1.95521	0.0400629
	202692_s_at	UBTF	0.14529	0.00325798		201427_s_at	SEPP1	0.58789	0.00836029		201442_s_at	ATP6AP2	0.0618194	0.0114637
	202701_at	BMP1	4.78958	0.0224705		201433_s_at	PTDSS1	2.83153	6.73951e-05		201453_x_at	RHEB	2.62448	0.011881
	202717_s_at	CDC16	0.492089	0.0464945		201437_s_at	EIF4E	1.61018	0.0475682		201459_at	RUVBL2	2.24567	0.00824967
	202730_s_at	PDCD4	0.346795	0.0354856		201440_at	DDX23	3.41841	0.0024977		201461_s_at	MAPKAPK2	1.73245	0.0341581
	202731_at	PDCD4	0.63408	0.00234577		201442_s_at	ATP6AP2	0.00790442	0.00210016		201462_at	SCRN1	1.44807	0.0234161
	202740_at	NA	0.455079	0.0443127		201450_s_at	TIA1	1.93322	0.00475137		201468_s_at	NQO1	1.32245	0.0259178
	202746_at	ITM2A	0.757726	0.0243146		201453_x_at	RHEB	4.17872	0.00300063		201479_at	DKC1	1.86798	0.0330933
	202747_s_at	ITM2A	0.462854	0.0112228		201459_at	RUVBL2	2.80243	0.00795669		201486_at	RCN2	1.61907	0.00382237
	202756_s_at	GPC1	2.3939	0.017456		201461_s_at	MAPKAPK2	1.93955	0.0146573		201491_at	AHSA1	1.98858	0.0385918
	202759_s_at	NA	0.432387	0.0115277		201462_at	SCRN1	1.58646	0.0371414		201494_at	PRCP	0.58439	0.0152261
	202760_s_at	NA	0.422715	0.0253358		201473_at	JUNB	0.507798	0.0310523		201506_at	TGFBI	1.54395	0.0050999
	202761_s_at	SYNE2	0.361088	0.00438658		201479_at	DKC1	3.41664	0.00117597		201508_at	IGFBP4	0.613894	0.000902535
	202762_at	ROCK2	0.500832	0.0150412		201483_s_at	SUPT4H1	1.9099	0.00382669		201514_s_at	G3BP1	0.600272	0.0246611
	202767_at	ACP2	0.23427	0.00221728		201484_at	SUPT4H1	2.00233	0.0300839		201518_at	CBX1	1.66439	0.0136748
	202774_s_at	SFSWAP	0.172608	0.00696927		201486_at	RCN2	1.86283	0.00457944		201519_at	TOMM70A	1.99452	0.0212605
	202801_at	PRKACA	5.79649	0.0391397		201491_at	AHSA1	4.58334	0.000149254		201522_x_at	NA	0.662794	0.0330873
	202824_s_at	TCEB1	2.40167	0.0193602		201492_s_at	RPL41	0.0113794	0.00232475		201524_x_at	UBE2N	2.61931	0.00771101
	202832_at	GCC2	0.487352	0.0370717		201494_at	PRCP	0.428112	0.00368401		201525_at	APOD	0.835867	0.011925
	202833_s_at	SERPINA1	0.760007	0.0273964		201499_s_at	USP7	2.76607	0.032292		201531_at	ZFP36	0.541998	0.00411898
	202838_at	FUCA1	0.501978	0.0436368		201502_s_at	NFKBIA	0.416125	0.0118518		201532_at	PSMA3	1.75255	0.032278
	202842_s_at	DNAJB9	0.552556	0.0371667		201503_at	G3BP1	0.48068	0.0499901		201558_at	RAE1	2.45051	2.99093e-06
	202863_at	SP100	0.542556	0.0406118		201504_s_at	TSN	2.95628	0.00253418		201563_at	SORD	1.31252	0.0192579
	202864_s_at	SP100	0.358627	0.00743124		201506_at	TGFBI	1.5607	0.0319905		201565_s_at	ID2	0.650064	0.0404605
	202867_s_at	DNAJB12	0.185465	0.00106909		201508_at	IGFBP4	0.532748	0.000992256		201570_at	SAMM50	0.45067	0.0124607
	202873_at	ATP6V1C1	4.52491	0.00549481		201513_at	TSN	2.53083	0.0276824		201577_at	NME1	1.5534	0.00726449
	202902_s_at	CTSS	0.607964	0.0307983		201515_s_at	TSN	3.2025	0.032351		201582_at	SEC23B	1.51598	0.0237129
	202903_at	LSM5	3.91491	0.00264298		201518_at	CBX1	1.91262	0.0167248		201584_s_at	DDX39A	2.58715	1.80717e-05
	202929_s_at	DDT	0.408587	0.0180077		201519_at	TOMM70A	2.6041	0.0199269		201587_s_at	IRAK1	1.80247	0.0496831
	202957_at	HCLS1	0.636019	0.0432847		201521_s_at	NCBP2	2.05092	0.0269351		201589_at	SMC1A	2.33461	5.86501e-05
	202964_s_at	RFX5	4.11536	0.0419895		201524_x_at	UBE2N	4.04099	0.00427716		201591_s_at	NISCH	0.394325	0.00654761
	203008_x_at	TXNDC9	2.46787	0.0241933		201531_at	ZFP36	0.349743	0.00134373		201597_at	COX7A2	2.14583	0.0171946
	203010_at	STAT5A	0.363281	0.034235		201532_at	PSMA3	2.25763	0.0168484		201598_s_at	INPPL1	2.79676	0.00186097
	203013_at	ECD	0.254944	0.0365333		201537_s_at	DUSP3	2.60931	0.0322633		201601_x_at	IFITM1	0.629447	0.00492387
	203034_s_at	RPL27A	0.0597372	0.0134118		201543_s_at	SAR1A	1.8056	0.040362		201608_s_at	PWP1	3.75984	0.000891789
	203041_s_at	LAMP2	0.509292	0.00946928		201558_at	RAE1	2.61628	0.000190123		201626_at	INSIG1	1.29161	0.0496002
	203047_at	STK10	0.285763	0.0163115		201563_at	SORD	1.40574	0.0291224		201628_s_at	RRAGA	0.402877	0.00376655
	203051_at	BAHD1	0.208513	0.0478664		201577_at	NME1	1.75363	0.00987799		201631_s_at	IER3	0.720064	0.031025
	203065_s_at	CAV1	0.53684	0.00724781		201584_s_at	DDX39A	3.5193	8.72587e-06		201636_at	FXR1	2.10718	0.000915416
	203078_at	CUL2	11.0386	0.0206051		201585_s_at	SFPQ	3.16109	0.0142271		201641_at	BST2	0.759274	0.0170287
	203083_at	THBS2	1.46387	0.0417329		201587_s_at	IRAK1	3.39024	0.00189836		201644_at	TSTA3	1.664	0.00381053
	203103_s_at	PRPF19	0.374013	0.0140119		201589_at	SMC1A	3.32185	2.47152e-05		201648_at	JAK1	0.600551	0.0330998
	203115_at	FECH	2.76722	0.0271475		201591_s_at	NISCH	0.308286	0.0118165		201652_at	COPS5	1.46699	0.0389139
	203147_s_at	TRIM14	0.4281	0.0460803		201598_s_at	INPPL1	3.98259	0.000629215		201653_at	CNIH1	1.96863	0.0120191
	203175_at	RHOG	0.195174	0.0147072		201602_s_at	PPP1R12A	3.07112	0.00968043		201659_s_at	ARL1	1.56054	0.0360128
	203176_s_at	TFAM	0.326745	0.0182766		201603_at	PPP1R12A	1.9071	0.0310975		201663_s_at	SMC4	1.80769	0.000919212
	203187_at	DOCK1	0.375024	0.0232199		201605_x_at	CNN2	0.354254	0.0157886		201664_at	SMC4	2.54542	6.34798e-07
	203195_s_at	NUP98	0.367178	0.0465031		201606_s_at	PWP1	3.34247	0.00130258		201689_s_at	TPD52	1.36846	0.00558696
	203200_s_at	MTRR	1.79623	0.0255355		201608_s_at	PWP1	8.16742	7.31629e-05		201690_s_at	TPD52	1.99284	0.000104387
	203216_s_at	MYO6	1.94702	0.0113444		201612_at	ALDH9A1	0.450297	0.0326003		201691_s_at	TPD52	1.77005	0.000434093
	203218_at	MAPK9	1.89092	0.0463501		201624_at	DARS	2.02648	0.0254397		201695_s_at	PNP	1.69508	0.00745997
	203247_s_at	ZNF24	0.530022	0.0445423		201631_s_at	IER3	0.630274	0.0233558		201699_at	PSMC6	1.73201	0.0176428
	203264_s_at	ARHGEF9	0.326283	0.0404889		201632_at	EIF2B1	4.30292	0.00215382		201702_s_at	PPP1R10	1.93549	0.0315595
	203274_at	NA	0.298237	0.0107819		201635_s_at	FXR1	1.89042	0.00574468		201705_at	PSMD7	1.88756	0.00501264
	203292_s_at	VPS11	0.157585	0.0270421		201636_at	FXR1	2.27528	0.0049283		201710_at	MYBL2	1.83696	0.0157307
	203312_x_at	ARF6	2.59702	0.0459629		201639_s_at	CPSF1	1.63374	0.0361381		201716_at	SNX1	0.494607	0.034746
	203317_at	PSD4	0.115917	0.00284912		201642_at	IFNGR2	0.342124	0.0212147		201722_s_at	GALNT1	1.49257	0.0478922
	203320_at	SH2B3	0.482886	0.0438987		201644_at	TSTA3	1.59278	0.0464211		201726_at	ELAVL1	2.45881	0.0111811
	203335_at	PHYH	1.61982	0.0494084		201659_s_at	ARL1	2.60189	0.000876231		201736_s_at	MARCH6	2.27783	0.000229153
	203345_s_at	MTF2	0.293681	0.00690705		201662_s_at	ACSL3	1.52162	0.0464465		201738_at	EIF1B	0.553277	0.026695
	203348_s_at	ETV5	4.68993	0.0402564		201663_s_at	SMC4	1.90337	0.00474439		201743_at	CD14	0.736158	0.0351551
	203350_at	AP1G1	2.35588	0.031208		201664_at	SMC4	2.73756	3.61965e-05		201745_at	TWF1	1.6362	0.0378234
	203369_x_at	PDLIM7	5.52997	0.0449297		201673_s_at	GYS1	2.76091	0.0377762		201751_at	JOSD1	0.41938	0.0311408
	203373_at	SOCS2	0.5983	0.0211254		201678_s_at	HMCES	2.48485	0.0459887		201752_s_at	ADD3	0.655005	0.0061665
	203374_s_at	TPP2	0.343974	0.0294625		201682_at	PMPCB	2.43705	0.0477344		201760_s_at	WSB2	2.67045	9.06149e-05
	203391_at	FKBP2	0.181218	0.000103444		201688_s_at	TPD52	1.33055	0.0373797		201761_at	MTHFD2	2.01761	0.00139226
	203396_at	PSMA4	2.93465	0.030449		201689_s_at	TPD52	1.44419	0.0166974		201763_s_at	DAXX	0.433344	0.0181309
	203429_s_at	SUCO	1.82138	0.00809277		201690_s_at	TPD52	1.92745	0.0056578		201764_at	TMEM106C	2.87083	1.76035e-05
	203457_at	STX7	9.0785	0.014169		201691_s_at	TPD52	2.2479	5.07762e-05		201769_at	CLINT1	2.43407	0.000295371
	203486_s_at	ARMC8	0.207757	0.00269891		201693_s_at	EGR1	0.453637	0.0359777		201772_at	AZIN1	1.44629	0.0218336
	203488_at	ADGRL1	3.41618	0.0132691		201694_s_at	EGR1	0.704646	0.0193394		201773_at	ADNP	2.00635	0.011129
	203491_s_at	CEP57	0.281875	0.0171914		201695_s_at	PNP	2.43272	0.000236519		201776_s_at	EFCAB14	1.74082	0.00989272
	203492_x_at	CEP57	0.25792	0.0028598		201702_s_at	PPP1R10	2.94215	0.00515393		201787_at	FBLN1	0.64831	0.0351861
	203514_at	MAP3K3	0.209418	0.0248713		201705_at	PSMD7	2.479	0.00186094		201788_at	DDX42	1.7093	0.0428652
	203528_at	SEMA4D	0.400157	0.0132435		201706_s_at	PEX19	0.29714	0.0188264		201791_s_at	DHCR7	1.66335	0.000200885
	203545_at	ALG8	1.5325	0.0408718		201710_at	MYBL2	2.17554	0.0210874		201799_s_at	OSBP	2.77525	0.00927555
	203568_s_at	TRIM38	0.293936	0.0460933		201717_at	MRPL49	2.53001	0.0252708		201810_s_at	SH3BP5	0.604792	0.015678
	203577_at	GTF2H4	0.208786	0.00237162		201725_at	CDC123	2.46735	0.00560712		201811_x_at	SH3BP5	0.668512	0.0318295
	203579_s_at	SLC7A6	8.54668	0.0058416		201726_at	ELAVL1	5.44422	0.000564859		201817_at	UBE3C	2.82943	5.15629e-06
	203610_s_at	TRIM38	0.215437	0.00544349		201727_s_at	ELAVL1	2.21067	0.0420003		201818_at	LPCAT1	1.49904	0.0175604
	203651_at	ZFYVE16	1.7725	0.0432554		201730_s_at	TPR	1.6986	0.0324805		201821_s_at	TIMM17A	1.7064	0.0187904
	203666_at	CXCL12	0.544219	0.0297504		201735_s_at	CLCN3	1.87958	0.01345		201824_at	RNF14	1.50015	0.0491694
	203709_at	PHKG2	3.40652	0.02737		201736_s_at	MARCH6	2.68744	0.000410424		201827_at	SMARCD2	1.52847	0.0360012
	203714_s_at	TBCE	3.4141	0.00643158		201748_s_at	SAFB	3.42219	0.00182159		201837_s_at	SUPT7L	2.54879	0.00450368
	203739_at	ZNF217	1.62854	0.0243163		201750_s_at	ECE1	0.407401	0.0431281		201839_s_at	EPCAM	1.52344	0.0110438
	203771_s_at	BLVRA	0.568597	0.0394941		201760_s_at	WSB2	3.81069	6.15661e-05		201840_at	NEDD8	3.46284	0.00572796
	203794_at	CDC42BPA	1.97233	0.0497143		201761_at	MTHFD2	3.23136	0.000141266		201841_s_at	HSPB1	1.48378	0.00535559
	203804_s_at	LUC7L3	2.30528	0.0208067		201764_at	TMEM106C	2.41907	0.00592278		201842_s_at	EFEMP1	0.815715	0.0305045
	203827_at	WIPI1	0.563448	0.0241374		201769_at	CLINT1	3.35177	0.000252437		201849_at	BNIP3	1.55272	0.0022109
	203833_s_at	TGOLN2	0.393537	0.0302183		201772_at	AZIN1	1.74856	0.00906763		201858_s_at	SRGN	0.773448	0.0155844
	203850_s_at	KIF1A	13.62	0.0263504		201773_at	ADNP	2.82986	0.00510049		201860_s_at	PLAT	1.18983	0.041794
	203866_at	NLE1	9.64126	0.00757879		201774_s_at	NCAPD2	2.55416	0.00654368		201864_at	GDI1	1.94688	0.0164463
	203878_s_at	MMP11	1.38163	0.0290196		201775_s_at	EFCAB14	0.35232	0.0400569		201866_s_at	NR3C1	0.561621	0.0439769
	203885_at	RAB21	2.31389	0.0312544		201787_at	FBLN1	0.522357	0.0271793		201867_s_at	TBL1X	0.61926	0.018105
	203920_at	NR1H3	0.239769	0.00174182		201788_at	DDX42	2.6669	0.00143747		201882_x_at	B4GALT1	0.240561	0.0178072
	203923_s_at	CYBB	0.370266	0.00714673		201789_at	DHRS7	0.0210672	0.046406		201884_at	CEACAM5	1.2292	0.00744912
	203943_at	KIF3B	2.46278	0.0384661		201791_s_at	DHCR7	1.72698	0.00317616		201890_at	RRM2	1.65049	5.5644e-06
	203980_at	FABP4	0.819948	0.0216294		201796_s_at	VARS	0.146301	0.0137361		201892_s_at	IMPDH2	0.614887	0.0294338
	203983_at	TSNAX	2.24537	0.0199872		201797_s_at	VARS	3.3067	0.00251895		201895_at	ARAF	0.260665	0.00754564
	203985_at	ZNF212	0.139016	0.0305914		201799_s_at	OSBP	3.78834	0.00457756		201897_s_at	CKS1B	1.74306	0.00791226
	204011_at	SPRY2	0.451925	0.04742		201806_s_at	ATXN2L	0.313475	0.00893161		201904_s_at	CTDSPL	0.471617	0.00373425
	204017_at	KDELR3	1.75813	0.0154174		201817_at	UBE3C	4.58962	3.58696e-09		201906_s_at	CTDSPL	0.570342	0.024082
	204021_s_at	PURA	0.439421	0.0134566		201818_at	LPCAT1	1.92221	0.00264138		201921_at	NA	1.73001	0.0182499
	204032_at	BCAR3	0.281454	0.00665677		201821_s_at	TIMM17A	2.25739	0.005631		201922_at	NSA2	0.404648	0.00232256
	204034_at	ETHE1	0.32597	0.0174549		201824_at	RNF14	1.76674	0.0413614		201929_s_at	PKP4	0.681388	0.0438467
	204078_at	P3H4	1.77473	0.0188813		201827_at	SMARCD2	2.40734	0.000114096		201930_at	MCM6	1.80125	0.00266404
	204092_s_at	AURKA	1.80237	0.0437091		201831_s_at	USO1	2.16108	0.0128738		201933_at	CHMP1A	2.2839	0.00446997
	204103_at	CCL4	0.535877	0.0428479		201837_s_at	SUPT7L	5.94678	4.86401e-05		201938_at	CDK2AP1	3.01372	0.00798484
	204109_s_at	NFYA	3.9605	0.0496908		201839_s_at	EPCAM	2.51123	0.000381413		201947_s_at	CCT2	2.7574	0.000120963
	204154_at	CDO1	0.489602	0.0485826		201840_at	NEDD8	10.3238	3.33192e-05		201962_s_at	RNF41	3.03155	0.00785172
	204169_at	IMPDH1	4.9212	0.0349441		201841_s_at	HSPB1	1.78316	0.00363949		201965_s_at	SETX	0.525949	0.00886196
	204212_at	ACOT8	4.16256	0.0138461		201848_s_at	BNIP3	1.78623	0.00365925		201972_at	ATP6V1A	2.13605	0.033658
	204216_s_at	ZC3H14	0.226166	0.0481954		201849_at	BNIP3	1.687	0.00518395		201973_s_at	NA	5.23178	5.73387e-05
	204222_s_at	GLIPR1	0.563124	0.0496796		201864_at	GDI1	2.67715	0.00620617		201985_at	KIAA0196	1.50175	0.0357995
	204226_at	STAU2	1.66072	0.0327932		201868_s_at	TBL1X	2.34792	0.0407848		201986_at	MED13	1.78726	0.00382558
	204311_at	ATP1B2	5.98422	0.0289737		201872_s_at	ABCE1	2.87619	0.0144603		201987_at	MED13	1.99143	0.00106291
	204320_at	COL11A1	1.26967	0.0307628		201873_s_at	ABCE1	2.9404	0.00303323		201992_s_at	KIF5B	2.1388	0.00216197
	204325_s_at	NF1	8.36217	0.0141877		201874_at	MPZL1	0.375239	0.0254318		201993_x_at	HNRNPDL	3.23566	0.0152753
	204339_s_at	RGS4	2.95803	0.0496996		201881_s_at	ARIH1	1.73562	0.0128218		201994_at	MORF4L2	3.19419	0.00446167
	204358_s_at	FLRT2	4.38197	0.0437348		201882_x_at	B4GALT1	0.158694	0.0223539		202001_s_at	NDUFA6	1.69738	0.0441495
	204388_s_at	MAOA	0.298332	0.0212002		201883_s_at	B4GALT1	1.97991	0.035121		202005_at	ST14	0.538441	0.0249446
	204389_at	MAOA	0.180267	0.00502741		201886_at	DCAF11	2.75076	0.0469487		202015_x_at	METAP2	20.3762	0.00226701
	204391_x_at	TRIM24	1.96228	0.0210661		201888_s_at	IL13RA1	2.40203	0.0324597		202018_s_at	LTF	0.838046	0.00322116
	204398_s_at	EML2	0.414219	0.0303209		201890_at	RRM2	1.98604	6.85239e-06		202025_x_at	ACAA1	0.291664	0.000417698
	204444_at	KIF11	1.77175	0.046299		201896_s_at	PSRC1	2.15906	0.0207094		202026_at	SDHD	0.513175	0.0043655
	204452_s_at	FZD1	2.69176	0.031693		201897_s_at	CKS1B	1.93951	0.0165022		202036_s_at	SFRP1	0.764591	0.0165131
	204467_s_at	SNCA	6.78253	0.0427125		201904_s_at	CTDSPL	0.370859	0.00455315		202037_s_at	SFRP1	0.84479	0.0338395
	204468_s_at	TIE1	0.354787	0.00690978		201906_s_at	CTDSPL	0.472772	0.0238406		202044_at	ARHGAP35	0.311318	0.00225699
	204490_s_at	CD44	0.528782	0.00999145		201917_s_at	SLC25A36	1.50281	0.0265275		202053_s_at	ALDH3A2	0.595527	0.0201381
	204492_at	ARHGAP11A	23.5194	0.0394576		201922_at	NSA2	0.372439	0.012639		202054_s_at	ALDH3A2	0.698173	0.0286369
	204512_at	HIVEP1	0.312156	0.0137086		201923_at	PRDX4	2.03969	0.0195723		202065_s_at	PPFIA1	1.92701	0.0282491
	204520_x_at	BRD1	0.299472	0.00511905		201930_at	MCM6	1.95185	0.0100742		202066_at	PPFIA1	1.59549	0.000138565
	204526_s_at	TBC1D8	0.524145	0.041189		201933_at	CHMP1A	3.28588	0.00135619		202069_s_at	IDH3A	1.95106	0.00262988
	204531_s_at	BRCA1	3.13232	0.0261013		201938_at	CDK2AP1	5.16055	0.00355159		202082_s_at	SEC14L1	0.495958	0.0251126
	204539_s_at	CELSR1	0.0338505	0.0323395		201939_at	PLK2	0.764956	0.0413241		202095_s_at	BIRC5	1.60171	4.13162e-05
	204540_at	EEF1A2	1.35363	0.00790332		201947_s_at	CCT2	3.0583	0.00101741		202097_at	NUP153	1.74605	0.0250507
	204546_at	KIAA0513	2.86771	0.00567519		201948_at	GNL2	1.69427	0.02057		202099_s_at	DGCR2	0.337758	0.0205646
	204633_s_at	RPS6KA5	0.448576	0.0187566		201962_s_at	RNF41	4.64139	0.00447589		202105_at	IGBP1	0.227865	2.37976e-05
	204640_s_at	SPOP	0.546493	0.0442211		201963_at	ACSL1	1.3872	0.0352794		202106_at	GOLGA3	1.80793	0.0301686
	204641_at	NEK2	1.59859	0.0150268		201965_s_at	SETX	0.454796	0.01782		202111_at	SLC4A2	2.05205	0.0251486
	204662_at	CCP110	3.87149	0.000408914		201968_s_at	PGM1	2.06631	0.0372246		202117_at	ARHGAP1	2.78004	0.00439252
	204670_x_at	NA	0.599319	0.0326459		201973_s_at	NA	7.69166	0.000307183		202132_at	WWTR1	0.613724	0.0314502
	204698_at	ISG20	0.542376	0.0101881		201982_s_at	PAPPA	0.192873	0.0296387		202136_at	ZMYND11	0.52297	0.0432048
	204710_s_at	WIPI2	0.215319	0.00562474		201985_at	KIAA0196	1.79446	0.0203759		202141_s_at	COPS8	2.26484	0.00554471
	204725_s_at	NCK1	0.437245	0.00630005		201986_at	MED13	2.90109	2.58761e-06		202146_at	IFRD1	1.57586	0.00703805
	204743_at	TAGLN3	7.70457	0.012354		201987_at	MED13	2.55907	0.000377593		202148_s_at	PYCR1	1.75392	0.0469456
	204782_at	MLF1	6.01036	0.0398361		201992_s_at	KIF5B	2.56136	0.00194558		202150_s_at	NEDD9	0.45788	0.0116744
	204804_at	TRIM21	0.259068	0.0421953		201993_x_at	HNRNPDL	10.1598	0.00035131		202177_at	GAS6	0.710131	0.0289599
	204814_at	CADPS	7.05634	0.0104816		202002_at	ACAA2	0.234432	0.00210923		202178_at	PRKCZ	1.80495	0.0257485
	204821_at	BTN3A3	0.442716	0.0314858		202004_x_at	SDHC	1.96795	0.0142607		202185_at	PLOD3	2.77973	0.00187131
	204822_at	TTK	1.83902	0.0220086		202005_at	ST14	0.44437	0.0278937		202189_x_at	PTBP1	3.30065	0.0123064
	204826_at	CCNF	2.49604	0.0427656		202007_at	NID1	1.51965	0.0157586		202190_at	CSTF1	1.98217	0.0328061
	204842_x_at	PRKAR2A	3.7921	0.0351639		202015_x_at	METAP2	36.6535	0.00477198		202192_s_at	GAS7	0.521861	0.0296435
	204866_at	JADE3	0.528203	0.0425352		202018_s_at	LTF	0.725825	0.00025715		202200_s_at	SRPK1	2.33987	0.000591632
	204869_at	PCSK2	19.1522	0.00437048		202025_x_at	ACAA1	0.175735	0.000208136		202214_s_at	CUL4B	0.395205	0.0145331
	204873_at	PEX1	0.0104712	0.0202539		202026_at	SDHD	0.469409	0.0167067		202215_s_at	NFYC	0.484568	0.046177
	204874_x_at	BAIAP3	3.45658	0.0102305		202027_at	TMEM184B	2.13712	0.0296324		202216_x_at	NFYC	0.527635	0.00392099
	204882_at	ARHGAP25	0.475528	0.0237842		202028_s_at	RPL38	0.465386	0.0241679		202219_at	SLC6A8	1.58326	0.00130163
	204892_x_at	EEF1A1	0.107713	0.0495791		202031_s_at	WIPI2	3.55681	0.00909011		202229_s_at	CHERP	0.323184	0.0456775
	204908_s_at	BCL3	0.487069	0.0326489		202040_s_at	KDM5A	1.82588	0.0217802		202239_at	PARP4	0.51589	0.0356869
	204909_at	DDX6	4.08481	0.0465128		202041_s_at	FIBP	4.27581	0.00366791		202240_at	PLK1	2.36795	0.0163373
	204913_s_at	SOX11	1.64514	0.00247937		202044_at	ARHGAP35	0.255078	0.0117868		202242_at	TSPAN7	0.415039	0.00108603
	204914_s_at	SOX11	1.57993	0.0292183		202053_s_at	ALDH3A2	0.517774	0.0359861		202243_s_at	PSMB4	2.43094	0.00851697
	204920_at	CPS1	3.67239	0.0340712		202054_s_at	ALDH3A2	0.592184	0.0225752		202244_at	PSMB4	6.42712	2.34922e-06
	204932_at	TNFRSF11B	0.011461	0.0220336		202066_at	PPFIA1	1.63786	0.00241438		202251_at	PRPF3	1.70441	0.00468483
	204933_s_at	TNFRSF11B	0.350339	0.0455541		202069_s_at	IDH3A	3.08036	3.48248e-05		202261_at	VPS72	1.95752	0.0177195
	204949_at	ICAM3	0.457192	0.02143		202072_at	HNRNPL	1.94326	0.0218604		202266_at	TDP2	1.69252	0.043182
	204951_at	RHOH	0.549925	0.0385962		202081_at	IER2	0.523034	0.0264536		202268_s_at	NAE1	1.91835	0.00205724
	204953_at	SNAP91	7.29545	0.0112526		202085_at	TJP2	2.1633	0.00853902		202271_at	FBXO28	1.78322	0.00650967
	204987_at	ITIH2	1.95993	0.00981142		202094_at	BIRC5	2.115	0.0201496		202272_s_at	FBXO28	2.12942	0.00381305
	204998_s_at	ATF5	0.292897	0.017906		202095_s_at	BIRC5	1.87991	2.26992e-05		202291_s_at	MGP	0.791078	0.00153388
	204999_s_at	ATF5	0.340679	0.034272		202097_at	NUP153	3.92084	0.000133584		202297_s_at	RER1	2.11994	0.0148931
	205043_at	CFTR	8.81214	0.00631558		202099_s_at	DGCR2	0.155241	0.00292884		202305_s_at	FEZ2	0.48285	0.0121305
	205046_at	CENPE	2.16194	0.0213821		202105_at	IGBP1	0.165515	9.14349e-05		202306_at	POLR2G	2.21762	0.0187472
	205051_s_at	KIT	0.671652	0.0308181		202106_at	GOLGA3	2.57404	0.00425011		202320_at	GTF3C1	2.69584	0.00263935
	205070_at	ING3	0.372224	0.0150389		202107_s_at	MCM2	1.7539	0.017217		202321_at	GGPS1	1.35708	0.0492181
	205078_at	PIGF	0.414376	0.00815621		202116_at	DPF2	2.38915	0.0249754		202323_s_at	ACBD3	1.40675	0.01301
	205082_s_at	AOX1	2.55159	0.0256572		202117_at	ARHGAP1	4.09085	0.00465161		202324_s_at	ACBD3	2.51751	6.1738e-05
	205122_at	TMEFF1	10.0536	0.0205607		202127_at	PRPF4B	2.00148	0.0199284		202333_s_at	UBE2B	0.461066	0.00725622
	205135_s_at	NUFIP1	0.294298	0.0485364		202128_at	AREL1	2.8414	0.00723377		202338_at	TK1	1.4711	0.00588722
	205144_at	NA	4.15974	0.0376378		202131_s_at	RIOK3	1.95052	0.0354327		202344_at	HSF1	1.87855	0.00315517
	205171_at	PTPN4	0.177366	4.45661e-05		202136_at	ZMYND11	0.40308	0.0298509		202352_s_at	PSMD12	1.67306	0.00176906
	205172_x_at	CLTB	0.32331	0.0148775		202138_x_at	AIMP2	3.94944	0.00280223		202353_s_at	PSMD12	1.40368	0.0241931
	205199_at	CA9	2.30735	0.0412826		202141_s_at	COPS8	2.31703	0.0342605		202357_s_at	CFB	0.782985	0.00264584
	205213_at	ACAP1	0.422153	0.0395261		202146_at	IFRD1	1.67678	0.0236414		202370_s_at	CBFB	1.58648	0.0424614
	205222_at	EHHADH	0.0657887	0.0135934		202147_s_at	IFRD1	2.93318	0.0118124		202372_at	RAB3GAP2	1.74314	0.0483388
	205223_at	DEPDC5	0.167218	0.0399831		202148_s_at	PYCR1	2.87008	0.00501488		202375_at	SEC24D	1.72935	0.00251761
	205242_at	CXCL13	0.807564	0.0319567		202150_s_at	NEDD9	0.359168	0.0233759		202376_at	SERPINA3	0.83501	0.0438473
	205267_at	POU2AF1	0.647822	0.0191435		202153_s_at	NUP62	2.36182	0.000739296		202381_at	ADAM9	1.39577	0.00483749
	205271_s_at	CDK20	9.40695	0.00794823		202159_at	FARSA	2.22227	0.0195656		202386_s_at	KIAA0430	0.676417	0.0485311
	205302_at	IGFBP1	8.25079	0.00112448		202176_at	ERCC3	3.64757	0.0106256		202395_at	NSF	2.22536	0.000460364
	205311_at	DDC	8.3238	0.0023923		202178_at	PRKCZ	2.29775	0.0197172		202396_at	TCERG1	1.77617	0.0081966
	205319_at	PSCA	1.48193	0.0138369		202185_at	PLOD3	4.3056	0.000258998		202397_at	NUTF2	2.07224	0.00137684
	205322_s_at	MTF1	0.214995	0.0108963		202189_x_at	PTBP1	5.64764	0.0061794		202408_s_at	PRPF31	1.85597	0.0144186
	205334_at	S100A1	1.52899	0.0445403		202190_at	CSTF1	3.51497	0.00230264		202418_at	YIF1A	2.25682	0.000175317
	205339_at	STIL	2.2041	0.0297231		202192_s_at	GAS7	0.432119	0.0389438		202424_at	MAP2K2	0.551866	0.00618499
	205353_s_at	PEBP1	0.410468	0.0392818		202196_s_at	DKK3	1.48889	0.0261001		202433_at	SLC35B1	1.51518	0.0122699
	205361_s_at	PFDN4	1.72467	0.0288878		202200_s_at	SRPK1	2.54191	0.00388572		202438_x_at	IDS	5.66954	0.0272484
	205368_at	FAM131B	3.94065	0.0340038		202202_s_at	LAMA4	1.49966	0.0278172		202439_s_at	IDS	1.51641	0.0489174
	205396_at	SMAD3	4.77751	0.0343292		202210_x_at	GSK3A	0.305961	0.0439384		202446_s_at	PLSCR1	0.708009	0.0464894
	205404_at	HSD11B1	0.325094	0.0428357		202214_s_at	CUL4B	0.347078	0.0347986		202457_s_at	PPP3CA	1.40312	0.0182485
	205415_s_at	ATXN3	0.166608	0.0205274		202215_s_at	NFYC	0.340541	0.0251095		202460_s_at	LPIN2	2.20358	0.0264345
	205420_at	PEX7	1.94591	0.0439782		202216_x_at	NFYC	0.459899	0.0102319		202463_s_at	MBD3	0.181635	0.00298807
	205439_at	GSTT2	1.84899	0.0024795		202217_at	C21orf33	0.21922	0.00218703		202464_s_at	PFKFB3	1.39542	0.0103037
	205458_at	MC1R	5.79211	0.0075268		202219_at	SLC6A8	1.62483	0.01236		202469_s_at	CPSF6	2.24398	0.00786674
	205473_at	ATP6V1B1	0.310837	0.0482383		202229_s_at	CHERP	0.124554	0.0070265		202470_s_at	CPSF6	2.62683	0.00783466
	205477_s_at	AMBP	5.01286	0.000580493		202240_at	PLK1	2.58253	0.037787		202491_s_at	IKBKAP	1.73874	0.0318584
	205491_s_at	GJB3	10.3448	0.018346		202242_at	TSPAN7	0.335785	0.00492539		202496_at	EDC4	2.56441	0.00721428
	205494_at	ZNF821	13.0636	0.00601694		202244_at	PSMB4	5.40266	0.00102456		202503_s_at	KIAA0101	1.78092	3.85624e-05
	205542_at	STEAP1	0.735234	0.0457229		202248_at	E2F4	0.23564	0.034996		202511_s_at	ATG5	1.45694	0.0185388
	205552_s_at	OAS1	0.663515	0.0384067		202251_at	PRPF3	2.17217	0.00106261		202515_at	DLG1	2.27796	0.00794472
	205582_s_at	GGT5	0.271523	0.0118406		202260_s_at	STXBP1	1.86133	0.00464659		202521_at	CTCF	2.0097	0.0328576
	205588_s_at	FGFR1OP	0.425368	0.0385564		202261_at	VPS72	2.73972	0.00535734		202524_s_at	SPOCK2	0.621436	0.0241245
	205615_at	CPA1	0.00588488	0.0170339		202266_at	TDP2	2.68483	0.00617052		202528_at	GALE	1.48352	0.0247929
	205635_at	KALRN	6.75897	0.0392012		202268_s_at	NAE1	2.55301	0.00070852		202531_at	IRF1	0.527421	0.00642222
	205640_at	ALDH3B1	4.33518	0.0485047		202272_s_at	FBXO28	2.53281	0.00563954		202532_s_at	DHFR	2.07187	0.00491948
	205659_at	HDAC9	2.76964	0.023976		202291_s_at	MGP	0.772515	0.00761262		202534_x_at	DHFR	1.93296	0.00246973
	205671_s_at	HLA-DOB	0.372497	0.044448		202295_s_at	CTSH	0.514091	0.0207512		202535_at	FADD	1.41185	0.0117028
	205691_at	SYNGR3	2.57828	0.00149051		202297_s_at	RER1	4.1561	0.000917882		202536_at	CHMP2B	1.51459	0.0202839
	205712_at	PTPRD	12.1797	0.00776156		202302_s_at	RSRC2	6.31376	0.00293322		202539_s_at	HMGCR	1.75008	0.00653821
	205730_s_at	ABLIM3	0.396732	0.00241825		202306_at	POLR2G	3.82082	0.00130544		202540_s_at	HMGCR	1.74175	0.0107533
	205736_at	PGAM2	3.92506	0.019768		202312_s_at	COL1A1	0.215559	0.0242782		202541_at	AIMP1	1.47861	0.0280952
	205741_s_at	DTNA	1.9964	0.0472274		202320_at	GTF3C1	2.52413	0.0319442		202542_s_at	AIMP1	2.34555	0.0183415
	205742_at	TNNI3	2.33992	0.0221174		202323_s_at	ACBD3	1.53448	0.0172594		202543_s_at	GMFB	1.75049	0.000491993
	205762_s_at	DUS4L	25.6412	0.0288433		202324_s_at	ACBD3	2.38418	0.00484568		202544_at	GMFB	1.86306	0.0280595
	205775_at	FAM50B	0.424143	0.0463818		202330_s_at	UNG	2.4897	0.00513712		202546_at	VAMP8	0.548687	0.00926561
	205788_s_at	ZC3H11A	3.4199	0.0366719		202333_s_at	UBE2B	0.378286	0.00848554		202547_s_at	ARHGEF7	4.18775	0.00108001
	205790_at	SKAP1	0.487068	0.039818		202337_at	PMF1	0.310885	0.0133981		202550_s_at	VAPB	2.36931	5.82241e-05
	205807_s_at	TUFT1	1.8949	0.00915767		202338_at	TK1	1.59384	0.0106403		202557_at	HSPA13	1.35554	0.0381591
	205808_at	ASPH	2.24923	0.0432144		202343_x_at	COX5B	2.44878	0.0273374		202558_s_at	HSPA13	1.51712	0.0222567
	205816_at	ITGB8	5.20721	0.0219862		202344_at	HSF1	2.65857	0.000228898		202569_s_at	MARK3	2.26215	0.0149943
	205829_at	HSD17B1	0.544768	0.0439738		202345_s_at	FABP5	1.43929	0.0202811		202577_s_at	DDX19A	3.20818	0.016534
	205832_at	CPA4	2.81151	0.0394357		202349_at	TOR1A	4.66012	0.0171642		202580_x_at	FOXM1	1.86066	8.05308e-05
	205845_at	CACNA1H	2.28202	0.0322392		202352_s_at	PSMD12	2.06358	0.000389408		202582_s_at	RANBP9	2.41006	0.000134754
	205882_x_at	ADD3	0.638341	0.00894301		202353_s_at	PSMD12	1.62878	0.0141341		202589_at	TYMS	1.31893	0.0468048
	205886_at	REG1B	13.0544	0.0168391		202357_s_at	CFB	0.640184	1.44717e-05		202594_at	LEPROTL1	1.63035	0.0206777
	205926_at	IL27RA	0.27693	0.0291414		202360_at	MAML1	3.61604	0.0163497		202595_s_at	LEPROTL1	1.44809	0.0486535
	205947_s_at	VIPR2	53.692	0.00603283		202365_at	UNC119B	2.17385	0.0102034		202604_x_at	ADAM10	2.99471	0.000956681
	205949_at	CA1	7.29525	0.0357987		202369_s_at	TRAM2	2.56242	0.0401256		202607_at	NDST1	0.582547	0.0406223
	205956_x_at	PSMC3IP	24.7365	0.00416755		202375_at	SEC24D	2.48556	3.11586e-05		202608_s_at	NDST1	0.170519	0.00227499
	205973_at	FEZ1	7.73833	0.0443098		202376_at	SERPINA3	0.752394	0.0136844		202610_s_at	MED14	1.78511	0.00694138
	205989_s_at	MOG	23.9251	0.0174329		202381_at	ADAM9	1.43792	0.0254689		202611_s_at	MED14	2.26887	0.0360831
	206007_at	PRG4	151.55	0.00267135		202395_at	NSF	2.88236	0.000305095		202612_s_at	MED14	0.0577733	0.00958702
	206010_at	HABP2	1.94287	0.0270183		202396_at	TCERG1	2.73363	0.000795375		202613_at	CTPS1	1.51188	0.0325795
	206020_at	SOCS6	3.00812	0.0464744		202397_at	NUTF2	2.88995	0.000267196		202619_s_at	PLOD2	1.3863	0.0203582
	206044_s_at	BRAF	4.67521	0.0309422		202398_at	AP3S2	4.15146	0.0284368		202620_s_at	PLOD2	1.47835	0.000145795
	206065_s_at	DPYS	15.5626	0.0371392		202406_s_at	TIAL1	4.64051	0.0042083		202624_s_at	CABIN1	0.375643	0.00924448
	206073_at	COLQ	7.54481	0.0455745		202408_s_at	PRPF31	2.25821	0.0107494		202626_s_at	LYN	0.658443	0.00905219
	206079_at	CHML	37.1074	0.0137009		202417_at	KEAP1	0.348254	0.0369759		202629_at	APPBP2	1.68271	0.00261318
	206088_at	NA	7.1765	0.00423696		202418_at	YIF1A	3.23614	1.0691e-05		202630_at	APPBP2	1.71714	0.000517713
	206102_at	GINS1	1.43804	0.0461176		202424_at	MAP2K2	0.558889	0.0419232		202631_s_at	APPBP2	1.61674	0.00289222
	206128_at	ADRA2C	3.43927	0.00977703		202425_x_at	PPP3CA	1.88229	0.00784216		202633_at	TOPBP1	1.78227	0.0116448
	206147_x_at	SCML2	5.14186	0.0025622		202429_s_at	PPP3CA	1.50473	0.0221253		202634_at	POLR2K	1.44516	0.0169272
	206150_at	CD27	0.41839	0.0132259		202433_at	SLC35B1	1.91273	0.000905765		202635_s_at	POLR2K	1.7561	0.00214212
	206184_at	CRKL	4.71228	0.0239373		202445_s_at	NOTCH2	3.40942	0.0129379		202637_s_at	ICAM1	0.412076	0.0171949
	206189_at	UNC5C	7.61429	0.0222471		202455_at	HDAC5	0.309376	0.0216333		202638_s_at	ICAM1	0.61268	0.0215721
	206191_at	ENTPD3	1.95618	0.0470333		202457_s_at	PPP3CA	1.70677	0.00206679		202642_s_at	TRRAP	1.76928	0.0132606
	206233_at	B4GALT6	5.30597	0.0190482		202463_s_at	MBD3	0.0425343	9.91098e-05		202647_s_at	NRAS	2.97352	3.31512e-06
	206253_at	DLG2	173.681	0.00639256		202464_s_at	PFKFB3	1.57993	0.0118887		202649_x_at	RPS19	0.334034	0.0212725
	206264_at	GPLD1	2.62115	0.0311176		202466_at	PAPD7	2.64011	0.0202902		202651_at	LPGAT1	1.64872	0.00172985
	206284_x_at	CLTB	0.298012	0.0120866		202469_s_at	CPSF6	3.54751	0.00269516		202652_at	APBB1	0.347344	0.0322397
	206330_s_at	SHC3	5.05613	0.0451201		202473_x_at	HCFC1	0.191317	0.00161056		202653_s_at	MARCH7	1.96214	0.0282319
	206343_s_at	NRG1	3.27265	0.0199664		202480_s_at	DEDD	2.46962	0.0356979		202666_s_at	ACTL6A	1.95103	8.36255e-05
	206345_s_at	PON1	0.178318	0.0468844		202482_x_at	RANBP1	0.191883	0.0174499		202673_at	DPM1	1.89982	0.00529892
	206346_at	PRLR	0.326997	0.0338628		202485_s_at	MBD2	0.21745	0.0215375		202679_at	NPC1	1.82637	0.0136737
	206355_at	GNAL	23.2317	0.023097		202487_s_at	H2AFV	3.40983	0.00335642		202681_at	USP4	0.354285	0.0095483
	206359_at	SOCS3	0.276187	0.0188031		202491_s_at	IKBKAP	2.69125	0.00592659		202684_s_at	RNMT	3.08617	0.00995272
	206386_at	SERPINA7	24.2472	0.00997546		202493_x_at	CSH1	0.168907	0.0340445		202692_s_at	UBTF	0.307312	0.00387588
	206412_at	FER	15.5461	0.0253883		202496_at	EDC4	4.0507	0.00172647		202695_s_at	STK17A	0.267911	0.0117506
	206438_x_at	TCTN2	1.81306	0.0422071		202503_s_at	KIAA0101	1.89707	0.000624486		202704_at	TOB1	1.40563	0.0450723
	206446_s_at	NA	0.0161651	0.0231062		202508_s_at	SNAP25	1.51745	0.0453423		202705_at	CCNB2	1.97155	8.02096e-06
	206448_at	ZNF365	2.32821	0.0168684		202509_s_at	TNFAIP2	0.15869	0.0023573		202709_at	FMOD	0.659126	0.0105571
	206489_s_at	DLGAP1	8.78113	0.0350715		202511_s_at	ATG5	1.71027	0.00361693		202711_at	EFNB1	0.233341	0.00388965
	206499_s_at	RCC1	0.337204	0.0301907		202513_s_at	PPP2R5D	0.16026	0.0234053		202713_s_at	KIAA0391	2.60013	0.00123499
	206510_at	SIX2	1.82794	0.00262484		202519_at	MLXIP	2.4891	0.00162965		202721_s_at	GFPT1	1.76256	0.0162125
	206511_s_at	SIX2	3.97523	0.00989843		202521_at	CTCF	2.62885	0.0251912		202722_s_at	GFPT1	1.78212	0.000442163
	206540_at	GLB1L	3.52798	0.025088		202528_at	GALE	1.81549	0.0105257		202723_s_at	FOXO1	0.583863	0.0278284
	206542_s_at	SMARCA2	0.516183	0.0142468		202531_at	IRF1	0.482535	0.0256065		202730_s_at	PDCD4	0.546581	0.0329476
	206547_s_at	PPEF1	7.99694	1.33054e-05		202532_s_at	DHFR	2.82956	0.00140769		202731_at	PDCD4	0.703729	0.000293358
	206561_s_at	AKR1B10	1.46557	0.00463867		202534_x_at	DHFR	2.29388	0.00402576		202733_at	P4HA2	2.31089	1.90762e-05
	206618_at	IL18R1	0.147777	0.031254		202535_at	FADD	1.5145	0.0211313		202734_at	TRIP10	0.230615	0.000187647
	206622_at	TRH	1.44134	0.00530226		202536_at	CHMP2B	1.70272	0.0229822		202740_at	NA	0.444452	0.0019296
	206628_at	SLC5A1	2.06019	0.0167682		202539_s_at	HMGCR	2.15178	0.00375681		202746_at	ITM2A	0.7995	0.0069351
	206636_at	RASA2	0.187975	0.037989		202540_s_at	HMGCR	2.43015	0.00248037		202747_s_at	ITM2A	0.426011	4.6194e-05
	206641_at	TNFRSF17	0.406332	0.0437243		202541_at	AIMP1	1.68797	0.0286028		202748_at	GBP2	0.774672	0.0484253
	206643_at	HAL	2.23229	0.0375348		202542_s_at	AIMP1	2.63921	0.0448559		202749_at	WRB	1.52402	0.0402018
	206652_at	ZMYM5	0.0320555	0.0242565		202543_s_at	GMFB	1.56784	0.0368961		202752_x_at	SLC7A8	0.431623	0.000362032
	206657_s_at	MYOD1	2.40064	0.0136021		202547_s_at	ARHGEF7	6.55851	0.000570533		202754_at	R3HDM1	1.80898	0.0437401
	206658_at	UPK3B	0.0913394	0.0412646		202548_s_at	ARHGEF7	2.81641	0.0173828		202759_s_at	NA	0.570153	0.0107568
	206664_at	SI	267.544	0.0274001		202549_at	VAPB	2.90546	0.0204375		202760_s_at	NA	0.618888	0.0499397
	206668_s_at	SCAMP1	0.372351	0.0390963		202550_s_at	VAPB	3.12168	3.2894e-05		202763_at	CASP3	2.04849	0.0128165
	206675_s_at	SKIL	32.2611	0.0403948		202569_s_at	MARK3	3.44529	0.00322308		202764_at	STIM1	0.330484	0.0306207
	206676_at	CEACAM8	51.0085	0.0141659		202573_at	CSNK1G2	2.55381	0.0133155		202771_at	PIEZO1	1.74653	0.00631647
	206689_x_at	KAT5	0.291156	0.0226207		202577_s_at	DDX19A	5.13769	0.00985753		202779_s_at	UBE2S	1.49585	0.00084695
	206708_at	FOXN2	10.1962	0.00290831		202580_x_at	FOXM1	2.38312	7.49344e-06		202781_s_at	INPP5K	0.291133	0.016255
	206709_x_at	GPT	3.94604	0.029968		202581_at	NA	1.72946	0.0026154		202794_at	INPP1	0.45922	0.0103142
	206780_at	GAD2	4.16726	6.78372e-05		202582_s_at	RANBP9	3.75264	1.2589e-05		202803_s_at	ITGB2	0.720165	0.014661
	206809_s_at	NA	0.253417	0.0476659		202588_at	AK1	0.142645	0.0274566		202806_at	DBN1	1.80565	0.0189965
	206827_s_at	TRPV6	1.99053	0.0232001		202591_s_at	SSBP1	3.87029	0.000610744		202811_at	STAMBP	2.27307	0.00467776
	206835_at	STATH	12.4825	0.0473093		202594_at	LEPROTL1	1.69332	0.0457082		202816_s_at	SS18	1.55441	0.0153123
	206853_s_at	MAP3K7	8.14191	0.00440854		202602_s_at	HTATSF1	2.17305	0.026752		202819_s_at	TCEB3	3.56692	0.00517056
	206895_at	PPP1R3A	9.51795	0.040219		202604_x_at	ADAM10	5.31749	7.75226e-05		202823_at	TCEB1	4.54575	0.0273837
	206896_s_at	GNG7	0.166815	0.0116705		202606_s_at	TLK1	0.439104	0.0254408		202824_s_at	TCEB1	2.78162	2.89738e-05
	206906_at	ICAM5	13.1549	0.00551781		202608_s_at	NDST1	0.129013	0.0102814		202833_s_at	SERPINA1	0.756139	0.000929149
	206917_at	GNA13	5.05189	0.0191834		202609_at	EPS8	1.65821	0.0319092		202838_at	FUCA1	0.53007	0.00597264
	206932_at	CH25H	0.199516	0.0126513		202610_s_at	MED14	2.16369	0.00686779		202849_x_at	GRK6	0.281091	0.0190505
	206934_at	SIRPB1	13.2286	0.02319		202611_s_at	MED14	2.94983	0.0252718		202850_at	ABCD3	0.744947	0.0426486
	206940_s_at	POU4F1	14.2545	0.00738657		202612_s_at	MED14	0.0169937	0.00754713		202854_at	HPRT1	1.97669	0.000738648
	206941_x_at	SEMA3E	0.00443737	0.00815993		202613_at	CTPS1	2.15876	0.00131571		202856_s_at	SLC16A3	1.49888	0.00156416
	206946_at	HCN4	27.0234	0.000664502		202619_s_at	PLOD2	1.54103	0.0174318		202864_s_at	SP100	0.388886	0.000304564
	206977_at	PTH	152.29	0.0217826		202620_s_at	PLOD2	1.72489	0.000215709		202867_s_at	DNAJB12	0.380314	0.00439603
	206978_at	CCR2	0.587571	0.0419981		202624_s_at	CABIN1	0.138037	0.000209009		202870_s_at	CDC20	1.56791	0.000158521
	206981_at	SCN4A	9.23327	0.0183193		202629_at	APPBP2	1.87999	0.00253575		202872_at	ATP6V1C1	1.64023	0.000269748
	207000_s_at	PPP3CC	0.281942	0.00487823		202630_at	APPBP2	1.86352	0.00177815		202876_s_at	PBX2	0.216815	0.00391675
	207016_s_at	ALDH1A2	0.311436	0.040527		202631_s_at	APPBP2	1.97434	0.000267587		202881_x_at	NOL7	0.272308	0.0179798
	207040_s_at	ST13	0.314045	0.00624631		202633_at	TOPBP1	2.41652	0.00400823		202884_s_at	PPP2R1B	0.1642	0.00417897
	207127_s_at	HNRNPH3	0.293088	0.00870757		202634_at	POLR2K	1.63701	0.0162495		202886_s_at	PPP2R1B	0.4563	0.0486987
	207130_at	ZMYND8	12.4623	0.00741461		202635_s_at	POLR2K	2.09963	0.00222424		202892_at	CDC23	1.60678	0.0297924
	207145_at	MSTN	540.84	0.00299068		202637_s_at	ICAM1	0.282754	0.0174106		202903_at	LSM5	2.76424	7.47803e-05
	207146_at	KRT32	3.24274	0.0409484		202639_s_at	RANBP3	0.179989	0.0241178		202904_s_at	LSM5	3.09992	0.00299707
	207157_s_at	GNG5	0.134878	0.000983338		202642_s_at	TRRAP	3.01356	0.000297334		202912_at	ADM	1.26433	0.0249397
	207165_at	HMMR	2.45021	0.00167275		202645_s_at	MEN1	1.97861	0.0415267		202918_s_at	MOB4	1.53139	0.041675
	207198_s_at	LIMS1	0.433989	0.0150979		202647_s_at	NRAS	3.59245	7.86328e-06		202919_at	MOB4	2.4577	0.00383408
	207217_s_at	NOX1	5.32552	0.0489004		202651_at	LPGAT1	1.88354	0.00377277		202920_at	ANK2	0.649695	0.0085302
	207235_s_at	GRM5	0.0545662	0.0240873		202652_at	APBB1	0.11043	0.00144721		202928_s_at	PHF1	0.254655	0.000594701
	207243_s_at	CALM2	21.6108	0.0121023		202655_at	MANF	2.70029	0.0228233		202933_s_at	YES1	1.49374	0.0264116
	207264_at	KDELR3	2.93413	0.0486302		202657_s_at	SERTAD2	1.69794	0.0376397		202940_at	WNK1	2.4882	0.0141674
	207265_s_at	KDELR3	2.14441	0.0378018		202666_s_at	ACTL6A	2.82504	5.00437e-06		202947_s_at	GYPC	0.308575	0.00331862
	207280_at	RNF185-AS1	4.747	0.0235275		202670_at	MAP2K1	3.75853	0.00100711		202954_at	UBE2C	1.96692	6.50451e-06
	207315_at	CD226	38.6778	0.0144913		202673_at	DPM1	2.80466	0.000917709		202956_at	ARFGEF1	1.48551	0.0339862
	207320_x_at	STAU1	4.2394	0.000564089		202681_at	USP4	0.319297	0.0272706		202957_at	HCLS1	0.701493	0.0184334
	207327_at	EYA4	14.4891	0.0240415		202683_s_at	RNMT	2.08285	0.0419969		202962_at	KIF13B	0.721214	0.0275962
	207329_at	MMP8	25.521	0.0100086		202684_s_at	RNMT	3.73249	0.00163118		202965_s_at	CAPN6	0.418429	0.0257459
	207371_at	NA	0.00135613	0.00663837		202690_s_at	SNRPD1	1.9051	0.00852155		202968_s_at	DYRK2	2.13348	0.0012081
	207393_at	HCRTR2	6.33612	0.0242163		202695_s_at	STK17A	0.146869	0.00727194		202969_at	DYRK2	1.84066	0.00106939
	207433_at	IL10	45.2016	0.00913499		202697_at	NUDT21	1.73222	0.0166944		202970_at	DYRK2	4.24155	0.00885323
	207438_s_at	SNUPN	0.214797	0.00163425		202700_s_at	TMEM63A	0.443241	0.039596		202971_s_at	DYRK2	2.02464	0.00695415
	207465_at	LOC100127886	40.5182	0.0390175		202705_at	CCNB2	2.43709	5.28665e-06		202981_x_at	SIAH1	1.98354	0.00682411
	207475_at	FABP2	8.58574	0.0150932		202709_at	FMOD	0.606015	0.0261076		202992_at	C7	0.577394	0.00160431
	207486_x_at	CHN2	4.7428	0.0035026		202711_at	EFNB1	0.104195	0.00132464		202994_s_at	FBLN1	0.764403	0.0296159
	207491_at	MOGAT2	6.75703	0.0260218		202713_s_at	KIAA0391	4.1119	0.00045329		202995_s_at	FBLN1	0.801373	0.0204408
	207528_s_at	SLC7A11	3.48407	0.02735		202721_s_at	GFPT1	2.07251	0.0123693		202998_s_at	LOXL2	1.41315	0.0104087
	207532_at	CRYGD	0.0762457	0.0239548		202722_s_at	GFPT1	2.06942	0.000802239		203003_at	MEF2D	0.430667	0.0287493
	207551_s_at	MSL3	0.217352	0.010643		202723_s_at	FOXO1	0.481706	0.0289193		203005_at	LTBR	2.19995	0.0376862
	207552_at	ATP5G2	3.97385	0.0307472		202731_at	PDCD4	0.761822	0.0324055		203008_x_at	TXNDC9	2.16395	0.00409228
	207554_x_at	TBXA2R	3.91445	0.0384516		202733_at	P4HA2	2.89886	2.6507e-05		203010_at	STAT5A	0.270337	9.18514e-05
	207581_s_at	MAGEB4	6.89451	0.0303956		202734_at	TRIP10	0.121583	6.79289e-05		203011_at	IMPA1	1.72277	0.00318219
	207593_at	ABCG4	13.1294	0.00571694		202739_s_at	PHKB	1.8207	0.0189728		203034_s_at	RPL27A	0.0411095	8.99317e-06
	207608_x_at	CYP1A2	2.65258	0.0379712		202740_at	NA	0.436087	0.018192		203035_s_at	PIAS3	1.85371	0.00266331
	207621_s_at	PEMT	0.261729	0.00653881		202744_at	SLC20A2	3.27048	0.0314226		203037_s_at	MTSS1	1.82201	0.000349091
	207637_at	WSCD2	9.65048	0.0282527		202747_s_at	ITM2A	0.396069	0.0013712		203046_s_at	TIMELESS	2.33573	0.000759696
	207654_x_at	DR1	0.303532	0.0101199		202752_x_at	SLC7A8	0.286148	0.000168982		203052_at	C2	0.498183	0.0305245
	207668_x_at	PDIA6	0.212599	9.31048e-05		202754_at	R3HDM1	2.96321	0.00543745		203055_s_at	ARHGEF1	0.309469	0.00548103
	207670_at	KRT85	5.85786	0.0447985		202757_at	NELFB	2.42317	0.0193811		203056_s_at	PRDM2	0.465303	0.0380591
	207698_at	LINC01558	10.0521	0.0231551		202763_at	CASP3	2.82509	0.00393359		203065_s_at	CAV1	0.675558	0.00926918
	207708_at	ALOXE3	6.82464	0.011247		202764_at	STIM1	0.215558	0.0292603		203067_at	PDHX	1.99494	0.000749071
	207738_s_at	NCKAP1	4.2068	0.00212956		202767_at	ACP2	2.27715	0.00899325		203070_at	SEMA3B	0.18203	0.0118311
	207746_at	POLQ	4.80014	0.0158476		202771_at	PIEZO1	1.96846	0.00904785		203078_at	CUL2	6.841	0.00404666
	207751_at	PRO2949	15.7085	0.0457907		202779_s_at	UBE2S	1.92815	1.06057e-05		203082_at	BMS1	2.03212	0.0443792
	207774_at	ATG10	6.10506	0.0190169		202781_s_at	INPP5K	0.141657	0.00541012		203088_at	FBLN5	0.65179	0.0309067
	207789_s_at	DPP6	7.46783	0.0182752		202782_s_at	INPP5K	0.0741992	0.00217215		203104_at	CSF1R	0.547604	0.024957
	207817_at	IFNW1	29.5292	0.00994072		202788_at	MAPKAPK3	0.338811	0.0260413		203106_s_at	VPS41	26.634	0.000565927
	207834_at	FBLN1	5.03872	0.0254045		202806_at	DBN1	3.43503	0.000108789		203108_at	GPRC5A	1.38658	0.00728188
	207837_at	RBPMS	5.08356	0.00222541		202811_at	STAMBP	3.89979	0.00051605		203110_at	PTK2B	0.263321	0.00281336
	207875_at	NA	186.215	0.022459		202814_s_at	HEXIM1	1.93135	0.0470263		203112_s_at	WHSC2	2.34136	0.0243238
	207877_s_at	NVL	1.73871	0.0236277		202816_s_at	SS18	1.85626	0.00265175		203118_at	PCSK7	0.333471	0.0194323
	207891_s_at	NA	0.0859568	0.0327128		202819_s_at	TCEB3	9.71464	9.48828e-05		203119_at	CCDC86	2.09075	0.0110377
	207907_at	TNFSF14	0.181575	0.0148725		202823_at	TCEB1	8.50652	0.00622098		203143_s_at	KIAA0040	0.573069	0.00610677
	207910_at	SCGB1D1	25.1654	0.0124491		202824_s_at	TCEB1	3.11102	0.000454521		203145_at	SPAG5	1.96131	6.72921e-05
	207913_at	CYP2F1	22.0477	0.0299052		202825_at	SLC25A4	2.48536	0.0103604		203157_s_at	GLS	0.375958	0.00727989
	207935_s_at	KRT13	4.93894	0.0287815		202833_s_at	SERPINA1	0.752879	0.0135058		203162_s_at	KATNB1	2.22317	0.0297794
	207940_x_at	CNR1	9.05325	0.0143413		202849_x_at	GRK6	0.149707	0.0102373		203170_at	RRP8	0.0528214	0.036676
	207941_s_at	RBM39	5.26579	0.00405162		202850_at	ABCD3	0.681304	0.0477977		203175_at	RHOG	0.319332	0.00921933
	207952_at	IL5	223.71	0.0248172		202852_s_at	AAGAB	2.32479	0.0285253		203182_s_at	SRPK2	1.83334	0.000688071
	207974_s_at	SKP1	0.548543	0.0161161		202854_at	HPRT1	2.12823	0.00417571		203184_at	FBN2	1.52152	0.000180638
	207983_s_at	STAG2	0.393035	0.0129688		202855_s_at	SLC16A3	2.17339	0.00995923		203187_at	DOCK1	0.501884	0.0206736
	207996_s_at	LDLRAD4	1.43506	0.0406985		202856_s_at	SLC16A3	2.06357	6.72635e-06		203190_at	NA	1.59515	0.0366324
	208026_at	HIST1H4F	21.6777	0.0412445		202857_at	CNPY2	2.60409	0.0291723		203192_at	ABCB6	2.40247	7.46866e-05
	208059_at	CCR8	0.128221	0.0300861		202864_s_at	SP100	0.4172	0.0144385		203195_s_at	NUP98	0.461959	0.0178957
	208079_s_at	AURKA	1.49437	0.0270318		202870_s_at	CDC20	1.88676	7.26877e-05		203197_s_at	C1orf123	0.260125	0.00540033
	208112_x_at	EHD1	0.288984	0.0489876		202872_at	ATP6V1C1	1.86655	0.0002542		203201_at	PMM2	1.84573	0.00113295
	208148_at	MYH4	17.5098	0.0386789		202876_s_at	PBX2	0.092128	0.00126889		203204_s_at	KDM4A	0.356425	0.00646599
	208185_x_at	NA	5.33936	0.0493204		202877_s_at	CD93	0.276667	0.0418395		203207_s_at	MTFR1	1.57034	0.00100902
	208187_s_at	NA	4.37886	0.040838		202879_s_at	CYTH1	0.118299	0.00143577		203208_s_at	MTFR1	2.30378	7.1223e-06
	208189_s_at	MYO7A	2.73341	0.0143059		202881_x_at	NOL7	0.1143	0.00426689		203209_at	RFC5	2.07681	0.00170213
	208191_x_at	PSG4	4.91204	0.0326439		202884_s_at	PPP2R1B	0.0958138	0.00848266		203213_at	CDK1	1.53183	0.000110182
	208241_at	NRG1	5.39751	0.0121538		202891_at	NIT1	2.06442	0.0339314		203214_x_at	CDK1	2.1579	0.000106892
	208243_s_at	CNR1	31.2571	0.00238447		202892_at	CDC23	2.28544	0.00640673		203216_s_at	MYO6	1.43066	0.0293567
	208257_x_at	PSG1	3.32932	0.0498219		202903_at	LSM5	2.3553	0.00838416		203218_at	MAPK9	2.5955	6.6684e-06
	208269_s_at	ADAM28	3.66689	0.0404209		202904_s_at	LSM5	5.29967	0.000202376		203225_s_at	RFK	2.0261	0.00137591
	208288_at	ABCB11	52.107	0.00200361		202906_s_at	NBN	1.51189	0.042426		203236_s_at	LGALS9	0.600893	0.046477
	208290_s_at	EIF5	0.493804	0.0457471		202918_s_at	MOB4	2.5217	0.000446934		203245_s_at	LINC00094	2.2662	0.006487
	208296_x_at	TNFAIP8	0.634685	0.0304965		202919_at	MOB4	2.64615	0.0123062		203249_at	EZH1	0.379327	0.017875
	208313_s_at	SF1	0.13833	2.50189e-05		202920_at	ANK2	0.517566	0.00700535		203255_at	FBXO11	1.41878	0.0429855
	208335_s_at	ACKR1	0.649273	0.04492		202921_s_at	ANK2	0.0785067	0.00147316		203274_at	NA	0.510729	0.0347027
	208337_s_at	NR5A2	13.7616	0.0349345		202923_s_at	GCLC	1.69084	0.0149377		203276_at	LMNB1	1.80594	0.00305563
	208343_s_at	NR5A2	0.00137345	0.0247164		202925_s_at	PLAGL2	2.48413	0.0481102		203279_at	EDEM1	1.95845	0.0309109
	208367_x_at	CYP3A4	7.24714	0.0208345		202928_s_at	PHF1	0.191772	0.00251369		203281_s_at	UBA7	0.460504	0.00113332
	208422_at	MSR1	34.0381	0.000524306		202935_s_at	SOX9	0.609413	0.00550349		203282_at	GBE1	1.51674	0.0236786
	208475_at	FRMD4A	2.97974	0.00348243		202940_at	WNK1	3.56005	0.00924601		203284_s_at	HS2ST1	1.50637	0.0319427
	208538_at	ANP32C	12.5063	0.0292118		202946_s_at	BTBD3	1.56323	0.0457702		203290_at	HLA-DQA1	0.841616	0.0185915
	208565_at	MC5R	15.303	0.00960481		202947_s_at	GYPC	0.158006	0.00130514		203291_at	CNOT4	2.03036	0.0066023
	208588_at	TPT1P8	0.0665491	0.0376349		202954_at	UBE2C	2.66802	1.41726e-06		203292_s_at	VPS11	0.140634	0.000342875
	208606_s_at	WNT4	0.531618	0.0407814		202956_at	ARFGEF1	1.76054	0.0209328		203295_s_at	ATP1A2	0.133009	0.00281881
	208610_s_at	SRRM2	0.616359	0.0219565		202961_s_at	ATP5J2	4.51009	0.00695732		203309_s_at	HPS1	0.198161	0.0344965
	208612_at	PDIA3	0.434022	0.00308858		202964_s_at	RFX5	0.245793	0.0324621		203317_at	PSD4	0.239663	0.00175972
	208615_s_at	PTP4A2	0.557704	0.0416537		202965_s_at	CAPN6	0.290525	0.0375907		203325_s_at	COL5A1	1.33123	0.0387877
	208624_s_at	EIF4G1	0.52106	0.0115822		202968_s_at	DYRK2	2.53738	0.00102194		203332_s_at	INPP5D	0.445898	0.00450973
	208627_s_at	YBX1	0.631129	0.0259754		202969_at	DYRK2	2.14094	0.000597894		203335_at	PHYH	1.66504	0.00139126
	208628_s_at	YBX1	0.389462	0.0396288		202970_at	DYRK2	7.0793	0.00624589		203350_at	AP1G1	2.97684	2.72739e-05
	208629_s_at	HADHA	0.439682	0.019285		202971_s_at	DYRK2	3.15519	0.000171574		203356_at	CAPN7	1.83429	0.0234747
	208635_x_at	NACA	0.126677	0.0186436		202975_s_at	RHOBTB3	1.35474	0.0312722		203358_s_at	EZH2	1.95163	1.43353e-06
	208639_x_at	PDIA6	0.232885	0.000257373		202976_s_at	RHOBTB3	1.34367	0.0136459		203362_s_at	MAD2L1	1.63025	0.000123812
	208656_s_at	CCNI	0.398118	0.00653864		202979_s_at	CREBZF	1.82074	0.0205218		203368_at	CRELD1	0.473128	0.0224693
	208657_s_at	SEPT9	0.2522	0.000441958		202980_s_at	SIAH1	7.56426	0.0097255		203373_at	SOCS2	0.707308	0.0142528
	208672_s_at	SRSF3	7.11872	0.0299965		202981_x_at	SIAH1	3.32306	0.000119937		203377_s_at	CDC40	5.9312	0.00370319
	208675_s_at	DDOST	0.590248	0.0179553		202984_s_at	BAG5	12.0082	0.00263517		203379_at	RPS6KA1	0.33361	0.00343078
	208686_s_at	BRD2	0.546413	0.0360704		202987_at	TRAF3IP2	6.51059	0.0413081		203380_x_at	SRSF5	0.592503	0.047373
	208689_s_at	RPN2	0.420344	0.00528522		202992_at	C7	0.436045	0.00294393		203385_at	DGKA	0.387621	0.00369378
	208695_s_at	RPL39	35.5823	0.00881335		202994_s_at	FBLN1	0.650899	0.0108883		203387_s_at	TBC1D4	0.526851	0.0168425
	208705_s_at	EIF5	0.246592	0.00080451		202997_s_at	LOXL2	0.199774	0.0194968		203388_at	ARRB2	0.439924	0.0160152
	208715_at	TMCO1	2.47139	0.0120227		202998_s_at	LOXL2	1.55754	0.0120862		203391_at	FKBP2	0.425562	0.00177797
	208720_s_at	RBM39	6.16792	0.00545562		202999_s_at	LOXL2	0.207532	0.0381894		203396_at	PSMA4	3.19549	0.000405262
	208722_s_at	ANAPC5	0.394032	0.0113426		203003_at	MEF2D	0.273049	0.0126366		203401_at	PRPS2	1.60454	0.0174227
	208723_at	USP11	0.272053	0.00423613		203005_at	LTBR	4.02318	0.00438245		203403_s_at	RNF6	1.75712	0.00401874
	208729_x_at	HLA-B	0.564562	0.0319562		203010_at	STAT5A	0.207611	0.000682584		203410_at	AP3M2	1.68654	0.00362658
	208731_at	RAB2A	2.57945	0.00914567		203011_at	IMPA1	2.21158	0.000679277		203416_at	CD53	0.633896	0.00466417
	208732_at	RAB2A	2.03901	0.00945117		203022_at	RNASEH2A	1.84008	0.0179857		203418_at	CCNA2	1.81798	0.0087148
	208738_x_at	SUMO2	6.81258	0.0137112		203034_s_at	RPL27A	0.0318103	0.000190934		203429_s_at	SUCO	1.81867	8.52328e-05
	208739_x_at	SUMO2	0.52727	0.0256763		203035_s_at	PIAS3	2.44654	0.00081282		203432_at	TMPO	1.99722	9.66137e-06
	208760_at	UBE2I	1.75028	0.01757		203037_s_at	MTSS1	2.03285	0.00121997		203433_at	MTHFS	0.413868	0.0291808
	208763_s_at	TSC22D3	0.459828	0.0447228		203046_s_at	TIMELESS	3.24388	0.000238358		203439_s_at	STC2	0.825461	0.02107
	208765_s_at	HNRNPR	0.434531	0.0109481		203049_s_at	TTC37	1.79173	0.0151898		203448_s_at	TERF1	1.83274	0.00257468
	208770_s_at	EIF4EBP2	0.209584	0.0448607		203052_at	C2	0.353963	0.0246452		203449_s_at	TERF1	1.82018	0.00559901
	208771_s_at	LTA4H	0.307419	0.00222739		203053_at	BCAS2	1.84864	0.018755		203451_at	LDB1	0.395403	0.0289859
	208772_at	NA	0.317302	0.0122974		203055_s_at	ARHGEF1	0.13981	0.000638324		203462_x_at	EIF3B	1.88819	0.0451437
	208778_s_at	TCP1	0.428582	0.0314443		203056_s_at	PRDM2	0.287334	0.0127563		203465_at	MRPL19	1.6354	0.0146463
	208804_s_at	SRSF6	2.90682	0.0202881		203062_s_at	MDC1	2.75674	0.00283865		203467_at	PMM1	0.447576	0.0132678
	208811_s_at	NA	0.565886	0.0463514		203066_at	CHST15	1.89771	0.0474973		203470_s_at	PLEK	0.392075	0.0105753
	208813_at	GOT1	0.376835	0.0206537		203067_at	PDHX	2.40791	0.00112211		203471_s_at	PLEK	0.594199	0.0166356
	208814_at	HSPA4	0.43477	0.0361417		203070_at	SEMA3B	0.0204399	5.0515e-05		203488_at	ADGRL1	2.04191	0.0376351
	208819_at	RAB8A	0.217462	0.000654759		203079_s_at	CUL2	2.97585	0.00132732		203492_x_at	CEP57	0.420743	0.00418728
	208822_s_at	DAP3	3.31368	0.0146112		203082_at	BMS1	3.64356	0.00516363		203497_at	MED1	1.39227	0.0187101
	208829_at	TAPBP	0.334443	0.0107881		203084_at	TGFB1	0.0642772	0.00474073		203499_at	EPHA2	0.306574	0.0386083
	208854_s_at	STK24	0.428446	0.0349729		203087_s_at	KIF2A	2.96942	0.00227646		203500_at	GCDH	0.446606	0.0314679
	208872_s_at	REEP5	0.437915	0.0198915		203102_s_at	MGAT2	2.13394	0.0047089		203502_at	BPGM	2.56789	8.66001e-05
	208887_at	EIF3G	0.335357	0.00860545		203103_s_at	PRPF19	2.23823	0.0287027		203508_at	TNFRSF1B	0.551348	0.00993157
	208900_s_at	TOP1	0.622827	0.0255197		203104_at	CSF1R	0.3981	0.0134031		203509_at	SORL1	0.611515	0.0135209
	208905_at	CYCS	7.35272	0.000944698		203105_s_at	DNM1L	2.60764	0.00629692		203523_at	LSP1	0.461609	0.00501504
	208907_s_at	MRPS18B	0.400798	0.0390546		203106_s_at	VPS41	262.11	4.25441e-06		203524_s_at	MPST	0.397189	0.00813575
	208927_at	SPOP	0.483661	0.0214574		203108_at	GPRC5A	1.62165	0.00356844		203528_at	SEMA4D	0.586674	0.0199412
	208930_s_at	ILF3	0.622073	0.0454864		203110_at	PTK2B	0.0907204	0.000188077		203530_s_at	STX4	0.552766	0.0265049
	208937_s_at	ID1	0.618969	0.0238057		203112_s_at	WHSC2	3.53561	0.0079604		203534_at	LSM1	1.52016	0.00349456
	208944_at	TGFBR2	0.634208	0.0236029		203114_at	SSSCA1	2.64132	0.000494663		203536_s_at	CIAO1	3.68209	8.37054e-07
	208948_s_at	STAU1	4.0902	0.000460854		203118_at	PCSK7	0.156276	0.00454327		203542_s_at	KLF9	2.26068	0.0314491
	208951_at	ALDH7A1	0.551593	0.0339521		203119_at	CCDC86	3.87235	3.79542e-05		203544_s_at	STAM	1.8478	0.00811859
	208961_s_at	KLF6	0.546636	0.0325553		203143_s_at	KIAA0040	0.31554	3.00665e-05		203545_at	ALG8	1.3479	0.0430833
	208962_s_at	FADS1	1.69087	0.00365571		203145_at	SPAG5	2.49933	5.77331e-06		203547_at	CD4	0.459948	0.00361005
	208964_s_at	FADS1	2.05368	0.00420796		203157_s_at	GLS	0.196995	0.00155798		203552_at	MAP4K5	1.68061	0.0228487
	208965_s_at	IFI16	0.541315	0.00742047		203162_s_at	KATNB1	3.41356	0.00852411		203554_x_at	PTTG1	1.77443	0.00045883
	208979_at	NCOA6	3.33688	0.0207334		203165_s_at	SLC33A1	5.08605	0.00828438		203560_at	GGH	1.27244	0.0135854
	208991_at	STAT3	0.631589	0.0394473		203169_at	RGP1	4.16747	0.006017		203564_at	FANCG	3.01172	0.000258528
	208993_s_at	PPIG	0.437999	0.000376671		203170_at	RRP8	0.0067667	0.0117156		203565_s_at	MNAT1	1.97249	0.00305775
	208994_s_at	PPIG	0.326919	0.0286265		203173_s_at	C16orf62	0.366409	0.0229719		203568_s_at	TRIM38	0.38333	0.0160431
	209034_at	PNRC1	0.275439	0.00202231		203177_x_at	TFAM	2.87935	0.00101684		203572_s_at	TAF6	4.37742	0.00049748
	209044_x_at	SF3B4	2.29444	0.0375977		203182_s_at	SRPK2	2.25152	0.00101201		203578_s_at	SLC7A6	4.1841	0.0369064
	209047_at	AQP1	0.656686	0.0467908		203184_at	FBN2	1.62456	0.000576971		203579_s_at	SLC7A6	3.66139	0.00935943
	209050_s_at	RALGDS	0.425753	0.0281569		203192_at	ABCB6	2.68107	6.95789e-05		203580_s_at	SLC7A6	2.04026	0.0305305
	209067_s_at	HNRNPDL	0.44723	0.0449946		203193_at	ESRRA	0.300184	0.0249954		203584_at	EMC2	1.54444	0.0182919
	209075_s_at	ISCU	0.395977	0.0419559		203196_at	ABCC4	1.77624	0.00406346		203586_s_at	ARL4D	0.372737	0.0342497
	209091_s_at	SH3GLB1	0.441337	0.0091216		203197_s_at	C1orf123	0.199423	0.015845		203588_s_at	TFDP2	0.461723	0.0235261
	209127_s_at	SART3	0.439137	0.000573223		203201_at	PMM2	1.95165	0.00834344		203590_at	DYNC1LI2	1.87022	0.00968075
	209134_s_at	RPS6	0.267415	0.0451672		203202_at	KRR1	2.08428	0.00667605		203591_s_at	CSF3R	0.585209	0.0455891
	209138_x_at	IGLC1	0.795036	0.00811096		203203_s_at	KRR1	2.03628	0.0419486		203605_at	SRP54	2.4608	0.0012782
	209143_s_at	CLNS1A	1.85874	0.0272336		203204_s_at	KDM4A	0.31282	0.0285297		203606_at	NDUFS6	1.8466	0.0443272
	209147_s_at	PPAP2A	0.468163	0.00771253		203207_s_at	MTFR1	1.70387	0.00230311		203616_at	POLB	2.01506	0.00318286
	209152_s_at	TCF3	0.253329	0.0190877		203208_s_at	MTFR1	2.61867	1.57798e-05		203622_s_at	PNO1	2.62149	0.00317396
	209159_s_at	NDRG4	2.61555	0.0197527		203209_at	RFC5	2.7867	0.000286396		203625_x_at	SKP2	1.59982	0.0169309
	209172_s_at	CENPF	5.15068	0.0308475		203213_at	CDK1	1.66732	0.000419291		203666_at	CXCL12	0.508436	0.000391855
	209174_s_at	QRICH1	0.177982	0.0429167		203214_x_at	CDK1	2.78906	7.54933e-05		203667_at	TBCA	2.31743	0.00562651
	209176_at	SEC23IP	3.91844	0.0486138		203218_at	MAPK9	3.29811	2.44527e-05		203669_s_at	DGAT1	1.5052	0.0352892
	209188_x_at	DR1	0.403791	0.0313988		203220_s_at	TLE1	4.78489	0.0498817		203685_at	BCL2	0.712716	0.00690963
	209192_x_at	KAT5	0.337309	0.0447364		203224_at	RFK	1.99843	0.0167694		203687_at	CX3CL1	0.511027	0.0158829
	209216_at	WDR45	0.305344	0.0196833		203225_s_at	RFK	2.52316	0.00118264		203690_at	TUBGCP3	1.73621	0.00244439
	209217_s_at	WDR45	0.357652	0.0249252		203227_s_at	TSPAN31	1.84596	0.0151767		203693_s_at	E2F3	1.58794	0.0393817
	209226_s_at	TNPO1	0.638822	0.0389535		203230_at	DVL1	2.35533	0.0113111		203695_s_at	DFNA5	1.89581	0.0289952
	209257_s_at	SMC3	0.533644	0.0325456		203244_at	PEX5	2.59437	0.0289711		203697_at	FRZB	0.749563	0.0482967
	209273_s_at	ISCA1	3.45126	0.0222628		203245_s_at	LINC00094	2.47425	0.0267643		203698_s_at	FRZB	0.583712	0.0148079
	209276_s_at	GLRX	0.646163	0.0279495		203248_at	ZNF24	0.185455	0.00669127		203708_at	PDE4B	0.806575	0.032967
	209294_x_at	TNFRSF10B	7.11695	0.0157211		203249_at	EZH1	0.331469	0.0471992		203710_at	ITPR1	0.760097	0.0189814
	209315_at	HBS1L	2.33518	0.0145381		203253_s_at	PPIP5K2	1.82471	0.0102077		203714_s_at	TBCE	3.07795	2.8784e-05
	209323_at	PRKRIR	1.92306	0.018497		203269_at	NSMAF	1.90752	0.0483395		203719_at	ERCC1	0.558977	0.0264285
	209329_x_at	HIGD2A	0.211011	0.0143294		203270_at	DTYMK	2.96692	0.00611498		203720_s_at	ERCC1	0.213994	1.25113e-05
	209330_s_at	HNRNPD	0.387748	0.0156637		203273_s_at	TUSC2	0.151889	0.0142505		203721_s_at	UTP18	1.82237	0.000416585
	209331_s_at	MAX	0.288203	0.0032897		203276_at	LMNB1	2.76318	1.51114e-05		203733_at	DEXI	0.451569	0.0154906
	209355_s_at	PPAP2B	0.465833	0.013858		203279_at	EDEM1	2.90252	0.00887544		203736_s_at	PPFIBP1	9.97658	0.0136476
	209374_s_at	IGHM	0.741687	0.00751672		203281_s_at	UBA7	0.375892	0.00187556		203739_at	ZNF217	1.74774	0.000134246
	209376_x_at	SCAF11	0.382454	0.00326489		203291_at	CNOT4	2.73554	0.00371352		203742_s_at	TDG	2.7699	0.00127759
	209380_s_at	ABCC5	1.82328	0.0159825		203292_s_at	VPS11	0.129156	0.00473606		203743_s_at	TDG	2.13588	8.11163e-05
	209392_at	ENPP2	0.767769	0.0481638		203295_s_at	ATP1A2	0.0377702	0.00086708		203744_at	HMGB3	1.31156	0.022617
	209412_at	TRAPPC10	2.39343	0.0206782		203299_s_at	AP1S2	0.23981	0.0438742		203755_at	BUB1B	1.76067	3.46278e-06
	209418_s_at	THOC5	0.31502	0.0487499		203308_x_at	HPS1	0.103154	0.00875031		203761_at	SLA	0.580403	0.0181039
	209431_s_at	PATZ1	0.393873	0.0166128		203326_x_at	NA	0.229652	0.0295112		203764_at	DLGAP5	2.3311	1.69737e-06
	209440_at	PRPS1	0.450157	0.0128966		203331_s_at	INPP5D	0.125978	0.0117006		203774_at	MTR	1.53968	0.0406333
	209449_at	LSM2	0.203041	0.001166		203332_s_at	INPP5D	0.386152	0.0159031		203775_at	SLC25A13	1.89414	0.00615037
	209457_at	DUSP5	0.587506	0.0166182		203335_at	PHYH	1.6987	0.0113823		203777_s_at	RPS6KB2	2.31343	0.0104217
	209463_s_at	TAF12	0.410226	0.029534		203338_at	PPP2R5E	3.35886	0.000426665		203790_s_at	HRSP12	1.40619	0.0298829
	209485_s_at	OSBPL1A	0.667186	0.0489935		203350_at	AP1G1	3.60122	0.000224567		203798_s_at	VSNL1	1.92911	0.0154392
	209486_at	UTP3	0.256556	0.000703464		203358_s_at	EZH2	2.38513	2.9873e-07		203804_s_at	LUC7L3	2.0282	0.00314005
	209487_at	RBPMS	1.55765	0.0302362		203361_s_at	MYCBP	0.215849	0.0367415		203812_at	SLIT3	0.441323	0.0269789
	209524_at	HDGFRP3	1.68895	0.0235037		203362_s_at	MAD2L1	1.83942	0.000159212		203813_s_at	SLIT3	0.570357	0.0344925
	209525_at	HDGFRP3	5.02074	0.0215941		203377_s_at	CDC40	5.88861	0.0145542		203815_at	GSTT1	0.753262	0.00964617
	209539_at	ARHGEF6	0.572347	0.0295339		203379_at	RPS6KA1	0.26064	0.00649061		203828_s_at	IL32	0.704537	0.0308667
	209540_at	IGF1	0.612075	0.0440082		203380_x_at	SRSF5	0.48611	0.0414169		203852_s_at	NA	2.65732	0.00469995
	209543_s_at	CD34	0.267164	0.0177793		203385_at	DGKA	0.210876	0.000435475		203859_s_at	PALM	0.379439	0.00501994
	209546_s_at	APOL1	0.450407	0.0226885		203388_at	ARRB2	0.325309	0.0172169		203870_at	USP46	2.51435	0.0153914
	209558_s_at	HIP1R	2.76737	0.0423221		203394_s_at	HES1	0.577582	0.0254191		203878_s_at	MMP11	1.3575	0.00242982
	209561_at	THBS3	2.26007	0.0379967		203396_at	PSMA4	3.41317	0.00495676		203885_at	RAB21	2.05278	0.00460183
	209571_at	CIR1	0.131646	0.00385716		203397_s_at	GALNT3	1.26276	0.0434474		203888_at	THBD	0.177003	0.000381064
	209574_s_at	LDLRAD4	1.58611	0.0299427		203403_s_at	RNF6	2.57785	0.000436873		203889_at	SCG5	1.42794	0.00234452
	209576_at	GNAI1	0.177392	0.0219191		203410_at	AP3M2	1.91667	0.00429355		203898_at	CRCP	2.1273	0.0283214
	209578_s_at	POFUT2	2.44573	0.0257302		203416_at	CD53	0.636382	0.0376261		203920_at	NR1H3	0.295043	5.69921e-05
	209579_s_at	MBD4	0.51468	0.0450228		203418_at	CCNA2	2.13125	0.00970967		203921_at	CHST2	0.225242	0.00898079
	209595_at	GTF2F2	0.0462097	0.0448619		203420_at	FAM8A1	0.408514	0.039835		203925_at	GCLM	1.72573	0.0149737
	209606_at	CYTIP	0.605356	0.0437516		203428_s_at	ASF1A	1.99841	0.0137982		203926_x_at	ATP5D	0.404714	0.0417629
	209669_s_at	SERBP1	0.402143	0.00497649		203429_s_at	SUCO	1.81643	0.00369795		203928_x_at	MAPT	0.713248	0.0261896
	209681_at	SLC19A2	1.41507	0.0271142		203432_at	TMPO	2.51774	2.38916e-06		203929_s_at	MAPT	0.809255	0.0231616
	209691_s_at	DOK4	3.34986	0.00913155		203433_at	MTHFS	0.166904	0.000653149		203932_at	HLA-DMB	0.665613	0.0228853
	209695_at	PTP4A3	3.04621	0.00442783		203438_at	STC2	0.757002	0.0102171		203938_s_at	TAF1C	1.86287	0.0311118
	209714_s_at	CDKN3	1.63596	0.0175372		203439_s_at	STC2	0.768297	0.0232062		203943_at	KIF3B	2.77775	0.000364495
	209734_at	NCKAP1L	0.228606	0.00215906		203440_at	CDH2	1.56564	0.0492109		203956_at	MORC2	1.51844	0.03924
	209743_s_at	ITCH	7.34274	0.0048908		203448_s_at	TERF1	2.33145	0.0005192		203957_at	E2F6	2.14385	0.00449089
	209755_at	NMNAT2	2.83256	0.0106293		203449_s_at	TERF1	2.35215	0.00158182		203961_at	NEBL	1.40199	0.0345024
	209822_s_at	VLDLR	2.30888	0.020472		203458_at	SPR	2.18676	0.0192564		203964_at	NMI	0.697013	0.0205128
	209835_x_at	CD44	0.535061	0.0103094		203462_x_at	EIF3B	4.90029	2.91851e-05		203971_at	SLC31A1	2.12467	5.73011e-05
	209838_at	COPS2	4.63153	0.0161491		203465_at	MRPL19	1.81891	0.0217424		203973_s_at	CEBPD	0.734542	0.0342301
	209846_s_at	BTN3A2	0.480645	0.00132653		203470_s_at	PLEK	0.15896	0.0008521		203980_at	FABP4	0.890756	0.0487554
	209861_s_at	METAP2	0.419818	0.00316136		203471_s_at	PLEK	0.506506	0.0281039		203983_at	TSNAX	1.77811	0.0133213
	209862_s_at	CEP57	0.285983	0.0159151		203496_s_at	MED1	1.77155	0.00953077		203987_at	FZD6	1.29531	0.0133076
	209864_at	FRAT2	0.249651	0.00271527		203497_at	MED1	1.82964	5.48928e-05		203994_s_at	C21orf2	0.310915	0.021182
	209867_s_at	ADGRL3	7.84956	0.0418218		203500_at	GCDH	0.264843	0.0109667		203995_at	C21orf2	0.28173	0.0321526
	209897_s_at	SLIT2	0.432138	0.0497857		203502_at	BPGM	3.27042	4.84937e-05		204001_at	SNAPC3	1.94577	0.0309969
	209913_x_at	KIAA0415	5.36683	0.00547907		203504_s_at	ABCA1	1.70246	0.0452161		204003_s_at	NUPL2	2.55267	0.0113772
	209915_s_at	NRXN1	4.18947	0.0418833		203508_at	TNFRSF1B	0.514101	0.0356553		204005_s_at	PAWR	1.56482	0.00180603
	209980_s_at	SHMT1	0.262791	0.0151114		203509_at	SORL1	0.527798	0.0175166		204009_s_at	KRAS	2.23275	3.01104e-05
	209990_s_at	GABBR2	2.7173	0.0018772		203523_at	LSP1	0.258967	0.000889136		204011_at	SPRY2	0.540472	0.0171053
	209992_at	PFKFB2	3.25735	0.0472771		203524_s_at	MPST	0.234612	0.00249606		204012_s_at	LCMT2	2.23164	0.0260866
	210011_s_at	EWSR1	0.417502	0.0386363		203525_s_at	APC	3.4022	0.00774587		204014_at	DUSP4	0.835463	0.00993099
	210027_s_at	APEX1	0.229877	0.0179816		203534_at	LSM1	1.65246	0.00765041		204015_s_at	DUSP4	0.687404	0.00261733
	210062_s_at	ZNF589	3.40719	0.0225731		203536_s_at	CIAO1	6.51683	1.0115e-08		204017_at	KDELR3	1.67728	0.00103623
	210091_s_at	DTNA	5.15503	0.03033		203541_s_at	KLF9	0.139047	0.0129462		204023_at	RFC4	1.72707	0.00432905
	210101_x_at	SH3GLB1	0.361419	0.00512939		203542_s_at	KLF9	3.1055	0.0213971		204024_at	OSGIN2	3.22786	0.000962824
	210110_x_at	HNRNPH3	0.309231	0.00687756		203544_s_at	STAM	2.23701	0.00524804		204026_s_at	ZWINT	1.77368	0.000115435
	210136_at	MBP	0.577393	0.0123884		203547_at	CD4	0.295545	0.00200276		204027_s_at	METTL1	2.17456	0.00491231
	210144_at	TBC1D22A	0.196447	0.0305907		203552_at	MAP4K5	2.24269	0.00929172		204033_at	TRIP13	1.51997	0.00119657
	210157_at	URI1	4.48516	0.0387751		203554_x_at	PTTG1	2.14408	0.00052576		204034_at	ETHE1	0.446008	0.00783737
	210165_at	DNASE1	8.50656	0.0107392		203560_at	GGH	1.50839	0.00112056		204040_at	RNF144A	1.84272	0.0478282
	210191_s_at	PHTF1	2.76595	0.0297309		203564_at	FANCG	4.25885	0.000163587		204055_s_at	CTAGE5	5.63217	0.00117133
	210193_at	MOBP	9.52085	0.0293662		203565_s_at	MNAT1	2.05702	0.0192603		204057_at	IRF8	0.653995	0.011945
	210197_at	ITPK1	12.9543	0.00787456		203572_s_at	TAF6	6.27038	0.00107022		204058_at	ME1	1.80145	0.000625129
	210200_at	WWP2	14.7908	0.00310613		203575_at	CSNK2A2	2.22361	0.0446777		204059_s_at	ME1	1.42151	0.00351908
	210208_x_at	BAG6	0.29285	0.0229792		203577_at	GTF2H4	2.73682	0.00232173		204060_s_at	NA	0.487338	0.0276593
	210219_at	SP100	3.21948	0.00752375		203584_at	EMC2	1.81511	0.0122118		204068_at	STK3	1.40674	0.00732231
	210236_at	PPFIA1	9.76385	0.036521		203586_s_at	ARL4D	0.260607	0.0344377		204070_at	RARRES3	0.697679	0.000634158
	210255_at	RAD51B	0.166339	0.037641		203588_s_at	TFDP2	0.216273	0.00163056		204078_at	P3H4	1.5863	0.0071213
	210260_s_at	TNFAIP8	0.633942	0.0225869		203590_at	DYNC1LI2	3.02482	0.000348648		204080_at	TOE1	0.318821	0.0362961
	210261_at	KCNK2	6.38774	0.0100731		203591_s_at	CSF3R	0.458695	0.049505		204091_at	PDE6D	3.18397	0.00730183
	210264_at	GPR35	4.37242	0.0410429		203594_at	RTCA	1.91746	0.0294838		204092_s_at	AURKA	2.79472	1.22046e-08
	210278_s_at	AP4S1	0.025265	0.0195333		203597_s_at	WBP4	2.69755	0.00486164		204099_at	SMARCD3	1.50542	0.0360772
	210279_at	GPR18	0.393842	0.0432822		203605_at	SRP54	4.26679	1.32331e-05		204102_s_at	EEF2	0.435799	0.00775898
	210280_at	MPZ	4.92357	0.0480742		203616_at	POLB	2.16941	0.0105047		204103_at	CCL4	0.528169	0.00277234
	210311_at	FGF5	3.65234	0.0499782		203622_s_at	PNO1	3.93306	0.00117259		204113_at	CELF1	2.59057	0.0493405
	210322_x_at	UTY	18.0087	0.00170932		203625_x_at	SKP2	2.25709	0.00150947		204114_at	NID2	1.30977	0.0447591
	210331_at	HECW1	11.3752	0.00717456		203627_at	IGF1R	1.47818	0.00878549		204116_at	IL2RG	0.557504	0.00507377
	210347_s_at	BCL11A	0.227757	0.0157015		203631_s_at	GPRC5B	0.109474	0.00183298		204117_at	PREP	1.89311	0.0151538
	210348_at	SEPT4	28.1451	0.00397882		203644_s_at	MON1B	4.07454	0.0156815		204118_at	CD48	0.542075	0.0019922
	210386_s_at	MTX1	2.7481	0.0158646		203653_s_at	COIL	1.93838	0.0202794		204124_at	SLC34A2	0.127599	0.0463702
	210391_at	NR6A1	9.66798	0.0107862		203658_at	SLC25A20	0.265036	0.0187695		204126_s_at	CDC45	2.13382	0.00356461
	210393_at	LGR5	7.70482	0.0131253		203662_s_at	TMOD1	0.143597	0.0121307		204127_at	RFC3	2.21137	0.00053515
	210400_at	GRIN2C	4.34019	0.04362		203664_s_at	POLR2D	3.11487	0.0456227		204133_at	RRP9	0.265711	0.0125337
	210405_x_at	TNFRSF10B	8.73033	0.00613567		203666_at	CXCL12	0.479364	0.00480531		204137_at	GPR137B	1.34154	0.043646
	210428_s_at	HGS	0.40452	0.0401884		203667_at	TBCA	3.3514	0.00405272		204146_at	RAD51AP1	1.94018	8.71105e-07
	210496_at	NAG18	99.8813	0.0336211		203672_x_at	TPMT	0.415495	0.0245461		204151_x_at	AKR1C1	0.75968	0.0485975
	210501_x_at	EIF3K	0.299139	0.0146358		203684_s_at	BCL2	0.165124	0.00692204		204153_s_at	MFNG	0.462112	0.0272016
	210508_s_at	KCNQ2	8.31942	0.0161106		203685_at	BCL2	0.588958	0.00171539		204154_at	CDO1	0.539145	0.0104832
	210519_s_at	NQO1	1.44684	0.03998		203687_at	CX3CL1	0.365821	0.0153935		204162_at	NDC80	1.66934	0.00255105
	210561_s_at	WSB1	0.511945	0.00583894		203688_at	PKD2	2.1812	0.00364384		204167_at	BTD	0.410138	0.0187711
	210572_at	PCDHA2	4.18203	0.0423394		203690_at	TUBGCP3	2.31704	0.000354652		204169_at	IMPDH1	8.15984	1.11684e-05
	210588_x_at	HNRNPH3	0.290317	0.00654981		203693_s_at	E2F3	2.21044	0.00803316		204170_s_at	CKS2	1.72567	0.000423355
	210604_at	GNAT2	9.87653	0.00936543		203694_s_at	DHX16	3.3398	0.0488349		204171_at	RPS6KB1	1.79791	0.000149648
	210614_at	TTPA	17.5571	0.0409247		203703_s_at	TTLL4	0.111625	0.00623875		204174_at	ALOX5AP	0.691149	0.0194132
	210624_s_at	ILVBL	2.96569	0.0142279		203708_at	PDE4B	0.700284	0.00981649		204176_at	KLHL20	2.34775	0.00909445
	210634_at	KLHL20	6.103	0.0249451		203712_at	KIAA0020	2.60089	0.0368568		204192_at	CD37	0.490551	0.00248163
	210645_s_at	TTC3	3.16452	0.0145087		203714_s_at	TBCE	2.90466	0.0015752		204211_x_at	EIF2AK2	2.65908	0.00934259
	210646_x_at	RPL13A	0.0496896	0.00123087		203716_s_at	DPP4	0.193701	0.0106125		204212_at	ACOT8	2.14507	0.0454193
	210653_s_at	BCKDHB	0.365442	0.0177789		203720_s_at	ERCC1	0.145555	2.79388e-05		204219_s_at	PSMC1	2.44567	0.0440308
	210686_x_at	SLC25A16	2.14866	0.0480525		203721_s_at	UTP18	2.15568	0.000398129		204223_at	PRELP	0.619501	0.025983
	210687_at	CPT1A	13.9371	0.0229517		203730_s_at	ZKSCAN5	11.6569	0.00199179		204226_at	STAU2	1.48353	0.0140731
	210689_at	CLDN14	103.889	0.00203482		203733_at	DEXI	0.313531	0.00423042		204236_at	FLI1	0.544371	0.0463778
	210695_s_at	WWOX	1.92849	0.0465552		203736_s_at	PPFIBP1	12.739	0.0424242		204239_s_at	NNAT	0.449424	0.0173989
	210714_at	R3HDM1	17.9258	0.0110124		203737_s_at	PPRC1	3.02898	0.0469511		204240_s_at	SMC2	2.02021	0.00183404
	210754_s_at	LYN	0.51617	0.04177		203739_at	ZNF217	1.8569	0.00186157		204244_s_at	DBF4	2.28394	0.00128816
	210765_at	CSE1L	5.37192	0.0177623		203742_s_at	TDG	6.56508	3.39335e-06		204245_s_at	RPP14	0.374146	0.0210139
	210766_s_at	CSE1L	1.86318	0.0272936		203743_s_at	TDG	3.3531	5.58822e-06		204247_s_at	CDK5	1.63554	0.0403809
	210783_x_at	CLEC11A	3.23326	0.0326075		203744_at	HMGB3	1.55836	0.00408773		204249_s_at	LMO2	0.635242	0.0197384
	210800_at	TIMM8A	146.443	0.0221232		203746_s_at	HCCS	2.73833	0.0384571		204252_at	CDK2	3.05698	0.000164724
	210839_s_at	ENPP2	0.616501	0.0300709		203755_at	BUB1B	2.24193	3.63098e-07		204256_at	ELOVL6	1.56243	0.000398282
	210848_at	NA	103.475	5.5319e-05		203761_at	SLA	0.525513	0.042508		204265_s_at	GPSM3	0.470096	0.0124992
	210915_x_at	TRBC1	0.696426	0.0339093		203764_at	DLGAP5	2.78166	1.20144e-06		204267_x_at	PKMYT1	3.18142	0.00300937
	210923_at	SLC1A7	4.26029	0.0464348		203765_at	GCA	1.64897	0.0330632		204269_at	PIM2	0.429628	0.0163209
	210945_at	COL4A6	13.7729	0.023948		203768_s_at	STS	0.219329	0.0107563		204270_at	SKI	6.33404	0.0318286
	210954_s_at	TSC22D2	13.1026	0.0287776		203775_at	SLC25A13	2.87549	0.00017		204271_s_at	EDNRB	0.381795	0.041401
	210965_x_at	CDK13	29.0079	0.00822053		203777_s_at	RPS6KB2	2.76865	0.0165056		204274_at	EBAG9	1.47115	0.0248224
	210980_s_at	ASAH1	2.31237	0.0299616		203782_s_at	POLRMT	0.316516	0.0375578		204288_s_at	SORBS2	0.751082	0.0457525
	210998_s_at	HGF	6.54222	0.0264438		203790_s_at	HRSP12	1.50849	0.0455256		204290_s_at	ALDH6A1	0.676365	0.0411116
	211002_s_at	TRIM29	5.92861	0.0371706		203805_s_at	FANCA	3.21829	0.0180198		204294_at	AMT	0.485303	0.0432866
	211022_s_at	ATRX	15.0996	0.0343796		203806_s_at	FANCA	3.81556	0.0230007		204309_at	CYP11A1	0.213216	0.0233003
	211044_at	TRIM14	7.38884	0.0492982		203812_at	SLIT3	0.138255	0.000232443		204318_s_at	GTSE1	3.04062	8.74958e-05
	211047_x_at	AP2S1	0.530837	0.0428297		203813_s_at	SLIT3	0.471995	0.0460201		204319_s_at	RGS10	0.471633	0.000264725
	211048_s_at	PDIA4	0.27955	0.00109869		203815_at	GSTT1	0.72909	0.0322416		204320_at	COL11A1	1.2148	0.00730291
	211069_s_at	SUMO1	3.19242	0.0314607		203825_at	BRD3	1.84254	0.0228679		204335_at	CCDC94	0.28306	0.00668615
	211071_s_at	MLLT11	1.578	0.0459505		203828_s_at	IL32	0.61854	0.0359978		204337_at	RGS4	1.33198	0.0442023
	211073_x_at	RPL3	0.102561	0.000998883		203830_at	C17orf75	5.29285	0.011876		204351_at	S100P	1.1291	0.0247191
	211079_s_at	DYRK1A	154.49	0.000171941		203832_at	SNRPF	2.48504	0.00190422		204363_at	F3	0.573365	0.00224654
	211093_at	PDE6C	109.497	0.0245843		203833_s_at	TGOLN2	2.60038	0.00214088		204366_s_at	GTF3C2	3.18806	0.0103038
	211109_at	JAK3	19.5868	0.0248095		203838_s_at	TNK2	0.117203	0.0131424		204368_at	SLCO2A1	0.514788	0.0170558
	211153_s_at	TNFSF11	3.34513	0.011808		203842_s_at	MAPRE3	0.421383	0.00950805		204387_x_at	MRPL57	2.17263	0.0131967
	211156_at	CDKN2A	16.059	0.00240852		203852_s_at	NA	3.56613	0.00531957		204388_s_at	MAOA	0.36949	0.00352762
	211159_s_at	PPP2R5D	5.58572	0.0116511		203855_at	WDR47	1.91449	0.0202881		204389_at	MAOA	0.261678	0.000481188
	211169_s_at	PPP1R3A	35.3249	0.0218203		203858_s_at	COX10	0.212244	0.0390499		204390_at	TRIM24	0.216162	0.0208201
	211184_s_at	USH1C	3.17292	0.0136647		203859_s_at	PALM	0.23548	0.00252275		204391_x_at	TRIM24	1.8327	0.00102927
	211187_at	NA	169.395	0.0489547		203869_at	USP46	2.1305	0.0306081		204392_at	CAMK1	0.450503	0.041685
	211245_x_at	KIR2DL4	10.8261	0.00989888		203870_at	USP46	4.14308	0.000929907		204396_s_at	GRK5	0.620309	0.0260431
	211277_x_at	APP	2.54806	0.0196478		203878_s_at	MMP11	1.3369	0.0348498		204398_s_at	EML2	0.436351	0.0027146
	211289_x_at	NA	0.343152	0.0199286		203888_at	THBD	0.052659	0.000113582		204399_s_at	EML2	0.384078	0.0381043
	211345_x_at	EEF1G	0.0981051	0.0101854		203889_at	SCG5	1.50015	0.00166011		204401_at	KCNN4	0.5282	0.0202671
	211375_s_at	ILF3	0.401727	0.0409296		203897_at	LYRM1	0.517338	0.0222025		204407_at	TTF2	3.66915	0.000362729
	211380_s_at	PRKG1	6.03742	0.0254546		203898_at	CRCP	2.5347	0.0404774		204418_x_at	GSTM2	0.669022	0.0181289
	211400_at	FGFR2	13.0118	0.00574475		203901_at	TAB1	0.137961	0.0107917		204421_s_at	FGF2	0.179266	0.00926482
	211419_s_at	CHN2	8.4783	0.0100291		203920_at	NR1H3	0.347743	0.00896113		204430_s_at	SLC2A5	1.87359	0.046299
	211427_s_at	KCNJ13	542.586	0.031185		203921_at	CHST2	0.198024	0.0453516		204434_at	SPATA2	1.58578	0.0482905
	211429_s_at	SERPINA1	0.762483	0.0395259		203925_at	GCLM	2.6541	8.4171e-05		204435_at	NUPL1	2.90537	1.25415e-05
	211430_s_at	NA	0.818901	0.0265211		203932_at	HLA-DMB	0.537936	0.00986454		204440_at	CD83	0.402352	0.00858353
	211449_at	MSH6	46.623	0.0435761		203934_at	KDR	2.92778	0.0433273		204444_at	KIF11	2.19614	1.71018e-06
	211457_at	GABARAPL3	11.1447	0.0247386		203935_at	ACVR1	1.82302	0.0454204		204445_s_at	ALOX5	0.415182	0.0378139
	211473_s_at	COL4A6	4.30776	0.0391517		203938_s_at	TAF1C	2.17285	0.0366084		204453_at	ZNF84	1.72708	0.0164478
	211493_x_at	DTNA	6.71122	0.0318743		203943_at	KIF3B	3.04756	0.00342758		204458_at	PLA2G15	2.12943	0.0238073
	211528_x_at	HLA-G	0.504191	0.0486241		203947_at	CSTF3	3.6744	0.00269003		204459_at	CSTF2	3.26928	0.0201343
	211576_s_at	SLC19A1	2.12812	0.040929		203948_s_at	MPO	0.0996236	0.00655441		204463_s_at	EDNRA	3.16615	0.0257423
	211577_s_at	IGF1	0.323713	0.0489811		203949_at	MPO	0.116599	0.00624538		204464_s_at	EDNRA	1.37225	0.0333965
	211588_s_at	PML	5.42009	0.0470902		203956_at	MORC2	2.04806	0.0084189		204468_s_at	TIE1	0.548122	0.0135383
	211591_s_at	PDE4A	8.19039	0.035163		203957_at	E2F6	3.88272	7.93999e-05		204475_at	MMP1	1.19054	0.00384339
	211611_s_at	NA	9.81392	0.0386745		203959_s_at	ZBTB40	0.237409	0.0313462		204478_s_at	RABIF	2.73068	0.00154799
	211623_s_at	FBL	0.334444	0.00528295		203967_at	CDC6	1.50733	0.0132995		204485_s_at	TOM1L1	1.31447	0.0258756
	211627_x_at	ESR1	22.1943	0.0253844		203971_at	SLC31A1	2.66808	9.72844e-06		204489_s_at	CD44	0.450233	8.20579e-06
	211628_x_at	FTH1P5	14.5036	0.00682188		203977_at	TAZ	0.175681	0.0107778		204490_s_at	CD44	0.42193	8.33261e-08
	211644_x_at	NA	0.759341	0.0271568		203989_x_at	F2R	1.7346	0.0219158		204494_s_at	C15orf39	0.357886	0.0394677
	211645_x_at	NA	0.711947	0.0204198		203994_s_at	C21orf2	0.151987	0.00667154		204496_at	STRN3	2.50959	0.000224413
	211666_x_at	RPL3	0.470606	0.00145727		203995_at	C21orf2	0.074386	0.00094938		204500_s_at	AGTPBP1	2.45234	0.01107
	211671_s_at	NR3C1	0.597085	0.0351118		203996_s_at	C21orf2	0.0513932	3.33411e-05		204501_at	NOV	0.253143	0.0250268
	211680_at	PDLIM5	135.826	0.0464065		204005_s_at	PAWR	2.08054	2.37362e-05		204507_s_at	PPP3R1	3.4159	0.00434826
	211686_s_at	MAK16	2.09337	0.00822867		204009_s_at	KRAS	2.73076	5.47172e-05		204510_at	CDC7	1.66757	0.00477143
	211687_x_at	KIR3DL1	6.60353	0.0266538		204014_at	DUSP4	0.812097	0.0256109		204521_at	FAM216A	1.93039	0.00608147
	211706_s_at	CDK19	7.73492	0.0284433		204015_s_at	DUSP4	0.599432	0.00356138		204531_s_at	BRCA1	2.50567	0.00328007
	211710_x_at	RPL4	0.261275	0.00612388		204017_at	KDELR3	1.61201	0.0256961		204540_at	EEF1A2	1.37292	1.57387e-05
	211719_x_at	FN1	2.36345	0.0389674		204022_at	WWP2	1.87506	0.0383914		204541_at	SEC14L2	0.62839	0.0123741
	211720_x_at	RPLP0	0.0866074	0.0229549		204023_at	RFC4	1.9476	0.00933498		204543_at	RAPGEF1	0.175748	0.0117823
	211727_s_at	COX11	1.78136	0.0499657		204024_at	OSGIN2	3.57941	0.00409656		204546_at	KIAA0513	2.09443	0.00185813
	211758_x_at	TXNDC9	2.52697	0.0187076		204026_s_at	ZWINT	2.27548	3.56323e-05		204548_at	STAR	0.126173	0.00733003
	211775_x_at	MGC13053	10.9613	0.0355365		204027_s_at	METTL1	2.62966	0.00738377		204550_x_at	GSTM1	0.664365	0.0189596
	211779_x_at	AP2A2	0.208247	0.000225497		204028_s_at	RABGAP1	1.99945	0.0307955		204558_at	RAD54L	1.76095	0.00863102
	211781_x_at	NA	9.79072	0.0198921		204030_s_at	NA	2.38068	0.0337825		204562_at	IRF4	0.379345	0.017961
	211795_s_at	FYB	0.356882	0.00946064		204033_at	TRIP13	1.67896	0.00212374		204563_at	SELL	0.638521	0.00709596
	211796_s_at	NA	0.730605	0.0393601		204037_at	LPAR1	0.557714	0.0460353		204565_at	ACOT13	1.93075	0.0026898
	211800_s_at	USP4	0.294127	0.0219355		204038_s_at	LPAR1	0.16257	0.0186769		204566_at	PPM1D	1.67287	0.000949037
	211816_x_at	FCAR	12.0744	0.00254557		204041_at	MAOB	0.769674	0.0424214		204581_at	CD22	0.39377	0.0101531
	211833_s_at	BAX	0.251916	0.0249262		204046_at	PLCB2	0.0816156	0.0044117		204584_at	L1CAM	3.23581	0.00316536
	211864_s_at	MYOF	0.677758	0.0264643		204048_s_at	PHACTR2	2.37918	0.00647823		204589_at	NUAK1	1.4094	0.0332001
	211868_x_at	NA	0.556703	0.0326736		204049_s_at	PHACTR2	2.10291	0.0079485		204592_at	DLG4	0.273167	0.00807055
	211911_x_at	HLA-B	0.606989	0.0321156		204055_s_at	CTAGE5	6.92269	0.00375283		204607_at	HMGCS2	0.772102	0.0077348
	211917_s_at	PRLR	0.243388	0.042753		204057_at	IRF8	0.550984	0.0131928		204613_at	PLCG2	0.445751	0.00946215
	211926_s_at	MYH9	0.405611	0.025901		204058_at	ME1	2.07477	0.000486227		204619_s_at	VCAN	1.26178	0.0390922
	211927_x_at	EEF1G	0.168563	0.00196165		204059_s_at	ME1	1.58198	0.00294023		204632_at	RPS6KA4	0.17254	0.0085296
	211930_at	HNRNPA3	0.509793	0.0403924		204065_at	CHST10	0.264871	0.00862249		204634_at	NEK4	1.4995	0.0192547
	211937_at	EIF4B	0.454895	0.0302062		204068_at	STK3	1.5273	0.011386		204641_at	NEK2	1.94919	3.03273e-08
	211938_at	EIF4B	0.259014	0.0066727		204070_at	RARRES3	0.643722	0.00157162		204642_at	S1PR1	0.267298	0.0112236
	211941_s_at	PEBP1	0.452657	0.00516444		204091_at	PDE6D	10.5629	3.86949e-05		204647_at	HOMER3	1.59944	0.0316837
	211942_x_at	NA	0.0979127	0.00248141		204092_s_at	AURKA	3.80624	1.30952e-08		204648_at	NPR1	0.271465	0.00147386
	211945_s_at	ITGB1	8.19441	0.00455434		204094_s_at	TSC22D2	1.66441	0.0395868		204649_at	TROAP	3.24241	0.00021436
	211946_s_at	PRRC2C	4.11903	0.0198261		204096_s_at	ELL	6.99944	0.0197881		204655_at	CCL5	0.80566	0.0345358
	211952_at	IPO5	0.328092	0.0326056		204097_s_at	RBMX2	2.54341	0.0165145		204662_at	CCP110	2.38609	0.000912311
	211972_x_at	RPLP0	0.0920546	0.020105		204102_s_at	EEF2	0.389201	0.0177238		204663_at	ME3	0.624131	0.00809856
	211975_at	ARFGAP2	0.241145	0.0273751		204103_at	CCL4	0.521221	0.027575		204669_s_at	RNF24	1.5123	0.0220948
	211977_at	GPR107	3.86736	0.022388		204104_at	SNAPC2	0.254397	0.00628268		204670_x_at		0.545979	7.73224e-05
	211986_at	AHNAK	0.292339	0.00696075		204106_at	TESK1	3.39761	0.0232872		204674_at	LRMP	0.398891	0.0226576
	211997_x_at	H3F3B	0.414009	0.0346198		204116_at	IL2RG	0.497978	0.0207203		204683_at	ICAM2	0.31394	0.000365499
	212010_s_at	CDV3	0.457507	0.0324349		204117_at	PREP	2.04876	0.018903		204684_at	NPTX1	0.3628	0.0279046
	212014_x_at	CD44	0.551405	0.0153841		204118_at	CD48	0.488834	0.0107728		204695_at	CDC25A	2.10058	0.00734099
	212027_at	RBM25	0.689681	0.0454075		204124_at	SLC34A2	0.0162013	0.00506509		204698_at	ISG20	0.72419	0.0260305
	212038_s_at	VDAC1	0.524618	0.0491776		204126_s_at	CDC45	2.71203	0.00243473		204699_s_at	DIEXF	2.04205	0.0362707
	212039_x_at	RPL3	0.0973715	0.00263031		204127_at	RFC3	3.09113	4.92662e-05		204700_x_at	DIEXF	1.9372	0.00118315
	212041_at	ATP6V0D1	0.582446	0.015139		204144_s_at	PIGQ	0.211076	0.00755011		204701_s_at	STOML1	0.154939	0.00363503
	212056_at	GSE1	2.06593	0.0319105		204146_at	RAD51AP1	2.17932	1.03975e-06		204703_at	IFT88	0.544955	0.0421163
	212064_x_at	MAZ	3.50027	0.0216176		204155_s_at	SIK3	0.318561	0.0349676		204709_s_at	KIF23	20.0609	1.65544e-05
	212074_at	SUN1	2.69943	0.0176807		204162_at	NDC80	1.70518	0.0152718		204718_at	EPHB6	0.41999	0.035663
	212080_at	KMT2A	0.360408	0.0137232		204163_at	EMILIN1	1.81529	0.0350941		204719_at	ABCA8	0.786711	0.037054
	212085_at	SLC25A6	0.467778	0.0047309		204166_at	SBNO2	0.273479	0.0159525		204725_s_at	NCK1	0.564157	0.00645774
	212100_s_at	POLDIP3	0.264054	0.0274463		204167_at	BTD	0.332747	0.0317354		204729_s_at	STX1A	4.09158	0.000107815
	212103_at	KPNA6	0.242852	0.0060561		204169_at	IMPDH1	11.4002	6.15202e-05		204731_at	TGFBR3	0.749154	0.00971495
	212108_at	FAF2	3.60044	0.018282		204170_s_at	CKS2	1.94984	0.00139703		204734_at	KRT15	0.878673	0.0407903
	212114_at	ATXN7L3B	0.343056	0.0438401		204171_at	RPS6KB1	2.40668	4.47386e-07		204747_at	IFIT3	0.683497	0.0419298
	212121_at	TCTN3	0.367245	0.012356		204174_at	ALOX5AP	0.656136	0.0471641		204748_at	PTGS2	0.399912	0.017355
	212159_x_at	AP2A2	0.200719	5.07897e-05		204176_at	KLHL20	3.36824	0.00119551		204752_x_at	PARP2	2.87563	0.0262144
	212177_at	PNISR	0.592495	0.0401568		204177_s_at	KLHL20	3.39993	0.0207945		204754_at	HLF	0.476382	0.0378726
	212188_at	KCTD12	0.592847	0.0326382		204188_s_at	RARG	0.132729	0.00353821		204767_s_at	FEN1	1.83301	0.000290762
	212201_at	ANKLE2	0.330505	0.0163117		204189_at	RARG	0.211224	0.00743855		204777_s_at	MAL	0.296341	0.0114256
	212226_s_at	PPAP2B	0.382731	0.000725476		204192_at	CD37	0.461966	0.0194528		204779_s_at	HOXB7	1.69311	0.00293881
	212229_s_at	FBXO21	0.525765	0.0271539		204199_at	RALGPS1	1.77353	0.0480921		204782_at	MLF1	3.42929	0.0294316
	212239_at	PIK3R1	0.601999	0.0479682		204200_s_at	PDGFB	3.75394	0.00722545		204783_at	MLF1	1.44125	0.0412249
	212310_at	MIA3	1.81185	0.0191633		204203_at	CEBPG	2.28635	0.00965845		204784_s_at	MLF1	1.37813	0.0225615
	212324_s_at	VPS13D	0.0908192	0.018507		204211_x_at	EIF2AK2	2.89746	0.0304219		204797_s_at	EML1	2.5919	0.000960346
	212340_at	YIPF6	4.30386	0.0016815		204213_at	PIGR	0.280266	0.0283032		204798_at	MYB	0.78974	0.0311558
	212348_s_at	KDM1A	0.203657	0.00872867		204223_at	PRELP	0.502882	0.0274847		204801_s_at	DHRS12	0.138218	0.00901201
	212396_s_at	EMC1	0.165892	0.0023923		204229_at	SLC17A7	0.19694	0.00997052		204803_s_at	RRAD	0.335765	0.0297041
	212426_s_at	YWHAQ	4.06672	0.00235025		204237_at	GULP1	1.42847	0.0124784		204806_x_at	HLA-F	0.579949	0.00699588
	212440_at	SNRNP27	0.355747	0.0356455		204239_s_at	NNAT	0.255815	0.00490357		204817_at	ESPL1	2.82134	3.9227e-05
	212447_at	KBTBD2	6.81786	0.00164433		204240_s_at	SMC2	3.13454	5.00933e-05		204822_at	TTK	2.10524	1.40673e-05
	212473_s_at	MICAL2	1.57391	0.0309355		204244_s_at	DBF4	3.73656	5.35696e-05		204825_at	MELK	2.31859	1.85709e-06
	212474_at	AVL9	2.44361	0.00779172		204247_s_at	CDK5	2.20257	0.0116612		204826_at	CCNF	2.51696	0.00274707
	212486_s_at	FYN	0.294419	0.0469789		204249_s_at	LMO2	0.590847	0.0439476		204827_s_at	CCNF	4.45997	0.00103593
	212549_at	STAT5B	0.38533	0.028665		204250_s_at	CEP164	0.113314	0.00718785		204828_at	RAD9A	2.24074	0.00693953
	212571_at	CHD8	0.361425	0.0280737		204252_at	CDK2	3.84221	0.000450728		204829_s_at	FOLR2	0.450278	0.00617001
	212587_s_at	PTPRC	0.608994	0.00246844		204256_at	ELOVL6	1.74204	0.00100118		204831_at	CDK8	2.50106	0.0103947
	212592_at	IGJ	0.796961	0.0175968		204262_s_at	PSEN2	2.33755	0.00917898		204834_at	FGL2	0.676373	0.00662415
	212593_s_at	PDCD4	0.62437	0.0453332		204265_s_at	GPSM3	0.231449	0.00162867		204835_at	POLA1	1.64118	0.0260021
	212604_at	MRPS31	0.387952	0.00220441		204267_x_at	PKMYT1	3.64486	0.0119796		204847_at	ZBTB11	2.09667	0.00378339
	212605_s_at	NUDT3	0.589325	0.0403413		204270_at	SKI	10.8261	0.0353426		204849_at	TCFL5	1.50293	0.0299388
	212613_at	BTN3A2	0.473327	0.0167009		204274_at	EBAG9	1.7038	0.0205842		204852_s_at	PTPN7	0.438268	0.0149874
	212629_s_at	PKN2	0.461774	0.0043635		204280_at	RGS14	0.314047	0.0435625		204861_s_at	NAIP	1.37342	0.0391054
	212646_at	RFTN1	0.564	0.023362		204292_x_at	STK11	0.297571	0.0286757		204863_s_at	IL6ST	0.65427	0.00644047
	212649_at	DHX29	0.279652	0.0198836		204294_at	AMT	0.209186	0.00232168		204867_at	GCHFR	1.78107	0.00909073
	212652_s_at	SNX4	2.90524	0.00893944		204302_s_at	CTIF	0.097255	0.00175486		204869_at	PCSK2	7.01529	0.00932262
	212664_at	TUBB4A	3.18444	0.0472562		204303_s_at	CTIF	0.250973	0.0213255		204880_at	MGMT	0.384214	0.00174984
	212677_s_at	CEP68	0.28573	0.000931623		204309_at	CYP11A1	0.0686492	0.00497267		204882_at	ARHGAP25	0.534943	0.00371483
	212679_at	TBL2	8.05391	0.00966613		204311_at	ATP1B2	0.128544	0.00814129		204887_s_at	PLK4	2.80026	0.000315728
	212700_x_at	NA	6.34047	0.0419329		204315_s_at	GTSE1	2.33299	0.0490013		204890_s_at	LCK	0.351204	0.00272109
	212741_at	MAOA	0.606136	0.00976039		204316_at	RGS10	0.0547662	0.000673001		204892_x_at	EEF1A1	0.0637347	0.000132852
	212749_s_at	RCHY1	0.555394	0.0284867		204317_at	GTSE1	6.96799	0.0219123		204900_x_at	SAP30	1.43028	0.0120536
	212750_at	PPP1R16B	0.329129	0.0299036		204318_s_at	GTSE1	5.3044	4.99374e-06		204901_at	BTRC	0.287706	0.00697949
	212752_at	CLASP1	0.320004	0.0355957		204319_s_at	RGS10	0.383394	0.00026747		204903_x_at	ATG4B	3.27279	0.0119979
	212765_at	CAMSAP2	2.09898	0.0136497		204328_at	TMC6	2.45526	0.0020723		204906_at	RPS6KA2	0.409042	0.0101543
	212772_s_at	ABCA2	2.51983	0.033602		204335_at	CCDC94	0.183183	0.0082964		204908_s_at	BCL3	0.538814	0.0051512
	212790_x_at	RPL13A	0.0762936	0.00561687		204336_s_at	RGS19	3.53936	0.00970915		204912_at	IL10RA	0.684116	0.0352879
	212794_s_at	KIAA1033	0.348017	0.000111526		204347_at	AK4	3.31476	0.00448833		204913_s_at	SOX11	1.33851	0.0334553
	212806_at	PRUNE2	48.8301	0.00118024		204351_at	S100P	1.16279	0.0400783		204917_s_at	MLLT3	0.500994	0.0495139
	212826_s_at	SLC25A6	0.214849	0.0191387		204356_at	LIMK1	0.231545	0.0169708		204922_at	C11orf80	1.74756	0.000203393
	212827_at	IGHM	0.587706	0.0448811		204358_s_at	FLRT2	0.0848022	0.00524122		204923_at	SASH3	0.483566	0.0030191
	212839_s_at	TROVE2	24.3502	0.0213255		204363_at	F3	0.511592	0.00938729		204929_s_at	VAMP5	0.479445	0.00280289
	212841_s_at	PPFIBP2	0.561427	0.0251493		204366_s_at	GTF3C2	7.2222	0.000896032		204932_at	TNFRSF11B	0.0473129	0.0134439
	212852_s_at	TROVE2	2.7155	0.010185		204371_s_at	KHSRP	0.159243	0.0110595		204933_s_at	TNFRSF11B	0.302184	0.00165454
	212853_at	DCUN1D4	8.35189	0.0408805		204387_x_at	MRPL57	2.5972	0.0165052		204934_s_at	HPN	0.695114	0.0324845
	212867_at	NCOA2	2.04185	0.0134513		204389_at	MAOA	0.351014	0.0315147		204948_s_at	FST	0.680689	0.0276432
	212871_at	MAPKAPK5	0.463892	0.043428		204390_at	TRIM24	0.0623876	0.00240965		204949_at	ICAM3	0.544145	0.00723108
	212886_at	CCDC69	0.455233	0.0160272		204391_x_at	TRIM24	1.75306	0.0188882		204959_at	MNDA	0.730229	0.0213903
	212912_at	RPS6KA2	0.599244	0.0248211		204392_at	CAMK1	0.19782	0.00315947		204960_at	PTPRCAP	0.509953	0.00318802
	212914_at	CBX7	0.397064	0.00638379		204395_s_at	GRK5	0.227373	0.00990329		204961_s_at	NA	0.506441	0.0220314
	212933_x_at	NA	21.2804	0.0475231		204398_s_at	EML2	0.456388	0.0374352		204962_s_at	CENPA	2.10859	8.67506e-06
	212939_at	COL6A1	0.0504318	0.0270226		204399_s_at	EML2	0.191163	0.0107711		204970_s_at	MAFG	2.50426	0.0016089
	212972_x_at	APBB2	3.10118	0.0365721		204401_at	KCNN4	0.437593	0.0333548		204988_at	FGB	1.33787	0.0273224
	212979_s_at	TCAF1	0.522111	0.040007		204407_at	TTF2	4.46256	3.21162e-05		204993_at	GNAZ	1.94552	0.0297926
	212992_at	AHNAK2	1.52162	0.0328227		204410_at	EIF1AY	0.0249078	0.00180348		204995_at	CDK5R1	5.50806	0.000439734
	213003_s_at	NA	0.0693991	0.0194129		204418_x_at	GSTM2	0.619146	0.0412315		204997_at	GPD1	0.407124	0.0441024
	213009_s_at	TRIM37	1.92388	0.0160183		204421_s_at	FGF2	0.0241398	0.000191145		205014_at	FGFBP1	0.39894	0.04392
	213027_at	TROVE2	2.42758	0.00373075		204423_at	MKLN1	3.69663	0.0483792		205019_s_at	VIPR1	0.345308	0.000559425
	213033_s_at	NFIB	0.346154	0.0427996		204435_at	NUPL1	3.95188	1.16885e-07		205021_s_at	FOXN3	0.52116	0.0296287
	213037_x_at	STAU1	3.5502	0.00118778		204437_s_at	FOLR1	0.283523	0.0123581		205024_s_at	RAD51	2.69695	0.000892139
	213054_at	HAUS5	13.836	0.0366989		204440_at	CD83	0.262314	0.00509825		205025_at	ZBTB48	0.448401	0.0369682
	213066_at	RUSC2	6.52484	0.00758662		204441_s_at	POLA2	3.31518	0.0448595		205034_at	CCNE2	1.76902	3.96972e-07
	213076_at	ITPKC	2.99196	0.0260597		204444_at	KIF11	2.45761	6.19769e-06		205038_at	IKZF1	0.210915	0.00249627
	213082_s_at	SLC35D2	0.333394	0.0447053		204445_s_at	ALOX5	0.19417	0.00894139		205046_at	CENPE	2.55075	2.26705e-05
	213104_at	TSR3	0.401409	0.0425526		204447_at	LZTS3	0.312015	0.0144105		205047_s_at	ASNS	1.43732	0.0298617
	213108_at	CAMK2A	4.26403	0.0476552		204453_at	ZNF84	2.1452	0.00695949		205049_s_at	CD79A	0.2791	0.000130586
	213112_s_at	SQSTM1	6.20622	0.000735441		204461_x_at	RAD1	2.33543	0.00235631		205053_at	PRIM1	1.87922	0.029646
	213117_at	KLHL9	0.228602	0.0184393		204463_s_at	EDNRA	5.05588	0.0138928		205063_at	GEMIN2	3.62837	0.000938388
	213145_at	FBXL14	0.332075	0.00681714		204475_at	MMP1	1.21893	0.0115299		205067_at	IL1B	0.293652	0.00279543
	213165_at	CEP350	2.05883	0.0341616		204478_s_at	RABIF	3.79608	0.00135868		205089_at	ZNF7	1.53409	0.0330706
	213173_at	PCNX	16.5568	0.0281178		204485_s_at	TOM1L1	1.65226	0.00306548		205101_at	CIITA	0.280216	0.00637784
	213189_at	MINA	0.425609	0.0140786		204489_s_at	CD44	0.358488	2.07423e-05		205113_at	NEFM	0.214273	0.0257592
	213191_at	TICAM1	0.171829	0.0312355		204490_s_at	CD44	0.357179	1.38336e-06		205114_s_at	NA	0.751705	0.0443063
	213201_s_at	TNNT1	1.4268	0.0123566		204496_at	STRN3	3.84051	4.09015e-05		205122_at	TMEFF1	10.3394	3.40211e-07
	213208_at	GLTSCR1L	0.308712	0.00808797		204500_s_at	AGTPBP1	4.40459	0.000676863		205124_at	NA	0.267192	0.0123002
	213224_s_at	BBIP1	0.377866	0.0250923		204501_at	NOV	0.0959332	0.0123765		205125_at	PLCD1	0.339568	0.0437509
	213226_at	CCNA2	1.87961	0.0237535		204505_s_at	DMTN	0.175703	0.00602786		205132_at	ACTC1	0.326241	0.0311928
	213240_s_at	KRT4	6.92627	0.0201167		204507_s_at	PPP3R1	5.83539	0.000846719		205133_s_at	HSPE1	2.1267	0.0254103
	213246_at	TMEM251	0.57043	0.0252002		204510_at	CDC7	2.05392	0.0019162		205136_s_at	NUFIP1	2.5575	0.0151115
	213254_at	TNRC6B	0.262852	0.00840096		204521_at	FAM216A	2.66208	0.000244175		205145_s_at	MYL5	0.440642	0.0152841
	213279_at	DHRS1	0.324927	0.00985323		204524_at	PDPK1	1.79625	0.0156892		205147_x_at	NCF4	0.44863	0.0206287
	213287_s_at	KRT10	2.20487	0.0210507		204531_s_at	BRCA1	2.19921	0.0492962		205152_at	SLC6A1	8.97822	0.0082371
	213288_at	MBOAT2	1.68326	0.0467338		204540_at	EEF1A2	1.38687	0.000652833		205159_at	CSF2RB	0.713983	0.0373491
	213292_s_at	SNX13	5.56367	1.14942e-05		204541_at	SEC14L2	0.548161	0.0245758		205167_s_at	CDC25C	2.41114	0.0153152
	213310_at	EIF2C2	1.84887	0.0398185		204543_at	RAPGEF1	0.03639	0.000599232		205169_at	RBBP5	2.16735	0.0146949
	213318_s_at	BAG6	0.271455	0.00565911		204548_at	STAR	0.0253961	0.000599152		205171_at	PTPN4	0.479282	0.0112645
	213338_at	TMEM158	1.51084	0.0396852		204549_at	IKBKE	0.252016	0.0451689		205172_x_at	CLTB	0.546365	0.0439779
	213354_s_at	NR2F6	13.5486	0.0428149		204554_at	PPP1R3D	2.43442	0.00134761		205184_at	GNG4	2.38956	0.00848385
	213373_s_at	CASP8	0.509372	0.0426881		204555_s_at	PPP1R3D	4.2073	0.00725311		205191_at	RP2	6.54236	0.00102685
	213385_at	CHN2	1.52575	0.0194979		204556_s_at	DZIP1	0.206282	0.0339766		205192_at	MAP3K14	0.313044	0.00980242
	213388_at	PDE4DIP	1.52073	0.0378894		204558_at	RAD54L	2.11544	0.00722005		205193_at	MAFF	0.28487	0.0205284
	213391_at	DPY19L4	1.6809	0.0375602		204562_at	IRF4	0.238072	0.0177262		205205_at	RELB	0.290972	0.00463959
	213405_at	RAB22A	2.40802	0.0142043		204565_at	ACOT13	2.91783	0.00045557		205207_at	IL6	0.519182	0.0274411
	213424_at	KIAA0895	5.94396	0.0325347		204566_at	PPM1D	1.98712	0.000126152		205213_at	ACAP1	0.425271	0.00262143
	213443_at	TRADD	17.563	0.0274551		204574_s_at	MMP19	0.194491	0.0081928		205223_at	DEPDC5	0.168616	0.00242977
	213448_at	NA	2.67193	0.0438598		204581_at	CD22	0.275178	0.0130548		205229_s_at	COCH	1.80039	0.000289471
	213449_at	POP1	2.50935	0.0461		204584_at	L1CAM	3.61755	0.00535155		205237_at	FCN1	0.239064	0.00295116
	213462_at	NPAS2	2.13987	0.0136769		204592_at	DLG4	0.0671124	0.000236323		205246_at	PEX13	2.21402	0.0117425
	213467_at	RND2	4.05259	0.0142758		204598_at	UBOX5	0.137889	0.0169303		205249_at	EGR2	0.648523	0.0462168
	213482_at	DOCK3	3.06941	0.0207021		204601_at	N4BP1	2.5692	0.0239791		205252_at	ZNF174	0.300804	0.028596
	213494_s_at	YY1	0.157656	0.00314967		204606_at	CCL21	0.283914	0.0101522		205266_at	LIF	0.324778	0.0228876
	213497_at	ABTB2	3.15106	0.027568		204607_at	HMGCS2	0.74839	0.0341029		205267_at	POU2AF1	0.690173	0.00223836
	213502_x_at	GUSBP11	0.620248	0.0106348		204612_at	PKIA	1.54585	0.00332643		205270_s_at	LCP2	0.544891	0.0166511
	213521_at	PTPN18	0.158839	0.00345848		204613_at	PLCG2	0.372312	0.0253062		205276_s_at	GTPBP1	0.325768	0.0172105
	213522_s_at	SLC16A3	10.2756	0.0249965		204625_s_at	ITGB3	0.114357	0.0142575		205282_at	LRP8	3.17676	0.00118207
	213524_s_at	G0S2	0.706699	0.00806541		204627_s_at	ITGB3	0.159925	0.025375		205283_at	FKTN	2.06019	0.033771
	213541_s_at	ERG	0.406934	0.0330451		204632_at	RPS6KA4	0.0678732	0.003647		205284_at	URB2	2.30599	0.0155324
	213550_s_at	NA	2.1388	0.0463741		204634_at	NEK4	1.72355	0.0174793		205286_at	TFAP2C	1.43705	0.0226039
	213561_at	ASF1A	5.93398	0.0445598		204641_at	NEK2	2.24073	3.46227e-07		205296_at	RBL1	10.7191	0.00304659
	213579_s_at	EP300	0.25575	0.00207697		204642_at	S1PR1	0.240469	0.0448042		205297_s_at	CD79B	0.205588	0.000270997
	213595_s_at	CDC42BPA	5.93952	0.0309783		204647_at	HOMER3	1.78877	0.0474532		205298_s_at	BTN2A2	0.466831	0.035626
	213603_s_at	RAC2	0.561635	0.0351819		204648_at	NPR1	0.104004	1.89186e-05		205308_at	ZC2HC1A	1.78989	0.0019567
	213620_s_at	NA	0.535294	0.0360802		204649_at	TROAP	4.29132	0.000293495		205311_at	DDC	4.11822	0.00413617
	213631_x_at	DHODH	6.63257	0.0238519		204658_at	TRA2A	2.60332	0.00577691		205319_at	PSCA	1.45108	0.000126636
	213636_at	KIAA1045	9.8548	0.00460095		204663_at	ME3	0.471622	0.00339448		205320_at	APC2	0.234743	0.00202619
	213642_at	NA	1.89902	0.0307546		204670_x_at	NA	0.510874	0.000767712		205324_s_at	FTSJ1	2.22949	0.0231387
	213649_at	SRSF7	0.512881	0.0232282		204674_at	LRMP	0.193665	0.00461451		205325_at	PHYHIP	0.253151	0.0245453
	213665_at	SOX4	5.14332	0.013318		204683_at	ICAM2	0.236024	0.00167736		205326_at	RAMP3	0.532862	0.00900325
	213667_at	SRCAP	3.46999	0.00291312		204684_at	NPTX1	0.141954	0.00501114		205339_at	STIL	2.96026	7.88345e-07
	213674_x_at	NA	0.490365	0.0232669		204685_s_at	ATP2B2	0.10148	0.000463766		205340_at	ZBTB24	1.73198	0.00900239
	213687_s_at	RPL35A	0.302047	0.0358993		204691_x_at	PLA2G6	0.256171	0.0291871		205341_at	EHD2	0.261121	0.0182475
	213698_at	NA	0.501239	0.0253863		204692_at	NA	0.213153	0.0189124		205345_at	BARD1	1.73655	0.0050971
	213729_at	PRPF40A	0.33665	0.00676036		204695_at	CDC25A	2.32801	0.0187539		205346_at	ST3GAL2	0.31472	0.0267199
	213758_at	COX4I1	19.4826	0.000185621		204699_s_at	DIEXF	4.09588	0.000564549		205347_s_at	NA	1.34085	0.0384771
	213785_at	IPO9	7.81901	0.000230178		204700_x_at	DIEXF	2.51769	0.000343625		205356_at	USP13	1.75286	0.0285773
	213796_at	SPRR1A	2.16723	0.0274025		204701_s_at	STOML1	0.0648329	0.00194233		205361_s_at	PFDN4	1.73817	0.000810924
	213808_at	ADAM23	25.3104	0.0164043		204703_at	IFT88	0.318915	0.00471174		205377_s_at	ACHE	0.219656	0.0352187
	213813_x_at	NA	3.10097	3.50135e-05		204705_x_at	ALDOB	0.104521	0.0061468		205384_at	FXYD1	0.509769	0.0274627
	213818_x_at	TMEM179B	0.117961	0.0356732		204708_at	MAPK4	0.0205401	0.00712444		205392_s_at	NA	0.519347	0.00107138
	213826_s_at	H3F3A	2.67783	0.00816565		204709_s_at	KIF23	46.4006	7.62166e-06		205393_s_at	CHEK1	5.66184	0.0310499
	213850_s_at	SCAF11	0.46409	0.0108829		204710_s_at	WIPI2	4.12308	0.00671325		205400_at	WAS	0.296747	0.0165559
	213858_at	ZNF250	3.78454	0.0111201		204713_s_at	F5	0.264713	0.0466131		205404_at	HSD11B1	0.333072	0.00364874
	213877_x_at	TCEB2	6.01385	0.0176269		204729_s_at	STX1A	5.30974	9.79654e-05		205409_at	FOSL2	0.43079	0.0488528
	213890_x_at	RPS16	0.0558395	0.0145099		204733_at	KLK6	0.15491	0.00556367		205416_s_at	ATXN3	2.87309	0.0105336
	213904_at	FRRS1L	3.33742	0.0396573		204734_at	KRT15	0.802282	0.0181226		205418_at	FES	0.316942	0.0383541
	213940_s_at	FNBP1	0.462986	0.0348153		204735_at	PDE4A	0.542978	0.0167585		205419_at	GPR183	0.55118	0.0118183
	213946_s_at	OBSL1	6.8996	0.019074		204743_at	TAGLN3	0.232113	0.0283099		205424_at	TBKBP1	0.296417	0.0234381
	213951_s_at	PSMC3IP	2.43944	0.0230585		204744_s_at	IARS	3.85919	0.00160128		205432_at	OVGP1	0.300663	0.0069409
	213963_s_at	SAP30	9.49637	0.0226873		204752_x_at	PARP2	5.82004	0.00226927		205439_at	GSTT2	1.48611	0.00436507
	213970_at	RABL3	0.233182	0.037033		204757_s_at	C2CD2L	0.248054	0.038262		205443_at	SNAPC1	2.31006	0.00283076
	213990_s_at	PAK7	5.44927	0.0388669		204766_s_at	NUDT1	3.20608	0.000670109		205449_at	SAC3D1	1.41107	0.0226557
	213998_s_at	DDX17	0.661835	0.0250813		204767_s_at	FEN1	2.23434	0.000196519		205464_at	SCNN1B	2.03832	0.00917054
	214003_x_at	RPS20	16.2504	0.0330086		204768_s_at	FEN1	2.47603	0.00117569		205467_at	CASP10	0.328174	0.0179861
	214011_s_at	NOP16	0.284484	0.0132215		204769_s_at	TAP2	0.373848	0.0471969		205484_at	SIT1	0.172598	0.00088097
	214014_at	CDC42EP2	0.131577	0.0282626		204771_s_at	TTF1	2.38271	0.00406928		205486_at	TESK2	0.432439	0.0153744
	214015_at	SOCS7	8.13595	0.0218933		204777_s_at	MAL	0.121498	0.00323664		205488_at	GZMA	0.71856	0.0352554
	214025_at	DDX28	6.27226	0.0463086		204779_s_at	HOXB7	2.24614	9.70675e-05		205493_s_at	DPYSL4	1.82783	0.0119636
	214028_x_at	TDRD3	0.0128156	0.0188064		204781_s_at	FAS	0.405341	0.0268544		205495_s_at	GNLY	0.561722	0.0254941
	214041_x_at	RPL37A	2.06832	0.0177601		204784_s_at	MLF1	1.47021	0.0424946		205499_at	SRPX2	1.62357	0.0111598
	214051_at	TMSB15B	1.68431	0.0230753		204790_at	SMAD7	2.1071	0.0141752		205504_at	BTK	0.317182	0.0136119
	214072_x_at	NENF	2.92647	0.0462831		204796_at	EML1	4.45689	0.0167181		205507_at	ARHGEF15	0.337369	0.0284629
	214074_s_at	CTTN	3.64566	0.00419954		204797_s_at	EML1	3.20425	0.00224542		205509_at	CPB1	1.08947	0.0297774
	214082_at	CA5B	7.06646	0.0104672		204798_at	MYB	0.646166	0.00183185		205525_at	CALD1	2.75381	0.00456958
	214087_s_at	MYBPC1	0.723832	0.04962		204801_s_at	DHRS12	0.0879747	0.0206947		205538_at	CORO2A	2.14095	0.0102609
	214088_s_at	FUT3	2.15712	0.0297072		204802_at	RRAD	0.260485	0.039061		205544_s_at	CR2	0.337424	0.00677075
	214095_at	SHMT2	4.03896	0.0348471		204803_s_at	RRAD	0.0662044	8.08996e-05		205550_s_at	BRE	0.169446	0.00158165
	214109_at	LRBA	1.6663	0.0433145		204806_x_at	HLA-F	0.573299	0.038953		205554_s_at	DNASE1L3	0.326253	0.00614947
	214113_s_at	RBM8A	2.49124	0.00790623		204817_at	ESPL1	3.57258	7.41626e-05		205582_s_at	GGT5	0.278783	0.000231286
	214120_at	RFPL1S	28.2016	0.0212527		204822_at	TTK	2.32931	0.000182895		205593_s_at	PDE9A	0.465275	0.0441965
	214137_at	PTPRJ	21.8454	0.00147302		204823_at	NAV3	0.512128	0.0309865		205594_at	ZNF652	1.34789	0.00670404
	214161_at	OSGIN2	45.1691	0.0103962		204825_at	MELK	2.9337	3.9925e-06		205596_s_at	SMURF2	1.73177	0.0019287
	214165_s_at	HS6ST1	10.7655	0.0389283		204826_at	CCNF	2.53542	0.0274688		205598_at	TRAIP	3.20322	0.0166142
	214167_s_at	RPLP0	0.41696	0.00316553		204827_s_at	CCNF	6.50409	0.00131835		205599_at	TRAF1	0.302354	0.00559425
	214173_x_at	URI1	0.344888	0.0121938		204829_s_at	FOLR2	0.344793	0.00904888		205604_at	HOXD9	0.279636	0.0195183
	214182_at	NA	2.11657	0.00774049		204831_at	CDK8	3.99674	0.000795023		205612_at	MMRN1	0.0917384	0.0420757
	214211_at	FTH1	2.06949	0.0259449		204833_at	ATG12	3.73871	0.0305489		205618_at	PRRG1	2.83461	0.00542308
	214221_at	ALMS1	2.19818	0.0114521		204834_at	FGL2	0.679217	0.0483627		205619_s_at	MEOX1	0.545607	0.0120067
	214226_at	PRSS53	12.1978	0.000917273		204835_at	POLA1	1.84598	0.00576816		205623_at	ALDH3A1	0.257026	0.0341541
	214261_s_at	ADH6	9.12208	0.0152025		204839_at	POP5	2.79081	0.00444716		205639_at	AOAH	0.419725	0.0153763
	214263_x_at	POLR2C	4.14994	0.0430679		204843_s_at	PRKAR2A	0.189438	0.0230482		205644_s_at	SNRPG	1.92185	0.0143614
	214278_s_at	NDRG2	10.6419	0.03066		204844_at	ENPEP	2.48809	0.0388164		205647_at	RAD52	2.5638	0.00909223
	214279_s_at	NDRG2	6.084	0.0168928		204847_at	ZBTB11	3.23058	0.000696508		205652_s_at	TTLL1	0.332708	0.00216357
	214291_at	RPL17	2.40813	0.0438292		204848_x_at	NA	0.159528	0.00917373		205653_at	CTSG	0.491395	0.0301683
	214298_x_at	SEPT6	0.469265	0.0422812		204849_at	TCFL5	1.69049	0.0362961		205658_s_at	SNAPC4	2.37727	0.0402052
	214299_at	TOP3A	3.99601	0.0387152		204852_s_at	PTPN7	0.243845	0.00398774		205669_at	NCAM2	0.0982092	0.00219001
	214328_s_at	HSP90AA1	11.4131	0.00150033		204853_at	ORC2	5.13246	0.00156846		205671_s_at	HLA-DOB	0.330955	0.00126623
	214388_at	NA	6.5965	0.0308257		204859_s_at	APAF1	3.57048	0.0246243		205682_x_at	APOM	0.194528	0.000238253
	214400_at	INSL3	0.17021	0.0354624		204863_s_at	IL6ST	0.636529	0.031653		205683_x_at	TPSAB1	0.700893	0.0024311
	214407_x_at	GYPB	4.23735	0.0382106		204867_at	GCHFR	2.44298	0.00101364		205685_at	CD86	0.323571	0.024477
	214422_at	RAD23B	24.1495	0.0240934		204876_at	ZNF646	0.260124	0.00777055		205687_at	UBFD1	2.11686	0.00476712
	214431_at	GMPS	2.25189	0.0255338		204880_at	MGMT	0.263916	0.00114158		205691_at	SYNGR3	2.1964	1.36143e-05
	214498_at	ASIP	9.96438	0.0477861		204887_s_at	PLK4	4.73067	5.61546e-06		205695_at	SDS	1.80156	0.0389298
	214500_at	H2AFY	0.534703	0.0133172		204890_s_at	LCK	0.154269	0.00116044		205704_s_at	ATP6V0A2	2.77774	0.00344365
	214559_at	DRD3	36.6665	0.0462758		204892_x_at	EEF1A1	0.0436204	0.000827266		205709_s_at	CDS1	1.50766	0.00466792
	214564_s_at	PCDHGC3	4.99983	0.0427607		204896_s_at	PTGER4	0.161642	0.0213739		205718_at	ITGB7	0.320628	0.00154281
	214571_at	FGF3	1.78362	0.0167917		204900_x_at	SAP30	1.49213	0.0354269		205719_s_at	PAH	1.43298	0.0253538
	214577_at	MAP1B	4.82397	0.0497552		204901_at	BTRC	0.169519	0.0058257		205730_s_at	ABLIM3	0.471333	0.000183756
	214622_at	CYP21A2	3.19365	0.000854719		204902_s_at	ATG4B	4.07848	0.027602		205731_s_at	NCOA2	0.229173	0.0221738
	214626_s_at	GANAB	0.30623	0.00688362		204903_x_at	ATG4B	7.50434	0.000749102		205733_at	BLM	2.10319	0.00391993
	214628_at	NHLH1	4.90426	0.0385474		204904_at	GJA4	0.161268	0.00391072		205741_s_at	DTNA	2.39635	7.38189e-05
	214646_at	HIST1H3J	5.90501	0.027511		204905_s_at	EEF1E1	2.0098	0.0203848		205742_at	TNNI3	2.378	0.000162032
	214659_x_at	YLPM1	0.369654	0.0254327		204906_at	RPS6KA2	0.349412	0.0293393		205758_at	CD8A	0.597984	0.014496
	214669_x_at	IGKC	0.767684	0.00901761		204907_s_at	BCL3	0.208861	0.00485402		205762_s_at	DUS4L	7.53154	0.047579
	214673_s_at	HUWE1	0.0133454	0.0154291		204909_at	DDX6	0.155788	0.00860239		205766_at	TCAP	0.411706	0.0229287
	214677_x_at	NA	0.821782	0.0135806		204917_s_at	MLLT3	0.283665	0.0112495		205771_s_at	AKAP7	0.504174	0.0426836
	214693_x_at	NA	0.691601	0.0351485		204922_at	C11orf80	1.94304	0.000463898		205774_at	F12	1.3568	0.0310425
	214702_at	FN1	16.296	0.0338155		204923_at	SASH3	0.360176	0.00397816		205778_at	KLK7	0.342124	0.0419657
	214724_at	DIXDC1	0.515904	0.0268973		204924_at	TLR2	0.310603	0.0139545		205779_at	RAMP2	0.347834	0.000795344
	214730_s_at	GLG1	0.485929	0.0128099		204929_s_at	VAMP5	0.417557	0.0090841		205780_at	BIK	1.83621	0.000934751
	214740_at	NA	6.83434	0.00439436		204933_s_at	TNFRSF11B	0.260329	0.0145614		205782_at	FGF7	0.161345	0.0110026
	214760_at	ZNF337	2.92473	0.0422656		204934_s_at	HPN	0.528345	0.00690437		205789_at	CD1D	0.324761	0.0218663
	214765_s_at	NAAA	0.404317	0.0331431		204957_at	ORC5	2.00822	0.0254971		205790_at	SKAP1	0.62203	0.0418412
	214768_x_at	IGKC	0.715258	0.0465325		204959_at	MNDA	0.593029	0.00692939		205795_at	NRXN3	0.425986	0.0187875
	214777_at	IGKC	0.68164	0.0442672		204960_at	PTPRCAP	0.497499	0.0273587		205796_at	TCP11L1	4.23168	0.0248635
	214782_at	CTTN	5.15656	0.00370318		204962_s_at	CENPA	2.55438	1.59445e-05		205798_at	IL7R	0.731849	0.0347812
	214799_at	NFASC	11.7206	0.00199299		204970_s_at	MAFG	4.87403	2.48141e-06		205800_at	SLC3A1	0.0369413	0.00390074
	214812_s_at	MOB1A	0.274535	0.00559534		204973_at	GJB1	0.190483	0.0027839		205807_s_at	TUFT1	2.13847	5.33971e-06
	214820_at	BRWD1	2.22941	0.0307747		204987_at	ITIH2	0.228372	0.0155093		205811_at	POLG2	2.34036	0.00296758
	214834_at	PWAR5	0.00910255	0.0440597		204988_at	FGB	1.3981	0.0394336		205812_s_at	NA	2.35287	0.00147876
	214836_x_at	NA	0.753153	0.023742		204991_s_at	NF2	0.0301699	0.0471031		205817_at	SIX1	1.59177	0.0285372
	214842_s_at	ALB	4.09972	0.0100549		204995_at	CDK5R1	8.43852	0.000124826		205829_at	HSD17B1	0.660353	0.0243218
	214849_at	KCTD20	3.84008	0.0434778		204997_at	GPD1	0.254914	0.0303518		205842_s_at	JAK2	0.473518	0.0130778
	214852_x_at	VPS13A	16.0762	0.00262412		205000_at	DDX3Y	0.0192152	0.0215271		205845_at	CACNA1H	1.90504	0.0170114
	214853_s_at	SHC1	4.25021	0.00410021		205001_s_at	DDX3Y	0.0824139	0.00934631		205854_at	TULP3	2.47178	5.82492e-05
	214857_at	RPARP-AS1	0.218303	0.00908101		205007_s_at	CIB2	0.154992	0.0226878		205857_at	SLC18A2	0.410035	0.0300318
	214881_s_at	UBTF	0.272007	0.0272441		205014_at	FGFBP1	0.120173	0.000915265		205861_at	SPIB	0.436311	0.0225017
	214888_at	CAPN2	5.53573	0.0266892		205019_s_at	VIPR1	0.223258	0.00059312		205877_s_at	ZC3H7B	0.241044	0.0139783
	214922_at	ZNF484	18.8459	0.0268639		205021_s_at	FOXN3	0.261454	0.000525047		205878_at	POU6F1	0.246802	0.00947386
	214923_at	ATP6V1D	5.59093	0.041948		205024_s_at	RAD51	3.67388	0.000639409		205882_x_at	ADD3	0.743685	0.0106881
	214924_s_at	TRAK1	0.49121	0.0487639		205025_at	ZBTB48	0.336158	0.0394177		205883_at	ZBTB16	0.703683	0.0231168
	214928_at	OBSL1	4.41086	0.00852501		205030_at	FABP7	0.493772	0.0465498		205890_s_at	NA	0.82228	0.01803
	214954_at	SUSD5	29.3585	0.00394933		205032_at	ITGA2	0.334344	0.039209		205893_at	NLGN1	0.0740654	0.0489325
	214956_at	AAK1	4.5016	0.0490994		205034_at	CCNE2	1.96411	7.77902e-07		205898_at	CX3CR1	0.770975	0.00845838
	214965_at	SPATA2L	2.10761	0.047808		205036_at	LSM6	3.30422	0.00910417		205901_at	PNOC	0.316755	0.0204006
	214969_at	MAP3K9	7.94111	0.0104746		205038_at	IKZF1	0.0568369	0.000221643		205907_s_at	OMD	0.744484	0.0484957
	214971_s_at	ST6GAL1	5.09415	0.037937		205039_s_at	IKZF1	0.227613	0.00126557		205909_at	POLE2	1.86152	0.0183857
	214998_at	AAK1	9.72605	0.0321248		205043_at	CFTR	0.170484	0.0204717		205917_at	ZNF264	2.75731	0.000520326
	215006_at	NA	8.15624	0.0360026		205046_at	CENPE	2.91118	0.00029921		205926_at	IL27RA	0.207637	0.000104549
	215008_at	TLL2	0.0193554	0.0201789		205047_s_at	ASNS	1.88072	0.00421243		205941_s_at	COL10A1	1.20384	0.0377709
	215052_at	FRMPD4	31.7583	0.00848948		205049_s_at	CD79A	0.178905	0.000392526		205950_s_at	CA1	0.367207	0.0472667
	215058_at	DENND5B	0.0205334	0.0289595		205062_x_at	ARID4A	2.77804	0.0173378		205956_x_at	PSMC3IP	14.2239	0.000205459
	215105_at	N4BP2L2-IT2	28.335	0.00618858		205063_at	GEMIN2	5.35414	0.000562035		205963_s_at	DNAJA3	2.05749	0.0339827
	215106_at	TTC22	10.3311	0.0279422		205067_at	IL1B	0.127113	0.000270696		205965_at	BATF	0.393641	0.00345765
	215109_at	RC3H1	11.0744	0.00824447		205079_s_at	MPDZ	2.11069	0.0123943		205980_s_at	NA	1.33545	0.049005
	215118_s_at	IGH	0.453016	0.0242483		205082_s_at	AOX1	0.121128	0.003045		205983_at	DPEP1	0.247829	0.00465343
	215121_x_at	NA	0.771624	0.00833175		205083_at	AOX1	0.442732	0.0112773		205985_x_at	CLCNKB	0.32356	0.0351452
	215171_s_at	TIMM17A	3.00533	0.00502451		205101_at	CIITA	0.136769	0.00338005		205987_at	CD1C	0.306626	0.000456219
	215176_x_at	NA	0.780726	0.0114277		205102_at	TMPRSS2	0.189051	0.0168212		205997_at	ADAM28	0.591732	0.0132458
	215180_at	NA	15.8653	0.00280185		205108_s_at	APOB	0.0725801	0.0461105		205999_x_at	CYP3A4	0.166628	0.0170083
	215183_at	NA	25.0717	0.0296654		205122_at	TMEFF1	10.4174	5.3004e-06		206007_at	PRG4	12.6941	0.031274
	215192_at	PMS2P4	11.307	0.020463		205124_at	NA	0.166854	0.0180455		206008_at	TGM1	0.103802	0.00105018
	215195_at	PRKCA	4.17786	0.0477411		205125_at	PLCD1	0.0980596	0.00177133		206015_s_at	FOXJ3	1.7001	0.0295603
	215196_at	GUSBP11	5.4338	0.0481795		205129_at	NPM3	2.32626	0.00799318		206023_at	NMU	1.51882	0.0180123
	215210_s_at	DLST	0.357642	0.0438946		205132_at	ACTC1	0.155192	0.00786922		206035_at	REL	3.98275	0.0351738
	215214_at	IGLC1	0.493792	0.0353196		205133_s_at	HSPE1	3.21089	0.00815089		206046_at	ADAM23	0.222772	0.041806
	215216_at	NA	9.12831	0.0110838		205135_s_at	NUFIP1	3.37051	0.0199596		206049_at	SELP	0.345409	0.000980537
	215217_at	IGKC	0.151722	0.0420456		205136_s_at	NUFIP1	3.14367	0.0219549		206052_s_at	SLBP	1.6621	0.0266852
	215221_at	NA	3.47802	0.0151145		205144_at	NA	0.127488	0.00044733		206055_s_at	SNRPA1	1.68344	0.00192933
	215226_at	EXPH5	32.3742	0.00787495		205145_s_at	MYL5	0.308294	0.0133619		206057_x_at	SPN	0.543326	0.0391345
	215259_s_at	CADM4	0.0340913	0.00394737		205148_s_at	CLCN4	0.0633273	0.000397359		206069_s_at	ACADL	0.196671	0.0269113
	215285_s_at	PHTF1	5.22473	0.0484124		205163_at	MYLPF	0.144402	0.0422745		206080_at	PLCH2	0.437922	0.0361407
	215295_at	DTNB	0.00970509	0.0283801		205167_s_at	CDC25C	3.46374	0.00489285		206083_at	ADGRB1	0.351857	0.0451241
	215296_at	CDC42BPA	3.79121	0.0284246		205169_at	RBBP5	3.69516	0.000286421		206088_at	NA	3.31452	0.0106943
	215297_at	LOC441204	8.67016	0.012337		205184_at	GNG4	2.17169	0.0492737		206090_s_at	NA	0.369346	0.0412585
	215310_at	APC	11.6252	0.00221926		205187_at	SMAD5	53.2709	0.00466539		206099_at	PRKCH	0.321707	0.00580084
	215343_at	CCDC88C	0.175771	0.00700827		205188_s_at	SMAD5	4.64526	0.0226127		206102_at	GINS1	1.70287	8.7564e-06
	215366_at	SNX13	8.11799	0.013976		205191_at	RP2	17.4055	3.85796e-05		206118_at	STAT4	0.548184	0.0261271
	215372_x_at	MAGI1	4.27161	0.0115709		205192_at	MAP3K14	0.112715	0.000444867		206121_at	AMPD1	0.201055	0.00320947
	215376_at	NA	3.93121	0.00570306		205193_at	MAFF	0.156093	0.0187398		206126_at	CXCR5	0.253091	0.00465434
	215379_x_at	NA	0.766779	0.00616183		205203_at	PLD1	0.0738139	0.000341056		206143_at	SLC26A3	0.604727	0.0369134
	215380_s_at	GGCT	2.24775	0.0269284		205205_at	RELB	0.219063	0.0151787		206148_at	IL3RA	0.266455	0.0122182
	215394_at	PIK3C3	4.5099	0.0490916		205208_at	ALDH1L1	0.143753	0.0210014		206150_at	CD27	0.46704	0.000916824
	215399_s_at	OS9	0.135507	0.0010609		205212_s_at	ACAP1	0.452488	0.0183647		206151_x_at	CELA3B	0.130798	0.0033801
	215415_s_at	LYST	7.00273	0.030755		205213_at	ACAP1	0.427957	0.028202		206158_s_at	CNBP	0.435251	0.00308508
	215422_at	MARCH6	8.75158	0.0407256		205223_at	DEPDC5	0.169791	0.0257346		206163_at	NA	0.432048	0.0393223
	215427_s_at	ZCCHC14	4.67452	0.0424207		205229_s_at	COCH	1.80885	0.00103044		206173_x_at	GABPB1	2.5144	0.0343668
	215460_x_at	BRD1	0.291905	0.00336656		205232_s_at	PAFAH2	0.172882	0.0117434		206176_at	BMP6	0.361329	0.0388494
	215469_at	SLITRK5	44.1658	0.00918874		205237_at	FCN1	0.142431	0.0060789		206181_at	SLAMF1	0.494991	0.0476535
	215500_at	SNX29	12.0046	0.0197129		205240_at	GPSM2	1.95464	0.0376231		206188_at	ZNF623	3.64139	3.01351e-08
	215505_s_at	STRN3	9.87023	0.0190367		205246_at	PEX13	3.19206	0.00261301		206189_at	UNC5C	3.67329	0.0295527
	215530_at	FANCA	0.161135	0.048933		205247_at	NOTCH4	0.229311	0.033867		206192_at	CDSN	0.458472	0.0171393
	215549_x_at	CTAGE9	2.20713	0.0346244		205252_at	ZNF174	0.0959469	0.00316599		206197_at	NME5	0.663763	0.0246121
	215565_at	LOC101929272	0.0940489	0.0465391		205253_at	PBX1	1.69415	0.0108318		206201_s_at	MEOX2	0.376802	0.0316025
	215588_x_at	RIOK3	2.85747	0.0161323		205254_x_at	TCF7	0.215008	0.0420717		206202_at	MEOX2	34.6547	0.0339277
	215590_x_at	ACVR2B-AS1	5.10463	0.00734984		205266_at	LIF	0.0947845	0.00120409		206205_at	MPHOSPH9	7.10932	0.00015754
	215598_at	TTC12	9.28917	0.0176598		205267_at	POU2AF1	0.726808	0.0465516		206206_at	CD180	0.282985	0.0026441
	215605_at	NCOA2	3.05607	0.00910612		205270_s_at	LCP2	0.451047	0.0279909		206209_s_at	CA4	0.21604	0.013446
	215611_at	TCF12	14.6117	0.0274122		205272_s_at	NA	0.111194	0.025586		206210_s_at	CETP	0.265505	0.0237874
	215619_at	NA	0.00103818	0.0354265		205276_s_at	GTPBP1	0.157677	0.00292228		206211_at	SELE	0.423212	0.00575347
	215645_at	FLCN	7.0431	0.0188704		205282_at	LRP8	4.63621	8.01239e-05		206220_s_at	RASA3	0.253734	0.00155981
	215669_at	HLA-DRB4	7.90253	0.0309125		205283_at	FKTN	2.87347	0.0144283		206248_at	PRKCE	0.165576	0.00176515
	215697_at	NA	4.65263	0.043585		205294_at	BAIAP2	3.38527	0.0107807		206253_at	DLG2	16.383	0.0180553
	215698_at	KDM5A	0.0295825	0.0156874		205296_at	RBL1	11.4172	0.0248345		206263_at	FMO4	0.384993	0.0291479
	215702_s_at	CFTR	33.661	0.00611508		205297_s_at	CD79B	0.0923058	0.000321507		206268_at	LEFTY1	1.88887	0.00676088
	215737_x_at	USF2	0.159522	0.0337971		205308_at	ZC2HC1A	2.33424	0.000316094		206286_s_at	NA	0.0846107	0.027471
	215745_at	NA	11.9632	0.00662429		205314_x_at	SNTB2	0.175124	0.0100235		206296_x_at	MAP4K1	0.47894	0.0213753
	215751_at	RBM26	0.0109373	0.00668048		205319_at	PSCA	1.43412	0.00320294		206302_s_at	NA	1.52068	0.0075226
	215767_at	ZNF804A	0.0392813	0.0249468		205320_at	APC2	0.0694527	2.4513e-05		206307_s_at	FOXD1	1.72457	0.0196722
	215786_at	NA	1.67812	0.0126452		205324_s_at	FTSJ1	3.98519	0.00406474		206315_at	CRLF1	2.64728	0.0347714
	215802_at	NA	43.4067	0.0155731		205325_at	PHYHIP	0.0729282	0.00186428		206316_s_at	KNTC1	2.76577	0.000188884
	215814_at	DST	18.9612	0.00956687		205326_at	RAMP3	0.264281	0.000684195		206321_at	RFX1	0.138143	0.0409281
	215825_at	NA	10.3095	0.0324663		205330_at	MN1	0.50182	0.0352508		206335_at	GALNS	3.40571	0.00170046
	215866_at	NA	6.04011	0.0337761		205334_at	S100A1	0.530802	0.0464401		206336_at	CXCL6	0.0971084	0.0402634
	215900_at	NA	9.31958	0.0351161		205337_at	DCT	0.0318764	0.0285732		206337_at	CCR7	0.671635	0.0398701
	215901_at	ZNF81	48.5276	0.0319378		205339_at	STIL	3.59964	4.46916e-06		206343_s_at	NRG1	1.59827	0.026931
	215905_s_at	SNRNP40	0.183129	0.00229731		205340_at	ZBTB24	1.75692	0.0396		206346_at	PRLR	0.450186	0.0169861
	215914_at	NA	4.94554	0.0434687		205341_at	EHD2	0.0614219	0.000536544		206353_at	COX6A2	0.355833	0.00860134
	215921_at	NPIPL3	2.56411	0.034106		205344_at	CSPG5	0.101869	0.00790664		206355_at	GNAL	10.3807	0.00435641
	215927_at	ARFGEF2	10.8764	0.00951172		205345_at	BARD1	1.75048	0.0323445		206359_at	SOCS3	0.223487	0.000110088
	215937_at	PTGDR	16.1867	0.0288327		205346_at	ST3GAL2	0.158824	0.0116783		206364_at	KIF14	2.71263	8.67457e-06
	215940_at	LINC01361	0.0379554	0.0361434		205356_at	USP13	2.80035	0.00162469		206366_x_at	XCL1	0.639031	0.0234399
	215941_at	NA	36.5697	0.000759253		205361_s_at	PFDN4	1.74876	0.0111142		206379_at	EYA3	0.175147	0.0298539
	215944_at	LINC01361	126.848	0.0212579		205384_at	FXYD1	0.302503	0.0116473		206380_s_at	CFP	0.164927	0.00199643
	215946_x_at	IGLL3P	0.673193	0.0104642		205387_s_at	NA	0.043291	0.00025159		206381_at	SCN2A	0.289388	0.0185942
	215952_s_at	OAZ1	0.663286	0.0430945		205391_x_at	ANK1	0.270284	0.0109915		206388_at	PDE3A	0.360429	0.0323928
	215963_x_at	RPL3	0.0981357	0.000647117		205392_s_at	NA	0.328094	0.000818861		206394_at	MYBPC2	0.154642	0.0153334
	215970_at	LOC100130331	12.2197	0.0185091		205393_s_at	CHEK1	33.2575	0.000280148		206398_s_at	CD19	0.375477	0.00606559
	215971_at	NA	6.36056	0.0290589		205394_at	CHEK1	5.21612	0.00378647		206401_s_at	MAPT	0.663446	0.0155675
	215974_at	HCG4B	5.35234	0.0385793		205395_s_at	MRE11A	1.75426	0.0478258		206402_s_at	NPFF	0.205299	0.00923742
	215976_at	NA	9.41326	0.0482521		205400_at	WAS	0.0960369	0.000463825		206404_at	FGF9	0.257916	0.014433
	215993_at	NA	37.3359	0.0449774		205401_at	AGPS	2.0197	0.00482129		206405_x_at	NA	1.98416	0.0476472
	216000_at	NA	7.44777	0.0425763		205404_at	HSD11B1	0.340197	0.0369787		206407_s_at	CCL13	0.316467	0.0152965
	216006_at	NA	3.54117	0.00408151		205409_at	FOSL2	0.168095	0.00296715		206414_s_at	ASAP2	1.51373	0.0219538
	216011_at	SLC39A9	4.94354	0.0136163		205415_s_at	ATXN3	3.04425	0.0212472		206430_at	CDX1	0.418663	0.0182662
	216033_s_at	FYN	0.492984	0.0245841		205416_s_at	ATXN3	2.97723	0.0378305		206464_at	BMX	0.252891	0.024657
	216081_at	LAMA4	5.37563	0.0438778		205418_at	FES	0.170708	0.018161		206482_at	PTK6	1.78625	0.00540897
	216093_at	NA	11.074	0.0428058		205419_at	GPR183	0.460143	0.0219988		206484_s_at	XPNPEP2	0.353052	0.0454377
	216097_at	NA	41.102	0.0339477		205424_at	TBKBP1	0.104906	0.00291006		206485_at	CD5	0.351827	0.027353
	216113_at	ABI2	18.0283	0.0279369		205432_at	OVGP1	0.155729	0.00270285		206487_at	SUN1	5.30345	0.00293457
	216118_at	NA	24.0883	0.0103908		205436_s_at	H2AFX	1.8668	0.00434628		206492_at	FHIT	0.52973	0.0361182
	216122_at	NA	30.232	0.00321999		205443_at	SNAPC1	2.8296	0.00064257		206503_x_at	PML	0.319218	0.0368185
	216178_x_at	ITGB1	68.5402	0.0284878		205449_at	SAC3D1	1.64473	0.0103787		206508_at	CD70	0.31724	0.0316881
	216193_at	NA	31.1806	0.0380518		205451_at	FOXO4	0.434431	0.03975		206510_at	SIX2	1.46868	0.0184052
	216202_s_at	SPTLC2	0.524212	0.0359291		205459_s_at	NPAS2	0.0738903	0.00624161		206521_s_at	GTF2A1	0.284302	0.0197482
	216222_s_at	MYO10	6.96458	0.00304813		205464_at	SCNN1B	2.19285	0.0218653		206525_at	GABRR1	8.17653	0.0478306
	216246_at	NA	1.99246	0.00534335		205466_s_at	HS3ST1	7.21197	0.00669176		206526_at	RIBC2	4.2693	0.00148866
	216253_s_at	PARVB	0.250199	0.0180242		205467_at	CASP10	0.240224	0.0290229		206532_at	SMARCB1	5.05315	0.0299797
	216273_at	ZNF460	5.94758	0.0281519		205468_s_at	IRF5	0.112637	0.0217413		206538_at	MRAS	0.285402	0.0306678
	216282_x_at	POLR2C	5.18669	0.00427926		205475_at	SCRG1	0.230616	0.0323617		206542_s_at	SMARCA2	0.595241	0.00500865
	216301_at	NA	6.03442	0.0476818		205482_x_at	SNX15	0.20482	0.00659858		206543_at	SMARCA2	139.814	0.0020853
	216316_x_at	NA	8.08748	0.0316058		205484_at	SIT1	0.109306	0.00351712		206545_at	CD28	0.267941	0.0145479
	216319_at	NA	776.036	0.00111696		205485_at	RYR1	0.088317	0.0101708		206547_s_at	PPEF1	2.87688	0.0018318
	216326_s_at	HDAC3	0.223365	0.0472572		205486_at	TESK2	0.268378	0.00678119		206559_x_at	EEF1A1	0.0780494	0.000253193
	216337_at	NA	4.5675	0.0483332		205487_s_at	VGLL1	0.15381	0.00650738		206560_s_at	MIA	0.560949	0.0470686
	216339_s_at	NA	8.73011	0.0447642		205489_at	CRYM	0.341271	0.0283136		206561_s_at	AKR1B10	1.25261	0.0351846
	216356_x_at	BAIAP3	4.03201	0.00469723		205490_x_at	GJB3	0.269382	0.0490495		206563_s_at	OPRL1	0.125226	0.00866749
	216360_x_at	RRP12	4.63408	0.0293817		205492_s_at	DPYSL4	0.0559049	0.00137286		206567_s_at	PHF20	2.12739	0.0140473
	216383_at	NA	0.297471	0.0264774		205493_s_at	DPYSL4	1.89066	0.0280229		206575_at	CDKL5	0.192133	0.0420169
	216391_s_at	NA	10.9268	0.00670641		205499_at	SRPX2	1.70065	0.0422615		206589_at	GFI1	0.239101	0.018823
	216401_x_at	NA	0.725045	0.0459832		205504_at	BTK	0.142919	0.00435789		206592_s_at	AP3D1	2.54731	0.0263059
	216402_at	SEC14L4	9.48581	0.0108587		205507_at	ARHGEF15	0.105228	0.00146938		206594_at	PASK	3.91713	0.00855622
	216404_at	ATXN8OS	4.90744	0.045984		205515_at	PRSS12	0.0895004	0.0261816		206599_at	SLC16A5	0.225704	0.0314424
	216418_at	ABCD1	21.4544	0.0160067		205525_at	CALD1	2.7867	0.0300344		206613_s_at	TAF1A	2.65973	0.0225175
	216435_at	MAP2K5	36.9009	0.0497688		205529_s_at	RUNX1T1	0.456751	0.0213495		206618_at	IL18R1	0.215171	0.00881731
	216440_at	ERC1	17.8138	0.0371789		205537_s_at	VAV2	0.142291	0.0448674		206622_at	TRH	1.22193	0.0470562
	216441_at	NA	384.82	0.00307647		205538_at	CORO2A	3.34071	0.000917927		206632_s_at	APOBEC3B	1.34957	0.0138093
	216457_s_at	SF3A1	0.429557	0.0132723		205544_s_at	CR2	0.0591286	0.000162438		206635_at	CHRNB2	0.253394	0.00765399
	216468_s_at	ZNF682	161.529	0.002905		205550_s_at	BRE	0.152647	0.012094		206636_at	RASA2	0.227188	0.00618193
	216476_at	NA	7.14487	0.0431403		205554_s_at	DNASE1L3	0.142162	0.00300184		206641_at	TNFRSF17	0.568122	0.027862
	216482_x_at	ZNF79	6.10239	0.0499047		205563_at	KISS1	0.0711974	0.00496566		206658_at	UPK3B	0.178744	0.0252074
	216507_at	TAPT1	6.95131	0.0416664		205570_at	PIP4K2A	0.128642	0.0150759		206662_at	GLRX	0.673268	0.0118218
	216539_at	ATXN3L	17.2564	0.0285608		205577_at	PYGM	0.145374	0.0186687		206664_at	SI	52.8748	0.0210473
	216563_at	ANKRD12	0.5693	0.0130187		205582_s_at	GGT5	0.284845	0.0071721		206666_at	GZMK	0.695275	0.00852285
	216571_at	NA	5.994	0.0170475		205589_at	MYL3	0.216246	0.038661		206675_s_at	SKIL	11.2868	0.0361636
	216628_at	NA	43.591	0.00164718		205592_at	SLC4A1	0.177979	0.00441523		206682_at	CLEC10A	0.469928	0.000846541
	216640_s_at	PDIA6	0.263322	0.000162455		205594_at	ZNF652	1.39686	0.0218669		206689_x_at	KAT5	0.472506	0.032166
	216643_at	NA	24.9772	0.0107963		205596_s_at	SMURF2	2.71273	5.09719e-06		206694_at	PNLIPRP1	0.304616	0.0349571
	216651_s_at	GAD2	9.23734	1.28449e-06		205598_at	TRAIP	4.0891	0.0256247		206697_s_at	HP	0.424687	0.0412412
	216652_s_at	DR1	0.369726	0.0369883		205599_at	TRAF1	0.288388	0.0347732		206701_x_at	EDNRB	0.384271	0.0352723
	216664_at	LOC101929148	17.3134	0.042729		205604_at	HOXD9	0.0727824	0.00134725		206707_x_at	FAM65B	0.485959	0.0453868
	216675_at	NA	3.0207	0.0144284		205606_at	LRP6	0.267575	0.0428953		206721_at	CCDC181	6.62226	0.0475939
	216692_at	NA	7.07021	0.00958761		205608_s_at	ANGPT1	0.202079	0.0444181		206727_at	C9	0.0315764	0.0317707
	216708_x_at	IGLJ3	0.0778122	0.0124025		205610_at	MYOM1	0.148504	0.0432959		206743_s_at	ASGR1	0.189303	0.0310294
	216720_at	NA	10.7808	0.0480313		205612_at	MMRN1	0.00754485	0.00760959		206763_at	FKBP6	0.265514	0.0149229
	216745_x_at	NA	2.75546	0.0119992		205613_at	SYT17	0.661149	0.0314983		206767_at	RBMS3	0.249949	0.00265265
	216750_at	APBB2	11.2543	0.000750833		205614_x_at	MST1	0.340702	0.0411761		206781_at	DNAJC4	0.433962	0.00400233
	216751_at	NA	7.83544	0.00334375		205618_at	PRRG1	4.82897	0.00117037		206792_x_at	PDE4C	2.23003	0.0123874
	216756_at	NA	0.031596	0.0469371		205620_at	F10	0.323354	0.0341395		206800_at	MTHFR	0.165156	0.00188097
	216761_at	NA	8.77155	0.0023803		205623_at	ALDH3A1	0.0457948	0.000578647		206803_at	PDYN	0.378714	0.0391112
	216766_at	NA	6.17572	0.0138173		205636_at	SH3GL3	0.132082	0.0183231		206809_s_at	NA	0.386081	0.0403329
	216769_x_at	NA	8.13889	0.00800918		205639_at	AOAH	0.361607	0.039188		206816_s_at	SPAG8	0.130349	0.0158766
	216799_at	NA	12.7096	0.0218806		205640_at	ALDH3B1	0.117615	0.00307753		206821_x_at	AGFG2	0.377984	0.0276616
	216812_at	NA	11.2847	0.0178534		205644_s_at	SNRPG	2.2753	0.0250715		206826_at	PMP2	0.0535656	0.04464
	216813_at	NA	5.2178	0.00709278		205647_at	RAD52	3.68555	0.00321589		206828_at	TXK	0.108969	0.0483114
	216816_at	NA	6.35736	0.0245384		205652_s_at	TTLL1	0.313912	0.0147775		206833_s_at	ACYP2	0.558187	0.0112787
	216819_at	NA	222.035	0.021912		205653_at	CTSG	0.229067	0.0042411		206834_at	HBD	0.115962	0.00202908
	216824_at	NA	7.91999	0.0101764		205657_at	HAAO	0.0898095	0.00511831		206844_at	FBP2	0.139128	0.0155902
	216848_at	NA	4.8545	0.0489562		205658_s_at	SNAPC4	3.51202	0.0193618		206846_s_at	HDAC6	0.306111	0.00900041
	216900_s_at	CHRNA4	12.492	0.0132237		205662_at	B9D1	0.24429	0.0372698		206847_s_at	HOXA7	0.188579	0.0380029
	216904_at	COL6A1	0.0273623	0.0180796		205663_at	PCBP3	0.160802	0.021698		206848_at	NA	1.73663	0.0143476
	216921_s_at	KRT35	9.91256	0.0240399		205669_at	NCAM2	0.0631974	0.0108813		206853_s_at	MAP3K7	2.71517	0.0282547
	216922_x_at	NA	4.08085	0.0433474		205671_s_at	HLA-DOB	0.297606	0.0110709		206858_s_at	HOXC6	1.40209	0.0266934
	216923_at	NA	8.80857	0.0398274		205678_at	AP3B2	1.91061	0.0368849		206868_at	STARD8	0.274734	0.00998025
	216948_at	NA	0.00554927	0.0465867		205679_x_at	ACAN	0.282624	0.0284764		206870_at	PPARA	0.164738	0.0236895
	216957_at	USP22	25.3726	0.00395627		205682_x_at	APOM	0.0945256	7.859e-05		206893_at	SALL1	11.9455	0.0275621
	216958_s_at	IVD	0.367465	0.0325492		205683_x_at	TPSAB1	0.592969	0.0027863		206894_at	APOA4	0.418796	0.042762
	216959_x_at	NRCAM	9.46856	0.0267853		205685_at	CD86	0.140205	0.00562354		206896_s_at	GNG7	0.114965	6.85569e-06
	216984_x_at	NA	0.654629	0.030916		205687_at	UBFD1	3.04605	0.001726		206913_at	BAAT	0.184594	0.0291754
	216986_s_at	IRF4	4.941	0.0154848		205688_at	TFAP4	0.178812	0.0245705		206932_at	CH25H	0.219184	0.000427941
	216988_s_at	PTP4A2	0.54034	0.0134478		205690_s_at	BUD31	2.27942	0.020475		206938_at	SRD5A2	0.222634	0.0254224
	216995_x_at	MKRN2	12.2754	0.0144165		205691_at	SYNGR3	2.01275	0.00232778		206939_at	DCC	0.32818	0.0338305
	217022_s_at	NA	0.861007	0.0435844		205701_at	IPO8	0.168133	0.0460626		206940_s_at	POU4F1	4.80129	0.0145653
	217068_at	NA	0.00418655	0.0395406		205704_s_at	ATP6V0A2	8.39648	6.12148e-07		206949_s_at	RUSC1	3.03827	0.000996966
	217083_at	NA	44.9966	0.0471607		205709_s_at	CDS1	1.61244	0.010583		206951_at	HIST1H4E	3.98393	0.0306209
	217090_at	ADAM3A	0.0190218	0.0355633		205718_at	ITGB7	0.207153	0.00158013		206955_at	AQP7	0.399524	0.0251784
	217098_s_at	ZSCAN12	13.4738	0.0418798		205719_s_at	PAH	1.50575	0.0142135		206963_s_at	NA	0.300151	0.0348047
	217102_at	NA	18.6081	0.013347		205722_s_at	GFRA2	0.0568689	0.00661821		206971_at	GPR161	0.149995	0.023149
	217104_at	ST20	5.73622	0.0247156		205723_at	CNTFR	0.158589	0.00292967		206976_s_at	HSPH1	1.62302	0.0174821
	217126_at	NA	335.039	0.00782288		205730_s_at	ABLIM3	0.543346	0.0224556		206977_at	PTH	4.23604	0.00251009
	217148_x_at	IGLV3-25	0.6667	0.0490334		205731_s_at	NCOA2	0.0600294	0.00152934		206978_at	CCR2	0.582826	0.00254666
	217162_at	TSPY1	7.28036	0.042437		205733_at	BLM	2.55938	0.00338973		206980_s_at	FLT3LG	0.248449	0.0144644
	217171_at	SMPD1	6.14628	0.0343436		205736_at	PGAM2	0.194195	0.0293953		206983_at	CCR6	0.095997	0.0012834
	217215_s_at	NA	10.7149	0.00934444		205738_s_at	FABP3	0.192671	0.0368076		206986_at	FGF18	0.366587	0.0226407
	217216_x_at	MLH3	8.75226	0.0154204		205741_s_at	DTNA	2.75331	0.000439685		206991_s_at	CCR5	0.523475	0.0313512
	217235_x_at	NA	0.633838	0.0477943		205742_at	TNNI3	2.40215	0.00269795		207000_s_at	PPP3CC	0.450123	0.00963417
	217247_at	NA	0.106215	0.0371561		205743_at	STAC	0.243347	0.00996908		207013_s_at	MMP16	0.212233	0.031783
	217258_x_at	IGLV1-44	0.536482	0.0465141		205752_s_at	GSTM5	0.314254	0.0265905		207016_s_at	ALDH1A2	0.384819	0.0113109
	217259_at	NA	5.39161	0.041476		205754_at	F2	0.123752	0.00714503		207024_at	CHRND	0.259337	0.014687
	217272_s_at	SERPINB13	15.5646	0.0268451		205761_s_at	DUS4L	2.14657	0.0398209		207025_at	GJC2	0.327669	0.0410278
	217285_at	DGCR14	10.4832	0.0152489		205766_at	TCAP	0.252779	0.00790506		207033_at	GIF	6.63624	0.0094649
	217311_at	NA	6.61216	0.0473894		205771_s_at	AKAP7	0.270932	0.00619778		207039_at	CDKN2A	1.69879	0.0281069
	217322_x_at	NA	0.336497	0.0387074		205774_at	F12	1.46477	0.04398		207040_s_at	ST13	0.428306	0.00262173
	217366_at	CTNNA1	29.7276	0.0269724		205778_at	KLK7	0.10567	0.00214385		207046_at	NA	3.31294	0.0291455
	217403_s_at	ZNF227	0.216365	0.0324255		205779_at	RAMP2	0.191522	0.000400613		207048_at	SLC6A11	0.248278	0.0217152
	217427_s_at	HIRA	0.294491	0.00613007		205780_at	BIK	2.31506	0.000598238		207055_at	GPR37L1	0.188416	0.0234376
	217456_x_at	HLA-E	0.293668	0.00433897		205782_at	FGF7	0.0812975	0.0161649		207056_s_at	SLC4A8	1.66389	0.00813074
	217467_at	NA	10.1002	0.0321221		205784_x_at	ARVCF	0.284174	0.0487535		207059_at	PAX9	0.328088	0.0243254
	217477_at	PIP5K1B	7.84691	0.0184828		205785_at	ITGAM	0.114273	0.00358752		207074_s_at	SLC18A1	0.238887	0.0294729
	217489_s_at	IL6R	49.3584	0.032832		205789_at	CD1D	0.196599	0.0228096		207075_at	NLRP3	0.302381	0.0374762
	217492_s_at	NA	0.484376	0.0271654		205793_x_at	TNK1	0.273494	0.0247939		207078_at	MED6	2.57946	0.00425447
	217494_s_at	PTENP1	0.0139116	0.0413692		205797_s_at	TCP11L1	0.186927	0.0221432		207080_s_at	PYY	3.0229	0.0173986
	217559_at	RPL10L	0.133561	0.0261988		205800_at	SLC3A1	0.0267756	0.0202728		207087_x_at	ANK1	0.390451	0.0362361
	217571_at	NA	51.2062	0.034086		205805_s_at	ROR1	0.171035	0.012126		207096_at	SAA4	0.363032	0.045193
	217618_x_at	HUS1	12.8446	0.034371		205807_s_at	TUFT1	2.37521	0.000154607		207098_s_at	MFN1	2.05815	0.00247945
	217619_x_at	NA	6.42616	0.0220992		205811_at	POLG2	3.96146	1.43091e-05		207104_x_at	LILRB1	0.295037	0.00371146
	217625_x_at	LINC00963	9.51198	0.0153451		205812_s_at	NA	3.96426	0.000122378		207118_s_at	NA	0.3269	0.0179618
	217640_x_at	SKA1	29.9472	0.0236057		205813_s_at	MAT1A	0.320591	0.0487098		207121_s_at	MAPK6	1.98189	0.00637409
	217651_at	NA	41.0708	0.000462057		205822_s_at	HMGCS1	0.18816	0.0210922		207130_at	ZMYND8	7.28275	0.00104359
	217652_at	MAU2	11.4247	0.0355021		205826_at	MYOM2	0.150784	0.0209285		207132_x_at	PFDN5	0.447431	0.0163065
	217670_at	RPLP2	19.8208	0.0492636		205832_at	CPA4	0.208353	0.00835801		207133_x_at	ALPK1	0.466431	0.0260009
	217680_x_at	RPL10	3.51774	0.0115109		205838_at	GYPA	0.0741848	0.00429949		207134_x_at	TPSB2	0.71511	0.00638084
	217683_at	HBE1	15.9961	0.0117652		205853_at	ZBTB7B	0.119057	0.00457395		207144_s_at	CITED1	0.568039	0.0168167
	217686_at	PTPN1	5.45047	0.0167348		205854_at	TULP3	2.92113	2.63588e-05		207156_at	HIST1H2AG	1.74995	0.0115204
	217688_at	ADCY2	16.0517	0.0359182		205857_at	SLC18A2	0.153054	0.00699712		207157_s_at	GNG5	0.382706	0.0144232
	217691_x_at	SLC16A3	4.44687	0.0153129		205858_at	NGFR	0.101579	0.00881695		207162_s_at	CACNA1B	0.209207	0.00342431
	217695_x_at	NA	0.100557	0.0253725		205861_at	SPIB	0.232673	0.0117122		207165_at	HMMR	2.39925	3.32489e-08
	217698_at	NA	346.913	0.00700012		205877_s_at	ZC3H7B	0.0810845	0.00166828		207175_at	ADIPOQ	0.839867	0.0381404
	217703_x_at	NA	3.20887	0.0357334		205878_at	POU6F1	0.0995714	0.00140032		207178_s_at	FRK	4.88054	0.0116431
	217713_x_at	NA	2.03902	0.0456217		205897_at	NFATC4	0.165826	0.00289876		207184_at	SLC6A13	0.389794	0.00740023
	217718_s_at	YWHAB	5.19816	0.00742411		205898_at	CX3CR1	0.672737	0.00425643		207188_at	CDK3	0.428545	0.0237804
	217732_s_at	ITM2B	0.471266	0.0250422		205900_at	KRT1	0.249786	0.0441957		207196_s_at	TNIP1	0.497228	0.0281083
	217747_s_at	RPS9	0.299189	0.000958532		205901_at	PNOC	0.0977308	0.000780215		207204_at	FSCN2	10.65	0.00249244
	217751_at	GSTK1	0.401582	0.0310039		205909_at	POLE2	2.5506	0.0039462		207206_s_at	ALOX12	4.34332	0.0326943
	217757_at	A2M	0.581888	0.0306556		205911_at	PTH1R	0.0996215	0.00258732		207220_at	ART4	0.298397	0.0364187
	217780_at	WDR83OS	0.288809	0.00227619		205915_x_at	GRIN1	0.247954	0.0428197		207235_s_at	GRM5	0.0770914	0.00307071
	217798_at	CNOT2	3.07428	0.00986968		205917_at	ZNF264	4.48183	7.35624e-06		207238_s_at	PTPRC	0.722258	0.0355804
	217801_at	ATP5E	4.21374	0.00542268		205922_at	VNN2	0.171308	0.00359329		207264_at	KDELR3	2.92154	0.00567113
	217821_s_at	WBP11	0.546842	0.0214585		205926_at	IL27RA	0.162597	0.00109841		207270_x_at	CD300C	0.225692	0.0216026
	217830_s_at	NSFL1C	3.54051	0.0354381		205929_at	GPA33	0.297726	0.0455102		207271_x_at	SPAG11B	0.138059	0.00976061
	217842_at	LUC7L2	1.89157	0.0322344		205935_at	FOXF1	0.0310739	0.00292851		207277_at	CD209	0.41784	0.0309742
	217848_s_at	PPA1	0.248139	0.00291536		205942_s_at	ACSM3	0.149485	0.0233759		207278_s_at	CD209	0.249745	0.0109786
	217854_s_at	POLR2E	0.265865	0.00589717		205946_at	VIPR2	0.139139	0.00602147		207311_at	DOC2B	0.263207	0.0110774
	217860_at	NDUFA10	0.53464	0.0204086		205949_at	CA1	0.0621226	0.0227403		207318_s_at	CDK13	2.95011	0.000332842
	217864_s_at	PIAS1	0.187649	0.00773438		205950_s_at	CA1	0.12127	0.00215179		207320_x_at	STAU1	3.37964	1.46729e-05
	217865_at	RNF130	0.396264	0.0151644		205956_x_at	PSMC3IP	9.64037	0.0159259		207323_s_at	MBP	0.202313	0.00888083
	217877_s_at	GPBP1L1	0.312497	0.0291477		205963_s_at	DNAJA3	2.73994	0.0209076		207325_x_at	MAGEA1	1.5986	0.00792577
	217889_s_at	CYBRD1	0.701391	0.034592		205965_at	BATF	0.318785	0.00795869		207330_at	PZP	0.194883	0.00589586
	217923_at	PEF1	0.320144	0.0147059		205969_at	AADAC	0.151776	0.0321793		207331_at	CENPF	31.5791	0.0219472
	217929_s_at	KIAA0319L	0.359035	0.0239281		205973_at	FEZ1	0.0544365	0.000912759		207339_s_at	LTB	0.723186	0.026428
	217943_s_at	MAP7D1	0.355495	0.0382583		205981_s_at	ING2	1.72781	0.0473328		207355_at	SLC1A7	0.0623676	0.000332403
	217959_s_at	TRAPPC4	0.428974	0.00334012		205982_x_at	SFTPC	0.20098	0.0433684		207371_at	NA	0.00391195	0.000551576
	217960_s_at	TOMM22	0.30771	0.0242686		205983_at	DPEP1	0.070581	8.74653e-05		207376_at	VENTX	0.286549	0.01633
	217969_at	VPS51	0.329232	0.0111395		205984_at	CRHBP	0.0687821	0.00168977		207378_at	TREH	0.0988252	0.0294189
	217981_s_at	TIMM10B	3.88826	0.0270305		205985_x_at	CLCNKB	0.127908	0.00494768		207383_s_at	RHBDL1	2.03371	0.000143603
	217983_s_at	RNASET2	0.445514	0.000849199		205987_at	CD1C	0.144279	5.32319e-05		207394_at	ZNF137P	1.73618	0.0297769
	218004_at	BSDC1	0.262317	0.0111369		205999_x_at	CYP3A4	0.0811467	0.0170449		207397_s_at	HOXD13	0.0403618	0.040103
	218022_at	VRK3	0.186765	0.0310507		206001_at	NPY	0.110278	0.00169906		207399_at	BFSP2	0.278669	0.0318398
	218025_s_at	ECI2	0.391248	0.000448614		206004_at	TGM3	0.286465	0.0402352		207408_at	SLC22A14	0.479349	0.0205238
	218031_s_at	FOXN3	0.592219	0.0405316		206008_at	TGM1	0.0515906	0.00192152		207418_s_at	DDO	0.202416	0.0142838
	218039_at	NUSAP1	1.50378	0.0373426		206015_s_at	FOXJ3	2.63502	0.00127313		207426_s_at	TNFSF4	1.81988	0.0213959
	218098_at	ARFGEF2	2.43004	0.00649401		206023_at	NMU	1.86775	0.00376518		207429_at	SLC22A2	0.286778	0.0364282
	218101_s_at	NDUFC2	2.22651	0.0330366		206028_s_at	MERTK	2.55587	0.00724984		207430_s_at	MSMB	1.31458	1.73513e-05
	218107_at	WDR26	2.62674	0.0394137		206035_at	REL	6.22888	0.0245832		207438_s_at	SNUPN	0.26988	2.20067e-05
	218124_at	RETSAT	0.39925	0.0262471		206037_at	CCBL1	0.228849	0.0183174		207460_at	GZMM	0.349174	0.0274586
	218153_at	CARS2	0.410513	0.0225035		206046_at	ADAM23	0.0769314	0.0111712		207463_x_at	PRSS3	0.332175	0.043558
	218166_s_at	RSF1	1.53014	0.00752936		206047_at	GNB3	0.102586	0.000637622		207468_s_at	SFRP5	0.180985	0.0260323
	218179_s_at	TRAPPC11	0.404337	0.023738		206049_at	SELP	0.200077	0.000523943		207469_s_at	PIR	1.61207	0.00012031
	218191_s_at	LMBRD1	0.353064	0.0152252		206051_at	ELAVL4	0.165428	0.040537		207483_s_at	CAND1	1.68815	0.0246132
	218231_at	NAGK	0.353133	0.027776		206052_s_at	SLBP	2.34481	0.00478415		207485_x_at	BTN3A1	0.365368	0.0182575
	218245_at	TSKU	1.78061	0.0428395		206055_s_at	SNRPA1	2.07575	0.0013349		207487_at	NA	13.7373	0.0399461
	218272_at	TTC38	0.216215	0.0136961		206057_x_at	SPN	0.131103	2.68346e-05		207492_at	NGLY1	2.44748	0.0472488
	218278_at	WDR74	0.131912	0.0420969		206063_x_at	PPIL2	0.227597	0.0167385		207496_at	MS4A2	0.325269	0.0364232
	218294_s_at	NUP50	0.398953	0.0383519		206080_at	PLCH2	0.220086	0.00385038		207529_at	DEFA5	3.39814	0.0313859
	218296_x_at	NA	2.95625	0.0397149		206083_at	ADGRB1	0.107336	0.00147772		207532_at	CRYGD	0.0476988	7.56495e-05
	218307_at	RSAD1	1.9643	0.049476		206090_s_at	NA	0.25887	0.04279		207536_s_at	TNFRSF9	0.308001	0.0313124
	218317_x_at	NA	2.84073	0.00296814		206095_s_at	SRSF10	2.46858	0.0175553		207542_s_at	AQP1	0.543658	0.0407164
	218344_s_at	RCOR3	2.03839	0.00349112		206099_at	PRKCH	0.252878	0.0145009		207543_s_at	P4HA1	2.19252	0.000285348
	218347_at	TYW1	0.2697	0.0379694		206102_at	GINS1	1.95157	3.50903e-05		207547_s_at	FAM107A	0.231589	0.00341074
	218351_at	COMMD8	1.83526	0.0348486		206108_s_at	SRSF6	1.83052	0.00208357		207551_s_at	MSL3	0.372217	0.0111406
	218355_at	KIF4A	1.63536	0.0408691		206118_at	STAT4	0.387477	0.0156991		207555_s_at	TBXA2R	0.213044	0.00155603
	218379_at	RBM7	0.494114	0.0289434		206119_at	BHMT	0.284446	0.0261309		207569_at	ROS1	0.106374	0.00659555
	218388_at	PGLS	0.38078	0.00959124		206120_at	CD33	0.23112	0.0203935		207571_x_at	THEMIS2	0.594045	0.0360808
	218413_s_at	ZNF639	12.727	0.0109533		206121_at	AMPD1	0.102	0.00351848		207578_s_at	HTR4	0.415627	0.0410187
	218455_at	NFS1	3.39115	0.000355865		206122_at	SOX15	0.0976616	0.00476385		207602_at	TMPRSS11D	0.375054	0.0410991
	218462_at	RPF1	0.363278	0.00433448		206125_s_at	KLK8	0.0845034	0.000337188		207610_s_at	ADGRE2	0.213638	0.0113703
	218476_at	POMT1	3.01797	0.0162527		206126_at	CXCR5	0.134779	0.00403977		207616_s_at	TANK	0.539873	0.011004
	218487_at	ALAD	0.349939	0.0432418		206127_at	ELK3	0.0818819	0.00538647		207621_s_at	PEMT	0.445385	0.0130192
	218491_s_at	THYN1	0.425166	0.0148944		206132_at	MCC	0.229569	0.0233634		207630_s_at	CREM	0.489684	0.0443292
	218506_x_at	GLYR1	0.344048	0.00934732		206140_at	LHX2	4.65489	0.0143662		207634_at	PDCD1	0.352117	0.0200671
	218525_s_at	HIF1AN	0.106828	0.0311113		206146_s_at	RHAG	0.127459	0.00828368		207667_s_at	MAP2K3	0.345935	0.0283962
	218532_s_at	FAM134B	1.38914	0.0213513		206147_x_at	SCML2	0.249498	0.0340865		207668_x_at	PDIA6	0.506613	0.0114159
	218574_s_at	LMCD1	2.26739	0.00205045		206148_at	IL3RA	0.0855086	0.000732929		207677_s_at	NCF4	0.619191	0.0265001
	218576_s_at	DUSP12	2.41303	0.0293511		206150_at	CD27	0.509355	0.0260182		207682_s_at	KIF25	0.20685	0.0271884
	218582_at	MARCH5	0.354915	0.0053688		206151_x_at	CELA3B	0.0478693	0.00171674		207684_at	TBX6	0.326467	0.0435888
	218585_s_at	DTL	1.58059	0.0132027		206158_s_at	CNBP	0.426813	0.0182043		207688_s_at	INHBC	1.55468	0.0156047
	218587_s_at	POGLUT1	0.251072	0.0221264		206160_at	APOBEC2	0.116924	0.000544363		207690_at	ALX3	0.251373	0.0333933
	218598_at	RINT1	0.0293121	0.00327111		206164_at	CLCA2	0.207656	0.025103		207694_at	POU3F4	0.0576236	0.00233074
	218599_at	REC8	2.39067	0.031569		206166_s_at	CLCA2	0.369604	0.0471079		207697_x_at	LILRB2	0.491303	0.0457928
	218626_at	EIF4ENIF1	0.272213	0.00563175		206168_at	ZC3H7B	0.0659121	0.00191894		207700_s_at	NCOA3	1.56586	0.0226101
	218629_at	SMO	6.59156	0.0294922		206173_x_at	GABPB1	4.29477	0.00740018		207711_at	SOGA1	2.63725	3.00534e-05
	218642_s_at	CHCHD7	1.89643	0.0303346		206176_at	BMP6	0.214916	0.0250434		207719_x_at	CEP170	1.60329	0.0123168
	218644_at	PLEK2	6.62308	0.0104348		206180_x_at	ZNF747	0.152926	0.000126108		207735_at	RNF125	0.500154	0.0357814
	218662_s_at	NCAPG	1.43778	0.0430573		206184_at	CRKL	0.160742	0.013298		207738_s_at	NCKAP1	2.60011	0.00116984
	218663_at	NCAPG	2.59284	0.0164262		206185_at	CRYBB1	0.156618	0.0183093		207741_x_at	TPSAB1	0.594769	0.00185861
	218670_at	PUS1	0.341019	0.0484018		206187_at	PTGIR	0.142664	0.0324838		207746_at	POLQ	3.99248	0.00129949
	218672_at	SCNM1	6.89002	0.0361223		206188_at	ZNF623	3.82716	3.75864e-08		207753_at	ZNF304	1.66242	0.0101976
	218701_at	LACTB2	1.85487	0.0183925		206192_at	CDSN	0.22434	0.00161671		207754_at	RASSF8	0.0638245	0.0391371
	218726_at	HJURP	2.87532	0.0157924		206197_at	NME5	0.531006	0.0107794		207760_s_at	NCOR2	2.33141	0.00177734
	218728_s_at	CNIH4	2.03724	0.00233921		206201_s_at	MEOX2	0.216716	0.0360177		207777_s_at	SP140	0.453801	0.0335259
	218736_s_at	PALMD	0.586747	0.0295949		206203_at	RCVRN	0.111729	0.00268166		207790_at	LRRC1	11.0479	0.00260889
	218744_s_at	PACSIN3	0.312444	0.0280123		206205_at	MPHOSPH9	15.3664	1.31814e-05		207795_s_at	KLRD1	0.347755	0.0224733
	218746_at	TAPBPL	0.336796	0.00843599		206206_at	CD180	0.121555	0.000363152		207812_s_at	GORASP2	2.05009	0.031364
	218747_s_at	TAPBPL	0.309977	0.00142347		206208_at	CA4	0.112108	0.0125301		207819_s_at	ABCB4	0.217752	0.0232508
	218754_at	NOL9	0.250165	0.021834		206209_s_at	CA4	0.0677116	0.00206949		207827_x_at	SNCA	0.352696	0.00311332
	218764_at	PRKCH	0.480401	0.00352887		206210_s_at	CETP	0.110574	0.00777933		207828_s_at	CENPF	1.6978	0.000149982
	218768_at	NUP107	2.38277	0.00546987		206211_at	SELE	0.18819	0.00353089		207844_at	IL13	0.32083	0.0152825
	218774_at	DCPS	0.133798	0.00059289		206217_at	EDA	0.221351	0.0143851		207845_s_at	ANAPC10	2.23566	0.0154922
	218831_s_at	FCGRT	0.446515	0.0102289		206219_s_at	VAV1	0.308811	0.0471337		207850_at	CXCL3	0.0835046	0.015443
	218835_at	SFTPA2	2.55742	0.0292773		206220_s_at	RASA3	0.112992	0.000324179		207856_s_at	NA	1.67189	0.0415856
	218853_s_at	MOSPD1	2.04787	0.037386		206223_at	LMTK2	0.0441863	0.00119429		207876_s_at	FLNC	0.425808	0.0378693
	218876_at	TPPP3	2.0719	0.023116		206225_at	ZNF507	0.333604	0.0372145		207877_s_at	NVL	1.62898	0.00509986
	218883_s_at	CENPU	1.38561	0.0488834		206231_at	KCNN1	0.181405	0.0298822		207882_at	NA	0.220004	0.0232826
	218894_s_at	MAGOHB	3.17465	0.0235892		206241_at	KPNA5	0.0173122	0.00225964		207907_at	TNFSF14	0.297942	0.00867737
	218909_at	RPS6KC1	3.12025	0.00367579		206242_at	TM4SF5	0.124968	0.0120147		207918_s_at	NA	8.55494	0.0475525
	218917_s_at	ARID1A	0.48268	0.0468419		206245_s_at	IVNS1ABP	2.07547	0.0374294		207921_x_at	PAX8	0.1295	0.00831279
	218947_s_at	MTPAP	0.396938	0.028449		206248_at	PRKCE	0.0824073	0.00131925		207923_x_at	PAX8	0.0848316	0.000971149
	218965_s_at	TUT1	0.199245	0.0303969		206255_at	BLK	0.146838	0.0456029		207937_x_at	FGFR1	0.439795	0.0356164
	218983_at	C1RL	0.372708	0.0438207		206256_at	CPN1	0.165013	0.0247782		207945_s_at	CSNK1D	1.79209	0.0113265
	218987_at	ATF7IP	0.274633	0.0100374		206257_at	CCDC9	0.166169	0.0123094		207946_at	MAML3	0.197912	0.0024422
	218988_at	SLC35E3	2.21386	0.00200925		206259_at	PROC	0.143574	0.00651522		207952_at	IL5	21.5244	0.0488469
	219000_s_at	DSCC1	1.77704	0.0206076		206263_at	FMO4	0.167837	0.00317416		207953_at	NA	1.78097	0.0357369
	219024_at	PLEKHA1	0.395532	0.040091		206267_s_at	MATK	0.282925	0.0160844		207957_s_at	PRKCB	0.537353	0.0123388
	219037_at	RRP15	1.76191	0.0425345		206268_at	LEFTY1	1.91605	0.00598142		207960_at	NA	0.313367	0.00616808
	219039_at	SEMA4C	0.185328	0.0173698		206275_s_at	MICAL2	0.0775055	0.0286678		207971_s_at	CEP68	0.367728	0.0411674
	219043_s_at	NA	0.326849	0.007873		206278_at	PTAFR	0.456866	0.0370252		207974_s_at	SKP1	0.672635	0.0240793
	219047_s_at	ZNF668	3.75708	0.0477856		206279_at	PRKY	0.0689191	0.0482878		207979_s_at	CD8B	0.410057	0.0231515
	219071_x_at	HGH1	2.90612	0.0167083		206280_at	CDH18	0.159768	0.0135172		207996_s_at	LDLRAD4	1.45274	0.000663745
	219077_s_at	WWOX	1.37048	0.0491461		206287_s_at	ITIH4	0.204392	0.0320535		207998_s_at	CACNA1D	0.435842	0.0148848
	219108_x_at	NA	2.89217	0.0266205		206292_s_at	SULT2A1	0.0781459	0.00362023		208018_s_at	HCK	0.582072	0.00652354
	219109_at	SPAG16	1.31986	0.035034		206296_x_at	MAP4K1	0.371237	0.033159		208025_s_at	HMGA2	3.37708	0.0455434
	219118_at	FKBP11	0.539453	0.0251296		206297_at	CTRC	0.143494	0.0217598		208028_s_at	GPX5	0.152081	0.00624826
	219123_at	ZNF232	2.95887	0.0089529		206302_s_at	NA	2.34425	9.85213e-06		208029_s_at	LAPTM4B	1.36392	0.00610491
	219124_at	TTI2	2.56082	0.00177198		206303_s_at	NUDT4	2.42866	0.0138707		208056_s_at	CBFA2T3	1.64482	0.0189656
	219136_s_at	LMF1	2.59075	0.0404803		206304_at	MYBPH	0.210781	0.00764479		208059_at	CCR8	0.252894	0.0373905
	219145_at	ADGRL1	2.94442	0.0357654		206307_s_at	FOXD1	1.95317	0.0230284		208071_s_at	LAIR1	0.288983	0.00247822
	219148_at	PBK	1.49989	0.0379784		206313_at	HLA-DOA	0.0792425	0.00309719		208076_at	HIST1H4D	2.21564	0.0318661
	219178_at	QTRTD1	0.089073	0.00652986		206315_at	CRLF1	4.24953	0.00824308		208079_s_at	AURKA	1.88944	1.03392e-08
	219193_at	WDR70	0.229212	0.0115949		206316_s_at	KNTC1	4.23422	3.5488e-05		208083_s_at	ITGB6	1.49895	0.0087643
	219206_x_at	TMBIM4	3.20452	0.0215331		206321_at	RFX1	0.0617372	0.0385508		208084_at	NA	1.76571	0.0469508
	219208_at	FBXO11	44.7655	0.00613558		206322_at	SYN3	0.272861	0.0418473		208096_s_at	COL21A1	0.442292	0.0298036
	219217_at	NARS2	1.66083	0.0247043		206324_s_at	DAPK2	0.146119	0.0189242		208103_s_at	ANP32E	1.81237	0.000856645
	219221_at	ZBTB38	0.411701	0.0121131		206327_s_at	CDH15	0.293203	0.0384725		208111_at	AVPR2	0.150506	0.00251669
	219226_at	CDK12	0.205606	0.0434189		206329_at	EXTL1	0.188821	0.0161661		208112_x_at	EHD1	0.375218	0.0157797
	219228_at	ZNF331	0.337807	0.0199749		206330_s_at	SHC3	0.0771858	0.00209455		208123_at	KCNB2	0.0854486	0.0249406
	219287_at	KCNMB4	3.8873	0.0301246		206335_at	GALNS	4.49533	0.00453131		208130_s_at	TBXAS1	0.388798	0.0495378
	219301_s_at	CNTNAP2	1.61113	0.0163302		206336_at	CXCL6	0.0274887	0.0262646		208131_s_at	PTGIS	0.704671	0.025712
	219307_at	PDSS2	1.53351	0.0488686		206338_at	ELAVL3	0.444942	0.02982		208138_at	GAST	0.351211	0.022175
	219312_s_at	ZBTB10	2.34219	0.0106835		206350_at	APCS	0.0695007	0.0222168		208151_x_at	DDX17	0.594484	0.0215495
	219324_at	NOL12	0.287008	0.0144384		206353_at	COX6A2	0.128334	9.14817e-05		208158_s_at	OSBPL1A	0.610158	0.0152208
	219374_s_at	ALG9	0.29132	0.0137801		206354_at	SLCO1B3	0.0207766	0.0364073		208160_at	NA	0.269651	0.0425793
	219375_at	CEPT1	0.387325	0.0342494		206359_at	SOCS3	0.183121	0.00195662		208180_s_at	HIST1H4H	1.49088	0.00137473
	219390_at	FKBP14	4.74678	0.00453864		206360_s_at	SOCS3	0.276843	0.0046154		208195_at	TTN	0.175023	0.0267729
	219419_at	RBFA	0.365268	0.0419869		206362_x_at	MAP3K10	0.274248	0.0415116		208202_s_at	JADE2	0.230764	0.0376073
	219434_at	TREM1	2.64806	0.0291132		206364_at	KIF14	3.4412	2.10496e-05		208206_s_at	RASGRP2	0.295622	0.00791596
	219439_at	C1GALT1	0.0753901	0.0131544		206367_at	REN	0.181707	0.0298184		208214_at	ADRB1	0.140052	0.0450763
	219453_at	KLHL36	3.80027	0.0175358		206369_s_at	PIK3CG	0.104985	0.0322491		208230_s_at	NRG1	0.153025	0.0017529
	219492_at	CHIC2	0.368699	0.0290975		206374_at	DUSP8	2.0212	0.0309811		208232_x_at	NRG1	0.404163	0.00687582
	219503_s_at	TMEM40	11.088	0.000508959		206380_s_at	CFP	0.0617535	0.000965668		208238_x_at	NA	1.69889	0.0384897
	219504_s_at	RPAP2	0.137621	0.00461406		206381_at	SCN2A	0.0813584	0.000573904		208242_at	RAX	0.268279	0.0104369
	219508_at	GCNT3	9.6515	0.000169977		206384_at	CACNG3	0.217323	0.0471558		208243_s_at	CNR1	4.34632	0.0427518
	219521_at	B3GAT1	3.19855	0.0118998		206387_at	CDX2	0.237792	0.0481675		208245_at	RAB9BP1	0.00299743	0.00734094
	219543_at	PBLD	1.68	0.0299134		206388_at	PDE3A	0.132137	0.00170393		208248_x_at	APLP2	0.634728	0.0415344
	219544_at	BORA	5.26286	0.0275993		206390_x_at	PF4	0.171876	0.0117183		208251_at	KCNC4	0.281634	0.0219938
	219549_s_at	RTN3	0.446536	0.011733		206393_at	TNNI2	0.276309	0.0471929		208261_x_at	IFNA10	3.83538	0.0246652
	219559_at	SLC17A9	2.6254	0.0492533		206394_at	MYBPC2	0.0944427	0.0220002		208264_s_at	EIF3J	1.84438	0.024727
	219578_s_at	CPEB1	14.2638	0.00457413		206398_s_at	CD19	0.315112	0.0245358		208266_at	C8orf17	0.201488	0.0404336
	219597_s_at	DUOX1	4.1258	0.00414709		206399_x_at	CACNA1A	0.245191	0.0468738		208272_at	RANBP3	0.363695	0.0484613
	219611_s_at	CEP85	3.83793	0.0312899		206402_s_at	NPFF	0.0905916	0.00473437		208277_at	PITX3	0.304835	0.0161503
	219615_s_at	KCNK5	0.101801	0.0239085		206404_at	FGF9	0.168587	0.0284325		208296_x_at	TNFAIP8	0.718175	0.0209312
	219633_at	TTPAL	4.88972	0.0339784		206407_s_at	CCL13	0.164036	0.0123498		208298_at	EVI5	0.0930088	0.0218754
	219661_at	RANBP17	2.97806	0.0134868		206410_at	NR0B2	0.215224	0.0492226		208299_at	CACNA1I	0.426033	0.0229154
	219663_s_at	TMEM121	2.24702	0.0437328		206414_s_at	ASAP2	1.72332	0.0248046		208304_at	CCR3	0.225519	0.0276898
	219689_at	SEMA3G	0.519586	0.0410802		206416_at	ZNF205	0.446863	0.03101		208305_at	PGR	0.672552	0.0429498
	219691_at	SAMD9	0.400044	0.048528		206419_at	RORC	0.231888	0.0163596		208306_x_at	NA	0.562554	0.000129745
	219721_at	NA	14.2089	0.0374422		206423_at	ANGPTL7	0.0711961	0.00303373		208313_s_at	SF1	0.465411	0.0234429
	219722_s_at	GDPD3	1.64112	0.0360951		206428_s_at	ZNF143	0.127651	0.0178906		208330_at	ALX4	0.27448	0.0451984
	219738_s_at	PCDH9	5.54479	0.00785005		206430_at	CDX1	0.24377	0.007313		208335_s_at	ACKR1	0.577388	0.000326105
	219768_at	VTCN1	0.792893	0.0225335		206438_x_at	TCTN2	0.297818	0.0009933		208338_at	P2RX3	0.0720799	0.0338558
	219798_s_at	MEPCE	0.20652	0.0153593		206442_at	SEMG1	0.0240043	0.0160162		208342_x_at	CSH2	0.311193	0.0473019
	219800_s_at	THNSL1	0.02468	0.0482954		206444_at	PDE1B	0.126222	0.000865895		208392_x_at	SP110	0.303766	0.00108188
	219808_at	SCLY	6.63912	0.0349654		206449_s_at	MASP1	0.0476811	0.0316236		208395_s_at	URB1	0.176478	0.00468716
	219822_at	MTRF1	0.22602	0.0355587		206451_at	TBCCD1	6.12577	0.0295141		208398_s_at	TBPL1	1.79956	0.00860757
	219824_at	SLC13A4	6.04891	0.000125589		206455_s_at	RHO	0.160816	0.0336724		208410_x_at	AMELX	22.4921	0.0032257
	219829_at	ITGB1BP2	8.57782	0.022116		206457_s_at	DIO1	0.581605	0.00730155		208414_s_at	HOXB3	0.431666	0.046384
	219840_s_at	TCL6	0.0127642	0.0150728		206464_at	BMX	0.0581161	0.000759027		208424_s_at	CIAPIN1	2.4166	0.000684856
	219878_s_at	KLF13	0.331541	0.00970843		206465_at	ACSBG1	0.197952	0.0486396		208425_s_at	TANC2	7.29707	0.00854748
	219889_at	FRAT1	0.279377	0.0308664		206466_at	ACSBG1	0.0266692	0.0177845		208450_at	LGALS2	0.65549	0.0469064
	219918_s_at	ASPM	1.45675	0.0467908		206467_x_at	NA	0.189834	0.0336031		208451_s_at	NA	0.791409	0.0190029
	219920_s_at	GMPPB	0.217278	0.0220075		206476_s_at	NOVA2	0.0247985	0.00788829		208475_at	FRMD4A	1.99341	0.0125832
	219924_s_at	ZMYM6	0.466197	0.0435348		206482_at	PTK6	2.04695	0.00652889		208478_s_at	BAX	0.269257	0.0154373
	219934_s_at	SULT1E1	13.9966	0.00675615		206484_s_at	XPNPEP2	0.123267	0.00285821		208492_at	RFXAP	0.158816	0.0166709
	219939_s_at	CSDE1	0.425933	0.0274292		206485_at	CD5	0.150328	0.00359461		208510_s_at	PPARG	0.605321	0.0387238
	219940_s_at	PCID2	0.291972	0.0103128		206487_at	SUN1	9.31952	0.00131129		208517_x_at	BTF3	0.431768	0.0188093
	219965_s_at	MAGIX	14.4614	0.0407163		206489_s_at	DLGAP1	0.0533866	0.0166053		208541_x_at	TFAM	0.44571	0.0339968
	219977_at	AIPL1	6.43909	0.0408568		206492_at	FHIT	0.369563	0.0282177		208557_at	HOXA6	0.175053	0.0064221
	219984_s_at	HRASLS	2.95418	0.039528		206498_at	OCA2	0.207421	0.0198594		208576_s_at	HIST1H3B	8.70935	0.0298501
	219996_at	ASB7	5.41743	0.0325882		206503_x_at	PML	0.209154	0.0378963		208588_at	TPT1P8	0.117483	0.0131922
	219997_s_at	COPS7B	0.09496	0.0116126		206509_at	PIP	0.860382	0.0366259		208590_x_at	GJA3	0.321377	0.0279134
	220003_at	LRRC36	21.0123	0.0110065		206517_at	CDH16	0.22097	0.0193257		208594_x_at	LILRA6	0.217011	0.00350741
	220031_at	OTUD7B	13.7653	0.0414572		206518_s_at	RGS9	0.0101743	0.0010651		208606_s_at	WNT4	0.648143	0.0271529
	220033_at	NA	15.8323	0.0225674		206519_x_at	SIGLEC6	0.0219371	0.0285092		208607_s_at	NA	0.678845	0.0109133
	220038_at	NA	0.681624	0.0311061		206520_x_at	SIGLEC6	0.159286	0.00972613		208609_s_at	TNXB	0.428	0.00433576
	220052_s_at	TINF2	0.21011	0.0466003		206521_s_at	GTF2A1	0.175063	0.0213862		208611_s_at	SPTAN1	0.371125	6.85295e-05
	220063_at	GSTCD	10.0364	0.0315587		206524_at	T	0.145314	0.00481715		208614_s_at	FLNB	0.694932	0.0386205
	220066_at	NOD2	0.363525	0.0297075		206525_at	GABRR1	14.312	0.0237317		208617_s_at	PTP4A2	0.544233	0.0285063
	220067_at	SPTBN5	5.31752	0.0296208		206526_at	RIBC2	5.34301	0.00238615		208620_at	PCBP1	0.505084	0.0249256
	220070_at	KDM8	21.7491	0.00968177		206531_at	DPF1	0.182213	0.00607217		208629_s_at	HADHA	0.539481	0.0101427
	220102_at	FOXL2	22.8863	0.0272598		206534_at	GRIN2A	0.122071	0.000667909		208631_s_at	HADHA	0.548189	0.0168344
	220106_at	NPC1L1	4.14739	0.0290481		206536_s_at	XIAP	13.8988	0.0200047		208635_x_at	NACA	0.147014	0.000965194
	220194_at	NSUN7	9.48616	0.0167315		206538_at	MRAS	0.0953444	0.00589677		208639_x_at	PDIA6	0.561601	0.0387654
	220212_s_at	THADA	0.188146	0.0344071		206539_s_at	CYP4F12	0.171958	0.00282148		208641_s_at	RAC1	4.15157	0.00895424
	220217_x_at	SPANXC	1.36997	0.0353153		206541_at	KLKB1	0.138556	0.0267532		208645_s_at	RPS14	0.547804	0.0338971
	220221_at	VPS13D	8.37035	0.0411395		206543_at	SMARCA2	853.917	0.000494442		208648_at	VCP	3.58975	0.0016728
	220235_s_at	LRIF1	0.460307	0.0136241		206550_s_at	NUP155	2.08982	0.0404267		208653_s_at	CD164	1.37351	0.00970286
	220237_at	ATG3	39.0088	0.0222887		206559_x_at	EEF1A1	0.0417646	0.000482956		208655_at	CCNI	0.46442	0.017505
	220238_s_at	KLHL7	16.2041	0.0192372		206560_s_at	MIA	0.434668	0.0453857		208656_s_at	CCNI	0.492347	0.00256216
	220244_at	LINC00312	5.19545	5.78358e-05		206563_s_at	OPRL1	0.044061	0.00535615		208657_s_at	SEPT9	0.559841	0.0226671
	220245_at	SLC45A2	8.96001	0.0206121		206570_s_at	PSG11	0.0536962	0.0347826		208659_at	CLIC1	2.86612	0.0329339
	220246_at	CAMK1D	11.13	0.0117528		206575_at	CDKL5	0.0443062	0.00601299		208679_s_at	ARPC2	0.687458	0.0411334
	220247_at	CASC5	183.722	0.0125892		206576_s_at	CEACAM1	0.271149	0.0102893		208688_x_at	EIF3B	3.1238	0.000229255
	220269_at	ZBBX	5.67399	0.0271628		206579_at	ZKSCAN8	0.0659127	0.0218952		208690_s_at	PDLIM1	0.657373	0.00168442
	220272_at	BNC2	3.02655	0.0395143		206586_at	CNR2	0.295256	0.0327236		208693_s_at	GARS	1.8266	0.0323653
	220281_at	SLC12A1	27.0421	0.00344715		206587_at	CCT6B	0.3468	0.0284572		208696_at	CCT5	1.79895	0.0169711
	220308_at	CFAP45	2.9963	0.0271987		206589_at	GFI1	0.15733	0.026795		208703_s_at	APLP2	0.821165	0.0439586
	220318_at	EPN3	2.31018	0.0364661		206590_x_at	DRD2	0.256175	0.0068131		208712_at	CCND1	1.27314	0.028881
	220332_at	CLDN16	5.52118	0.0359817		206594_at	PASK	4.24596	0.0363495		208715_at	TMCO1	1.81418	0.0144138
	220347_at	SMG6	4.4631	0.0198808		206597_at	NRL	0.188915	0.0269333		208716_s_at	TMCO1	1.85361	0.0325394
	220354_at	MCF2L-AS1	0.0663923	0.0101429		206599_at	SLC16A5	0.14874	0.0421588		208719_s_at	DDX17	0.542017	0.0140327
	220364_at	EPB41L4A-AS2	0.157723	0.0383358		206602_s_at	HOXD3	0.0604053	0.0154178		208729_x_at	HLA-B	0.622475	0.00689398
	220379_at	FSCN3	3.18497	0.0451755		206603_at	SLC2A4	0.0944857	0.0278371		208730_x_at	RAB2A	0.462607	0.000823289
	220415_at	TNNI3K	1.62467	0.037899		206610_s_at	F11	0.139434	0.00958919		208731_at	RAB2A	2.00298	0.00388625
	220424_at	NPHS2	3.40974	0.0295207		206613_s_at	TAF1A	3.17467	0.0328826		208732_at	RAB2A	1.78045	0.00150088
	220456_at	SPTLC3	17.6013	0.0205642		206616_s_at	ADAM22	0.0140651	0.00857231		208733_at	RAB2A	4.47524	0.0122216
	220493_at	DMRT1	100.411	0.00177744		206629_at	ADAMTSL2	0.199503	0.0205455		208749_x_at	FLOT1	0.40738	0.0256391
	220528_at	VNN3	3.8049	0.0301287		206630_at	TYR	0.260242	0.0465493		208752_x_at	NAP1L1	0.423442	0.00955111
	220532_s_at	TMEM176B	0.718533	0.048463		206632_s_at	APOBEC3B	1.44053	0.0207964		208756_at	EIF3I	0.514785	0.0311948
	220559_at	EN1	6.01063	0.00254703		206635_at	CHRNB2	0.0645508	0.00012008		208757_at	TMED9	1.77674	0.00167654
	220578_at	ADAMTSL4	4.07908	0.0342549		206646_at	GLI1	0.210585	0.0148424		208758_at	ATIC	0.483561	0.0252923
	220608_s_at	ZNF770	63.225	0.00353507		206662_at	GLRX	0.646295	0.0406404		208760_at	UBE2I	1.43501	0.0293886
	220613_s_at	SYTL2	3.4518	0.0248396		206663_at	SP4	0.169253	0.0100339		208763_s_at	TSC22D3	0.445099	0.000845285
	220615_s_at	FAR2	1.93255	0.00285884		206671_at	SAG	0.222735	0.0211272		208764_s_at	ATP5G2	0.663185	0.0311089
	220651_s_at	MCM10	3.65102	0.00726869		206679_at	APBA1	0.126041	0.0035119		208765_s_at	HNRNPR	0.616595	0.0358497
	220668_s_at	DNMT3B	3.30684	0.0212443		206682_at	CLEC10A	0.290858	0.00070222		208767_s_at	LAPTM4B	1.28632	0.0303866
	220677_s_at	ADAMTS8	0.204542	0.0148226		206691_s_at	PDIA2	0.109853	0.00683114		208770_s_at	EIF4EBP2	0.335406	0.0335091
	220689_at	NODAL	6.6841	0.015927		206692_at	KCNJ10	0.0833463	0.00260193		208771_s_at	LTA4H	0.565262	0.02612
	220690_s_at	DHRS7B	0.403326	0.0184641		206694_at	PNLIPRP1	0.0894928	0.00134556		208776_at	PSMD11	1.79406	0.0369976
	220701_at	LINC00216	6.0474	0.0305291		206698_at	XK	2.18528	0.00870034		208777_s_at	PSMD11	1.67202	0.0148514
	220710_at	ANP32A-IT1	25.2518	0.0173367		206699_x_at	NPAS1	0.139859	0.0380195		208785_s_at	NA	1.87497	0.0174018
	220715_at	NA	6.37559	0.0155344		206701_x_at	EDNRB	0.242667	0.0288628		208788_at	ELOVL5	0.538919	0.00542348
	220718_at	HEXA-AS1	0.00547472	0.0047821		206703_at	CHRNB1	0.236844	0.0262285		208791_at	CLU	0.779741	0.0174131
	220722_s_at	SLC5A7	4.19429	0.000991703		206707_x_at	FAM65B	0.326025	0.0362831		208792_s_at	CLU	0.803689	0.0368459
	220726_at	NA	532.953	0.00708325		206716_at	UMOD	0.166328	0.0109084		208795_s_at	MCM7	1.80179	0.00924948
	220738_s_at	RPS6KA6	13.1444	0.0120189		206725_x_at	BMP1	0.250545	0.0179465		208796_s_at	CCNG1	0.583466	0.00364828
	220739_s_at	CNNM3	0.305468	0.0162187		206728_at	ECE2	0.176149	0.0140337		208799_at	PSMB5	2.7974	0.000821252
	220759_at	EDDM3B	3.18468	0.000966417		206729_at	TNFRSF8	0.136863	0.0101722		208801_at	SRP72	2.07522	0.0391513
	220777_at	KIF13A	2.4223	0.0464209		206733_at	TULP2	0.0582796	0.00186831		208802_at	SRP72	1.52038	0.0401849
	220792_at	PRDM5	27.1051	0.000495443		206737_at	WNT11	0.226467	0.0383515		208805_at	PSMA6	2.97297	0.000651296
	220841_s_at	AHI1	3.25175	0.0360296		206739_at	HOXC5	0.11409	0.0203945		208808_s_at	HMGB2	1.44421	0.0272215
	220845_at	ACOXL	0.00430739	0.0365478		206743_s_at	ASGR1	0.087077	0.0207204		208812_x_at	HLA-C	0.479389	0.0473144
	220853_at	GTDC1	3.63575	0.0417581		206749_at	CD1B	0.152421	0.00699124		208819_at	RAB8A	0.492528	0.0166652
	220876_at	NA	30.1805	0.0361581		206752_s_at	DFFB	2.67795	0.0305333		208820_at	PTK2	1.91807	0.000684267
	220884_at	NA	129.699	0.0320613		206760_s_at	FCER2	0.116463	0.0088835		208822_s_at	DAP3	2.85692	0.00130597
	220901_at	GPR157	6.16739	0.0290497		206763_at	FKBP6	0.0776297	0.000445188		208829_at	TAPBP	0.468773	0.00683861
	220910_at	FRAS1	2.95907	0.0360889		206767_at	RBMS3	0.0605364	2.68082e-05		208838_at	CAND1	1.77439	0.00035751
	220925_at	NAA35	0.535713	0.0224535		206774_at	FRMPD1	0.141873	0.0353517		208839_s_at	CAND1	1.99346	0.00368925
	220940_at	ANKRD36B	0.625401	0.0196265		206775_at	CUBN	0.0841013	0.0106183		208841_s_at	G3BP2	1.81296	0.0203508
	220948_s_at	ATP1A1	0.309398	0.000961619		206778_at	CRYBB2	0.174687	0.0460855		208843_s_at	GORASP2	2.11806	0.00787692
	220973_s_at	SHARPIN	2.12461	0.0444013		206781_at	DNAJC4	0.257482	9.89093e-05		208845_at	VDAC3	2.28676	0.000370809
	220988_s_at	C1QTNF3	1.68306	0.0130036		206789_s_at	POU2F1	3.74509	0.00893304		208875_s_at	PAK2	1.6758	0.00942085
	220991_s_at	RNF32	95.6061	0.0212794		206791_s_at	PDE4C	0.172843	0.0062516		208878_s_at	PAK2	1.50878	0.0239101
	221002_s_at	TSPAN14	0.285635	0.0343444		206792_x_at	PDE4C	2.58133	0.0290307		208882_s_at	UBR5	1.73721	0.000678255
	221006_s_at	SNX27	3.76569	0.0435556		206800_at	MTHFR	0.070127	0.000583049		208887_at	EIF3G	0.382069	0.000428967
	221007_s_at	FIP1L1	0.0759432	0.00279852		206801_at	NPPB	0.1088	0.0298946		208894_at	HLA-DRA	0.720868	0.000372954
	221038_at	NA	97.8991	0.0233807		206802_at	PAX5	0.0930386	0.00370107		208903_at	RPS28	0.339182	0.0125932
	221042_s_at	CLMN	0.575367	0.0456269		206803_at	PDYN	0.0756652	4.43052e-05		208904_s_at	RPS28	0.180016	0.0176125
	221044_s_at	NA	0.39688	0.0386457		206804_at	CD3G	0.306052	0.0430057		208905_at	CYCS	9.72703	2.29039e-09
	221081_s_at	DENND2D	0.395047	0.00222254		206805_at	SEMA3A	0.0569875	0.00611911		208907_s_at	MRPS18B	0.525072	0.0276212
	221086_s_at	FEZF2	20.8147	0.00787804		206815_at	SPAG8	0.0499124	0.0099556		208918_s_at	NADK	2.00044	0.00202533
	221087_s_at	APOL3	0.347757	0.00668631		206816_s_at	SPAG8	0.0490386	0.00896249		208922_s_at	NXF1	0.560227	0.0357805
	221113_s_at	WNT16	6.15616	0.0130878		206817_x_at	CELF3	0.13154	0.00318565		208939_at	SEPHS1	1.65498	0.0165079
	221115_s_at	LENEP	6.46502	0.0118501		206821_x_at	AGFG2	0.153606	0.00108214		208944_at	TGFBR2	0.66148	0.00236929
	221126_at	DKK3	33.6457	0.0258645		206827_s_at	TRPV6	0.453556	0.0402575		208948_s_at	STAU1	2.68988	0.00026163
	221146_at	NA	0.0168065	0.0332911		206828_at	TXK	0.0116713	0.00497159		208960_s_at	KLF6	0.701715	0.0307908
	221158_at	PAXBP1	6.32933	0.0480519		206833_s_at	ACYP2	0.509201	0.0327004		208961_s_at	KLF6	0.664892	0.030993
	221167_s_at	CCDC70	5.0952	0.0288436		206834_at	HBD	0.0378087	0.000513486		208962_s_at	FADS1	1.49863	0.00124433
	221171_at	CCDC30	6.14404	0.0428431		206839_at	C22orf31	0.103218	0.026589		208963_x_at	NA	1.42616	0.0346699
	221173_at	USH1C	3.52611	0.02614		206846_s_at	HDAC6	0.283513	0.0436528		208964_s_at	FADS1	1.62926	0.00641249
	221192_x_at	MFSD11	2.45659	0.0401482		206848_at	NA	2.50682	0.000780916		208967_s_at	AK2	0.412373	0.00865893
	221195_at	RNFT1	34.174	0.0341485		206857_s_at	FKBP1B	1.6081	0.0113283		208968_s_at	CIAPIN1	2.35467	0.00416918
	221197_s_at	CHAT	8.5604	0.0158887		206858_s_at	HOXC6	1.62507	0.0165603		208975_s_at	KPNB1	2.12833	0.0108901
	221209_s_at	OTOR	2.73045	0.0393973		206863_x_at	HRK	0.0627295	0.0103002		208979_at	NCOA6	3.06989	0.00161577
	221217_s_at	RBFOX1	5.57744	0.0216318		206864_s_at	HRK	7.92199	0.0401655		208981_at	PECAM1	0.605644	0.0250283
	221229_s_at	TRMT61B	2.09984	0.0408068		206867_at	GCKR	0.109816	0.0100036		208983_s_at	PECAM1	0.612299	0.0122435
	221249_s_at	FAM117A	0.361207	0.0170815		206868_at	STARD8	0.0838139	0.000269888		208985_s_at	EIF3J	1.96716	0.0301352
	221253_s_at	NA	0.41512	0.0117688		206870_at	PPARA	0.0470854	0.00595794		208986_at	TCF12	1.98778	0.0121121
	221259_s_at	TEX11	5.37771	0.0462429		206878_at	DAO	0.220247	0.0301394		208991_at	STAT3	0.665589	0.00797817
	221277_s_at	PUS3	0.154596	0.00155473		206883_x_at	GP9	0.12533	0.000794678		209002_s_at	CALCOCO1	0.274187	0.00487427
	221282_x_at	RUNX2	9.08529	0.0209885		206885_x_at	GH1	0.137949	0.0287369		209008_x_at	KRT8	1.4493	0.0422414
	221288_at	GPR22	1.82835	0.0238437		206887_at	ACKR2	0.166187	0.0386203		209009_at	ESD	0.503655	0.0153479
	221303_at	PCDHB1	7.45256	0.0476342		206888_s_at	ARHGDIG	0.208172	0.0480764		209014_at	MAGED1	1.69292	0.025763
	221337_s_at	ADAM29	5.91899	0.044065		206890_at	IL12RB1	0.135431	0.00173289		209015_s_at	DNAJB6	1.69026	0.0124702
	221339_at	OR10C1	9.15777	0.0218201		206892_at	AMHR2	0.206826	0.0169236		209017_s_at	LONP1	2.32716	0.00639983
	221405_at	NA	0.0739725	0.0478713		206894_at	APOA4	0.158818	0.000936162		209018_s_at	PINK1	0.215763	0.00103842
	221421_s_at	ADAMTS12	4.50964	0.0342771		206896_s_at	GNG7	0.0845314	0.000158453		209019_s_at	PINK1	0.313041	0.00406495
	221424_s_at	OR51E2	19.8711	0.0265454		206899_at	NTSR2	0.203467	0.0284091		209025_s_at	SYNCRIP	1.59437	0.016917
	221430_s_at	RNF146	0.45168	0.0299706		206901_at	C19orf57	0.172035	0.000836992		209034_at	PNRC1	0.32567	4.50525e-05
	221432_s_at	SLC25A28	0.411458	0.0427215		206903_at	EXOG	0.187447	0.0283754		209038_s_at	EHD1	3.03199	0.0161932
	221446_at	ADAM30	14.3297	0.00354952		206904_at	MATN1	0.111843	0.00374358		209040_s_at	PSMB8	0.74584	0.0479662
	221452_s_at	TMEM14B	0.513792	0.0403959		206906_at	ICAM5	0.10756	0.0233125		209044_x_at	SF3B4	2.73133	0.000102382
	221453_at	G6PC2	7.41728	0.0207893		206908_s_at	CLDN11	0.200317	0.0263585		209047_at	AQP1	0.625621	0.00117975
	221458_at	HTR1F	6.79577	0.000403316		206911_at	TRIM25	0.178084	0.0138046		209048_s_at	ZMYND8	1.48972	0.0230719
	221470_s_at	IL37	22.2763	0.0272583		206913_at	BAAT	0.0151913	0.000112012		209049_s_at	ZMYND8	1.56843	0.0104351
	221491_x_at	NA	0.643463	0.0449022		206922_at	NA	0.197631	0.0219881		209053_s_at	WHSC1	1.57998	0.0212632
	221513_s_at	NA	0.21722	0.0404481		206925_at	ST8SIA4	0.13849	0.0267593		209054_s_at	WHSC1	2.84276	0.000504886
	221517_s_at	MED17	0.407137	0.0117822		206932_at	CH25H	0.236719	0.012804		209061_at	NCOA3	1.73754	0.0100095
	221519_at	FBXW4	0.319273	0.0179764		206933_s_at	H6PD	0.236252	0.0309734		209065_at	UQCRB	2.21778	0.00119986
	221550_at	COX15	0.0436662	0.0280904		206938_at	SRD5A2	0.0324525	0.000235714		209072_at	MBP	0.353593	0.0413714
	221591_s_at	FAM64A	3.62146	0.00933716		206939_at	DCC	0.115761	0.00231525		209074_s_at	FAM107A	0.354251	0.00810962
	221598_s_at	MED27	5.11367	0.0260458		206944_at	HTR6	0.191008	0.000653862		209075_s_at	ISCU	0.490504	0.0218106
	221605_s_at	PIPOX	6.13174	0.0143355		206948_at	NEU3	0.205915	0.0380997		209076_s_at	WDR45B	2.34348	0.00051672
	221628_s_at	GLYR1	4.36359	0.0301893		206949_s_at	RUSC1	4.44654	0.00108092		209082_s_at	COL18A1	1.48327	0.0469229
	221629_x_at	HGH1	3.76781	0.0122558		206951_at	HIST1H4E	10.3092	0.00227611		209083_at	CORO1A	0.622503	0.00458596
	221642_at	NA	6.92234	0.0349871		206955_at	AQP7	0.20654	0.0113905		209084_s_at	NA	2.11322	0.0354044
	221651_x_at	NA	0.769589	0.0148556		206956_at	NA	0.291187	0.0230902		209091_s_at	SH3GLB1	0.562945	0.0108754
	221664_s_at	F11R	0.639102	0.0365977		206962_x_at	NA	0.086601	0.0455022		209096_at	UBE2V2	1.90009	0.000218808
	221669_s_at	ACAD8	0.43907	0.0120562		206963_s_at	NA	0.10002	0.00208347		209102_s_at	HBP1	0.569049	0.0378123
	221670_s_at	LHX3	5.5718	0.0442674		206964_at	NAT8B	0.0974835	0.0204606		209107_x_at	NCOA1	0.34253	0.00440451
	221671_x_at	NA	0.773883	0.0159228		206969_at	KRT34	0.130027	0.00847515		209116_x_at	HBB	0.821511	0.0450059
	221675_s_at	CHPT1	0.628647	0.0280625		206970_at	CNTN2	0.275492	0.0224424		209128_s_at	SART3	3.70625	0.0161684
	221682_s_at	PCDHGB6	16.3493	0.0326854		206971_at	GPR161	0.0486452	0.0115443		209129_at	TRIP6	0.738389	0.032816
	221688_s_at	IMP3	0.388967	0.00400453		206974_at	CXCR6	0.25555	0.0379377		209134_s_at	RPS6	0.213671	0.000465772
	221691_x_at	NPM1	0.475763	0.0199762		206975_at	LTA	0.124177	0.00767892		209137_s_at	USP10	1.69679	0.017362
	221697_at	MAP1LC3C	0.0887951	0.010703		206976_s_at	HSPH1	2.03294	0.0109125		209138_x_at	IGLC1	0.83898	0.0034104
	221703_at	BRIP1	19.7191	0.0214665		206977_at	PTH	3.51379	0.028075		209140_x_at	HLA-B	0.532577	0.0376518
	221706_s_at	USE1	0.228951	0.0326471		206978_at	CCR2	0.578704	0.0257573		209146_at	MSMO1	1.41868	0.0264513
	221712_s_at	WDR74	0.2574	0.0246408		206980_s_at	FLT3LG	0.114969	0.00530286		209147_s_at	PPAP2A	0.653863	0.0217383
	221725_at	WASF2	0.391988	0.0313426		206983_at	CCR6	0.0433741	0.0033155		209149_s_at	TM9SF1	2.07512	0.00313912
	221738_at	RALGAPB	4.33187	0.00107393		206986_at	FGF18	0.15469	0.00102453		209150_s_at	TM9SF1	1.80831	0.0132207
	221742_at	CELF1	0.337527	0.0304385		206990_at	TNR	0.0802421	0.0057653		209159_s_at	NDRG4	2.12224	0.00194389
	221744_at	DCAF7	0.286969	0.0128152		206993_at	ATP5S	2.64923	0.0195267		209163_at	CYB561	1.63985	0.00279842
	221749_at	YTHDF3	2.42535	0.00919644		207003_at	NA	0.144742	0.00128197		209164_s_at	CYB561	1.44104	0.0218948
	221752_at	SSH1	0.207765	0.012089		207004_at	BCL2	0.198676	0.00963096		209172_s_at	CENPF	5.5341	0.000313518
	221756_at	PIK3IP1	0.229201	0.013477		207005_s_at	BCL2	0.255621	0.011571		209179_s_at	MBOAT7	1.58021	0.0413731
	221778_at	KDM7A	0.52589	0.0425431		207013_s_at	MMP16	0.0193333	0.00043183		209182_s_at	C10orf10	0.184524	0.00251515
	221819_at	RAB35	0.0307394	0.000775988		207021_at	ZPBP	0.110913	0.023681		209186_at	ATP2A2	2.55269	0.000530772
	221825_at	ANGEL2	2.21919	0.0229485		207024_at	CHRND	0.105978	0.00296965		209189_at	FOS	0.857638	0.0371049
	221840_at	PTPRE	0.470406	0.0323791		207025_at	GJC2	0.11535	0.00323594		209190_s_at	DIAPH1	2.40483	0.0177053
	221843_s_at	TLDC1	3.00464	0.0328922		207027_at	HGFAC	0.0803806	0.00296112		209197_at	SYT11	0.215953	0.0033302
	221905_at	CYLD	0.270363	0.00950955		207033_at	GIF	7.58995	0.0305637		209199_s_at	MEF2C	0.522248	0.00211426
	221915_s_at	RANBP1	8.00151	0.0429572		207039_at	CDKN2A	2.37504	0.00285656		209200_at	MEF2C	0.62052	0.00803067
	221922_at	GPSM2	1.70888	0.0474904		207042_at	E2F2	0.120087	0.0247785		209201_x_at	CXCR4	0.669271	0.00760155
	221930_at	PHF7	116.992	0.00122283		207046_at	NA	8.95356	0.000542485		209217_s_at	WDR45	0.475969	0.0147586
	221937_at	SYNRG	0.15685	0.000767717		207048_at	SLC6A11	0.0977181	0.00530176		209218_at	SQLE	1.47618	0.00126891
	221940_at	RPUSD2	0.0384625	0.00874325		207049_at	SCN8A	0.143886	0.0194053		209222_s_at	OSBPL2	1.82058	0.0020685
	221943_x_at	RPL38	2.04543	0.0418894		207051_at	SLC17A4	0.236047	0.0440349		209231_s_at	DCTN5	2.89574	0.00132042
	221951_at	TMEM80	0.373525	0.0344801		207056_s_at	SLC4A8	1.93506	0.00302804		209234_at	KIF1B	2.00199	0.00748685
	221980_at	EMILIN2	145.144	0.00082314		207057_at	SLC16A7	0.251962	0.0210636		209238_at	STX3	3.45704	6.52729e-06
	221995_s_at	MRPL57	2.71274	0.0128069		207059_at	PAX9	0.181741	0.0184824		209239_at	NFKB1	0.436645	0.0050171
	221997_s_at	MRPL52	2.38164	0.0429638		207067_s_at	HDC	0.11052	0.0017564		209240_at	OGT	0.541406	0.0466469
	221998_s_at	VRK3	0.345643	0.00668529		207070_at	RGR	0.177603	0.0288796		209246_at	ABCF2	5.7176	7.32873e-05
	222022_at	DTX3	5.60143	0.0460569		207074_s_at	SLC18A1	0.0762027	0.00681245		209247_s_at	ABCF2	4.9704	0.000210806
	222027_at	NUCKS1	2.00177	0.0288644		207075_at	NLRP3	0.16006	0.0215081		209250_at	DEGS1	1.43889	0.0191168
	222038_s_at	UTP18	8.31496	0.0182252		207077_at	CELA2B	0.155235	0.0496184		209251_x_at	TUBA1C	3.09574	0.0240169
	222039_at	KIF18B	2.1574	0.0207776		207078_at	MED6	3.27701	0.000568903		209253_at	SORBS3	0.318899	0.0028532
	222053_at	TAF6L	5.74063	0.0427574		207080_s_at	PYY	3.81588	0.00581481		209254_at	KLHDC10	1.8739	0.0384626
	222062_at	IL27RA	0.603516	0.0246834		207087_x_at	ANK1	0.178648	0.00801009		209256_s_at	KLHDC10	2.21706	0.00791285
	222068_s_at	DNAAF1	2.52739	0.00809204		207089_at	NRAP	0.0547151	0.0389805		209268_at	VPS45	1.87738	0.00299263
	222071_s_at	SLCO4C1	12.175	0.0407815		207090_x_at	ZFP30	8.91052	0.0442173		209271_at	BPTF	1.82231	0.0290315
	222077_s_at	RACGAP1	1.55512	0.0280978		207091_at	P2RX7	0.152783	0.0314102		209273_s_at	ISCA1	4.86344	2.21241e-06
	222094_at	NA	6.84948	0.00656889		207096_at	SAA4	0.140118	0.00893168		209275_s_at	CLN3	0.603348	0.0192742
	222109_at	GNL3L	5.49213	0.0187645		207098_s_at	MFN1	2.70795	0.00139491		209276_s_at	GLRX	0.628904	0.000503913
	222186_at	ZFAND6	2.65263	0.0399702		207100_s_at	VAMP1	0.282365	0.0254769		209286_at	CDC42EP3	0.596914	0.0279035
	222205_x_at	FAM182B	11.3442	0.016784		207103_at	KCND2	2.80244	0.0202585		209287_s_at	CDC42EP3	0.312679	0.0241885
	222220_s_at	TSNAXIP1	5.45452	0.0442535		207104_x_at	LILRB1	0.232066	0.0125658		209292_at	ID4	0.670696	0.0316488
	222234_s_at	DBNDD1	9.62134	0.003061		207105_s_at	PIK3R2	0.304598	0.00386498		209293_x_at	ID4	0.27233	0.00516527
	222236_s_at	ASAP3	4.17996	0.00943253		207111_at	ADGRE1	0.169928	0.0185531		209300_s_at	NECAP1	2.16779	0.00425411
	222240_s_at	ISYNA1	1.61745	0.0171374		207112_s_at	GAB1	0.119922	0.0155473		209302_at	POLR2H	2.02938	0.0125486
	222245_s_at	FER1L4	2.69172	0.00620806		207113_s_at	TNF	0.230994	0.0325232		209309_at	AZGP1	0.826179	0.00578137
	222256_s_at	JMJD7	0.249717	0.0393705		207114_at	LY6G6C	0.197418	0.00728872		209312_x_at	NA	0.593098	9.53589e-05
	222320_at	NA	5338.29	1.23048e-05		207118_s_at	NA	0.222039	0.0237179		209314_s_at	HBS1L	1.97144	0.00809663
	222352_at	FBXO31	4.58893	0.0366497		207121_s_at	MAPK6	2.33911	0.0108628		209315_at	HBS1L	1.79837	0.0120327
	222377_at	TBX10	4.50432	0.0012858		207127_s_at	HNRNPH3	2.98776	0.00708944		209326_at	SLC35A2	1.9214	0.00328716
	222378_at	NA	267.295	0.00229213		207129_at	CA5B	0.210073	0.00511984		209328_x_at	NA	2.62208	0.0418682
	32091_at	SLC25A44	3.06214	0.00022949		207130_at	ZMYND8	5.19973	0.0403253		209329_x_at	HIGD2A	0.252046	0.00106116
	32094_at	CHST3	6.84365	0.012687		207132_x_at	PFDN5	0.286385	0.00501233		209331_s_at	MAX	0.425698	0.00223902
	32541_at	PPP3CC	0.223206	0.0429666		207133_x_at	ALPK1	0.325846	0.0125528		209336_at	PWP2	1.62514	0.0435678
	33304_at	ISG20	0.532416	0.0194169		207134_x_at	TPSB2	0.596718	0.0054341		209342_s_at	IKBKB	1.4932	0.0471609
	34868_at	SMG5	4.32687	0.00846699		207135_at	HTR2A	0.0684576	0.00276323		209354_at	TNFRSF14	0.394749	0.00330867
	35671_at	GTF3C1	3.20107	0.0185951		207136_at	ARR3	0.140972	0.0346569		209358_at	TAF11	1.96111	0.00116861
	36019_at	STK19	3.43987	0.0484229		207140_at	ALPI	0.125825	0.00407309		209368_at	EPHX2	0.588514	0.00531436
	36554_at	ASMTL	0.577984	0.0167285		207142_at	KCNJ3	1.8354	0.030965		209373_at	MALL	0.325689	0.00383924
	36936_at	TSTA3	1.89343	0.00522837		207144_s_at	CITED1	0.375115	0.00767669		209374_s_at	IGHM	0.766719	0.000443729
	37966_at	PARVB	0.29876	0.020532		207146_at	KRT32	0.122378	0.00269147		209375_at	XPC	0.349322	0.0222335
	38158_at	ESPL1	2.73194	0.0169056		207152_at	NTRK2	0.0959271	0.00660536		209376_x_at	SCAF11	0.60536	0.0323455
	38241_at	BTN3A3	0.471902	0.0205222		207154_at	DIO3	0.187298	0.0206118		209380_s_at	ABCC5	2.26719	7.65037e-07
	38269_at	PRKD2	0.250472	0.0185648		207156_at	HIST1H2AG	1.93872	0.0135208		209392_at	ENPP2	0.808549	0.0185393
	38766_at	SRCAP	5.56993	0.00467165		207162_s_at	CACNA1B	0.0993206	0.0017706		209399_at	HLCS	0.317043	0.017349
	40284_at	FOXA2	63.055	0.0129995		207165_at	HMMR	2.37697	5.72274e-06		209407_s_at	DEAF1	0.528389	0.0218246
	40420_at	STK10	0.316128	0.0450534		207166_at	GNGT1	20.1342	0.0424691		209408_at	KIF2C	1.96819	2.76055e-05
	40472_at	LPCAT4	0.237952	0.00787435		207167_at	CD101	0.145926	0.042837		209410_s_at	GRB10	0.40302	0.0459426
	41553_at	OSGIN2	53.9062	0.00376065		207178_s_at	FRK	9.20878	0.00214172		209415_at	FZR1	0.311024	0.0154321
	41577_at	PPP1R16B	0.231458	0.0165123		207180_s_at	HTATIP2	2.04456	0.00746817		209417_s_at	IFI35	0.693242	0.0494538
	44040_at	FBXO41	3.43826	0.0386526		207184_at	SLC6A13	0.201931	0.00109744		209422_at	PHF20	1.99485	0.000305171
	46270_at	NA	5.34384	0.0452637		207185_at	SLC10A1	0.299766	0.0496986		209425_at	NA	0.456402	0.0237071
	47560_at	ADGRL1	5.75875	0.0010912		207186_s_at	BPTF	1.95823	0.0125417		209434_s_at	PPAT	1.75624	0.0187133
	47608_at	TJAP1	8.26724	0.0345106		207187_at	JAK3	0.189656	0.00539793		209435_s_at	ARHGEF2	0.429542	0.00540212
	49077_at	PPME1	3.71045	0.0258291		207188_at	CDK3	0.245215	0.00603308		209446_s_at	C7orf44	1.99286	0.00675797
	51228_at	RBM12B	7.86073	0.0445479		207189_s_at	ZZEF1	0.291182	0.0430997		209448_at	HTATIP2	1.52439	0.00405857
	53202_at	NA	254.151	0.00267591		207192_at	DNASE1L2	0.245376	0.0202965		209457_at	DUSP5	0.657539	0.00423333
	57532_at	DVL2	6.35394	0.00248611		207193_at	AGRP	0.159734	0.0390522		209462_at	APLP1	1.3824	0.0340634
	61732_r_at	IFT74	1391.39	0.000171509		207202_s_at	NR1I2	0.110048	0.0145229		209463_s_at	TAF12	0.559999	0.0350551
	61874_at	CACFD1	3.88141	0.0428297		207204_at	FSCN2	19.2771	0.00403311		209464_at	AURKB	2.32015	0.0246395
	64064_at	GIMAP5	0.335646	0.0285991		207208_at	RBMXL2	0.00648173	0.00123083		209472_at	CCBL2	0.635839	0.0160018
	64432_at	MAPKAPK5-AS1	0.270115	0.0328165		207212_at	SLC9A3	0.100066	0.030582		209478_at	STRA13	1.62912	0.00496119
	64900_at	TMEM231	6.80556	0.0312927		207216_at	TNFSF8	0.196777	0.0224408		209481_at	SNRK	0.549894	0.0262568
	66053_at	HNRNPUL2	0.0544888	0.0362531		207220_at	ART4	0.170946	0.0320321		209482_at	POP7	1.88912	0.0141043
	76897_s_at	FKBP15	48.3758	0.0301061		207223_s_at	PTBP3	0.123795	0.0427167		209487_at	RBPMS	1.44053	0.0058698
	79005_at	SLC35E1	2.83639	0.031996		207236_at	ZNF345	0.0343575	0.0283076		209501_at	NA	1.7307	0.0144704
	91816_f_at	MEX3D	0.331679	0.003051		207258_at	DSCR4	0.180676	0.00684387		209503_s_at	PSMC5	1.94027	0.00171101
	AFFX-BioB-3_at	NA	2.9619	0.00256849		207261_at	CNGA3	0.0603411	0.0130137		209507_at	RPA3	1.85216	0.00761275
	AFFX-BioB-5_at	NA	2.98932	0.00174866		207269_at	DEFA4	0.284259	0.0490632		209510_at	RNF139	1.68652	0.0196052
	AFFX-BioB-M_at	NA	3.13708	0.00270393		207270_x_at	CD300C	0.0412835	0.000202674		209523_at	TAF2	1.66977	0.000360866
	AFFX-BioC-3_at	NA	4.61349	0.00242661		207271_x_at	SPAG11B	0.0320124	0.00121546		209524_at	HDGFRP3	1.73099	0.000116894
	AFFX-BioC-5_at	NA	3.51923	0.00178434		207276_at	CDR1	0.00791869	0.0358092		209525_at	HDGFRP3	3.29634	0.0137176
	AFFX-BioDn-3_at	NA	7.51297	0.00116371		207277_at	CD209	0.165893	0.00231403		209527_at	EXOSC2	2.74476	0.00215152
	AFFX-BioDn-5_at	NA	3.33874	0.000880125		207278_s_at	CD209	0.0606937	0.00014715		209530_at	CACNB3	2.01371	0.0453409
	AFFX-CreX-3_at	NA	14.8623	0.00340254		207280_at	RNF185-AS1	0.309828	0.0488102		209531_at	GSTZ1	0.560614	0.0274725
	AFFX-CreX-5_at	NA	10.9311	0.000856119		207282_s_at	MYOG	0.343393	0.005305		209532_at	PLAA	15.6867	0.0113417
	AFFX-HSAC07/X00351_3_at	ACTB	11.7402	0.0329615		207294_at	AGTR2	0.0212927	0.0468485		209533_s_at	PLAA	3.09054	0.00130507
	AFFX-LysX-5_at	NA	608.888	0.037784		207301_at	EFNA5	0.114577	0.0352244		209539_at	ARHGEF6	0.459244	6.66241e-06
	AFFX-r2-Bs-phe-3_at	NA	12.0052	0.0280355		207303_at	PDE1C	0.115662	0.0191203		209540_at	IGF1	0.633815	0.00602184
	AFFX-r2-Ec-bioB-3_at	NA	3.57236	0.000824047		207311_at	DOC2B	0.10907	0.00216223		209541_at	IGF1	0.757068	0.00589555
	AFFX-r2-Ec-bioB-5_at	NA	2.8433	0.00205348		207312_at	PHKG1	0.193407	0.0350661		209542_x_at	IGF1	0.411375	0.00121308
	AFFX-r2-Ec-bioB-M_at	NA	3.47108	0.000902851		207313_x_at	NA	0.166257	0.041365		209543_s_at	CD34	0.221477	5.92766e-05
	AFFX-r2-Ec-bioC-3_at	NA	4.06706	0.00151477		207318_s_at	CDK13	3.50991	0.00162569		209546_s_at	APOL1	0.416117	0.000228018
	AFFX-r2-Ec-bioC-5_at	NA	3.17335	0.00214557		207320_x_at	STAU1	2.84151	0.00588735		209553_at	VPS8	2.01958	0.0341766
	AFFX-r2-Ec-bioD-3_at	NA	3.72358	0.00571116		207323_s_at	MBP	0.155621	0.0236033		209559_at	HIP1R	0.301107	0.0232123
	AFFX-r2-Ec-bioD-5_at	NA	3.69813	0.00428688		207325_x_at	MAGEA1	1.64555	0.012172		209567_at	RRS1	1.60649	0.04882
	AFFX-r2-P1-cre-3_at	NA	9.30372	0.00348999		207328_at	ALOX15	0.0584443	0.0428655		209568_s_at	RGL1	0.610789	0.0245586
	AFFX-r2-P1-cre-5_at	NA	10.8261	0.0018826		207330_at	PZP	0.100394	0.00381686		209569_x_at	NSG1	0.299867	0.0179577
						207331_at	CENPF	243.003	0.00523352		209571_at	CIR1	0.17248	0.000154601
						207336_at	SOX5	0.0127598	0.00127889		209574_s_at	LDLRAD4	1.48431	0.00451494
						207343_at	LYZL6	0.187385	0.0202725		209578_s_at	POFUT2	2.12275	0.0057047
						207355_at	SLC1A7	0.013904	5.33155e-05		209581_at	PLA2G16	0.730383	0.0152194
						207359_at	CAMKK2	0.055723	0.00806149		209584_x_at	APOBEC3C	0.350354	0.00520139
						207360_s_at	NTSR1	0.205646	0.0410821		209593_s_at	TOR1B	3.00689	0.00019429
						207361_at	HBP1	0.0481077	0.0492473		209598_at	PNMA2	0.714012	0.0283659
						207367_at	ATP12A	0.172753	0.00529595		209602_s_at	GATA3	1.43359	0.0203362
						207368_at	HTR1D	0.0763506	0.0130556		209606_at	CYTIP	0.651143	0.00905706
						207369_at	BRS3	0.0425984	0.0205776		209609_s_at	MRPL9	1.82155	0.0155968
						207371_at	NA	0.00899878	0.0270648		209612_s_at	ADH1B	0.846059	0.0494047
						207376_at	VENTX	0.117356	0.0019335		209613_s_at	ADH1B	0.841029	0.0330259
						207378_at	TREH	0.0406255	0.0272851		209619_at	CD74	0.503953	0.000108533
						207383_s_at	RHBDL1	1.9949	0.000556103		209622_at	STK16	0.403342	0.0382874
						207384_at	PGLYRP1	0.135846	0.0132065		209631_s_at	GPR37	1.73803	0.0133126
						207385_at	TFDP3	0.112642	0.0067729		209636_at	NFKB2	0.431292	0.0214745
						207389_at	GP1BA	0.211986	0.0192519		209640_at	PML	0.259746	0.0100383
						207394_at	ZNF137P	2.2394	0.0130592		209642_at	BUB1	2.20672	1.96495e-06
						207408_at	SLC22A14	0.263446	0.00268226		209643_s_at	PLD2	0.157049	0.00282414
						207416_s_at	NFATC3	0.172517	0.0328307		209651_at	TGFB1I1	1.4735	0.00812824
						207418_s_at	DDO	0.0311737	9.31893e-05		209666_s_at	CHUK	2.29518	0.00187761
						207420_at	COLEC10	0.111455	0.0184168		209667_at	CES2	1.7004	0.0157441
						207423_s_at	ADAM20	0.0527313	0.00393484		209670_at	TRAC	0.717283	0.0389101
						207424_at	MYF5	0.0294715	0.0136954		209674_at	CRY1	1.49405	0.0109182
						207427_at	ACR	0.0983269	0.000601738		209675_s_at	HNRNPUL1	0.656046	0.0347514
						207429_at	SLC22A2	0.0713106	0.00190938		209681_at	SLC19A2	1.34454	0.00604796
						207430_s_at	MSMB	1.38065	9.31433e-06		209685_s_at	PRKCB	0.605132	0.0101453
						207438_s_at	SNUPN	0.312735	0.00382641		209686_at	S100B	0.284046	0.00370148
						207446_at	TLR6	0.107952	0.02342		209687_at	CXCL12	0.758059	0.00175469
						207452_s_at	CNTN5	65.0881	0.00821768		209691_s_at	DOK4	2.43615	0.00443851
						207468_s_at	SFRP5	0.0410932	0.00403842		209692_at	EYA2	1.47112	0.0162145
						207469_s_at	PIR	1.80872	0.000184032		209695_at	PTP4A3	2.40273	0.00104059
						207475_at	FABP2	0.10741	0.0152564		209699_x_at	AKR1C2	0.761298	0.0472804
						207481_at	NA	0.00907657	0.00544526		209702_at	FTO	0.636802	0.0111186
						207483_s_at	CAND1	2.72322	0.00125201		209709_s_at	HMMR	2.23925	0.00060994
						207484_s_at	EHMT2	0.13656	0.00780295		209713_s_at	SLC35D1	6.43094	0.0148845
						207485_x_at	BTN3A1	0.309378	0.0449324		209714_s_at	CDKN3	1.71593	4.40129e-05
						207488_at	NA	0.0687804	0.00161277		209734_at	NCKAP1L	0.420205	0.00274528
						207491_at	MOGAT2	0.115136	0.0102787		209736_at	SOX13	0.411098	0.0309687
						207492_at	NGLY1	3.61889	0.0330019		209744_x_at	ITCH	3.20167	0.00520154
						207493_x_at	NA	0.235359	0.0342952		209751_s_at	NA	1.61531	0.00863775
						207496_at	MS4A2	0.131565	0.00966875		209753_s_at	TMPO	2.48052	0.0188588
						207497_s_at	MS4A2	0.0958323	0.0303588		209761_s_at	SP110	0.676446	0.0180221
						207498_s_at	CYP2D6	0.165742	0.0207916		209763_at	CHRDL1	0.802735	0.0331502
						207500_at	CASP5	0.0816854	0.0129358		209773_s_at	RRM2	1.7831	2.18731e-05
						207504_at	CA7	0.265784	0.032207		209774_x_at	CXCL2	0.6685	0.0207628
						207514_s_at	GNAT1	0.14443	0.00468669		209779_at	LLPH	0.0506477	0.022658
						207528_s_at	SLC7A11	0.128756	0.0280024		209780_at	PHTF2	2.11797	0.00101229
						207531_at	CRYGC	0.0595836	0.00276451		209784_s_at	JAG2	1.76639	0.0476418
						207532_at	CRYGD	0.0324874	0.00101678		209793_at	GRIA1	0.378424	0.0437802
						207536_s_at	TNFRSF9	0.144008	0.0103672		209795_at	CD69	0.724135	0.0146017
						207539_s_at	IL4	0.0109575	0.0195359		209797_at	CNPY2	1.69538	0.0272792
						207542_s_at	AQP1	0.243205	0.00127821		209803_s_at	PHLDA2	1.37113	0.000207379
						207543_s_at	P4HA1	2.81029	0.000141034		209812_x_at	CASP2	0.329508	0.0180673
						207547_s_at	FAM107A	0.0777595	0.000377802		209821_at	IL33	0.490196	0.0288924
						207550_at	MPL	0.132801	0.010595		209822_s_at	VLDLR	1.64864	0.0401736
						207554_x_at	TBXA2R	0.25899	0.0287925		209823_x_at	HLA-DQB1	0.671991	0.0039345
						207555_s_at	TBXA2R	0.0886959	0.000132598		209827_s_at	IL16	0.287737	0.000101472
						207558_s_at	PITX2	51.0645	0.0073038		209829_at	FAM65B	0.451361	0.0172451
						207560_at	SLC28A1	0.179965	0.0432394		209831_x_at	DNASE2	0.403595	0.0284658
						207567_at	SLC13A2	0.0492823	0.000144112		209833_at	CRADD	0.403897	0.0200125
						207568_at	CHRNA6	0.0914873	0.00142799		209835_x_at	CD44	0.432742	1.02748e-07
						207569_at	ROS1	0.106336	0.0455552		209836_x_at	NA	1.61359	0.0153714
						207576_x_at	OXT	0.143407	0.0259997		209838_at	COPS2	3.71931	0.00180808
						207578_s_at	HTR4	0.127573	0.000359078		209840_s_at	LRRN3	0.4179	0.0226042
						207584_at	LPA	36.5327	0.0181462		209841_s_at	LRRN3	0.494776	0.0428613
						207588_at	NA	195.561	0.0169007		209843_s_at	SOX10	0.231173	0.000301145
						207591_s_at	ARID1A	0.0939049	0.00364026		209844_at	HOXB13	3.04578	0.0483159
						207593_at	ABCG4	0.0870902	0.00611066		209845_at	MKRN1	1.62122	0.0125529
						207598_x_at	XRCC2	7.31896	0.00293511		209846_s_at	BTN3A2	0.693124	0.00866218
						207600_at	KCNC3	0.118349	0.00828836		209853_s_at	PSME3	2.26574	0.013519
						207601_at	SULT1B1	0.244612	0.04342		209862_s_at	CEP57	0.340555	0.0017547
						207602_at	TMPRSS11D	0.133083	0.00143284		209869_at	ADRA2A	0.732812	0.0405109
						207616_s_at	TANK	0.493944	0.0311742		209875_s_at	SPP1	1.18266	0.0341138
						207628_s_at	WBSCR22	2.76014	0.00947382		209880_s_at	SELPLG	0.325253	0.00967296
						207629_s_at	ARHGEF2	0.358239	0.0348765		209882_at	RIT1	1.67557	0.0207543
						207631_at	NBR2	0.112255	0.0159204		209883_at	COLGALT2	0.149953	0.0200735
						207634_at	PDCD1	0.160407	0.0023472		209889_at	SEC31B	0.372182	0.0270213
						207635_s_at	KCNH1	0.0708099	0.0217152		209890_at	TSPAN5	0.736197	0.0374357
						207641_at	TNFRSF13B	0.319156	0.00759587		209891_at	SPC25	3.8472	0.00815501
						207646_s_at	NA	0.14006	0.0211335		209897_s_at	SLIT2	0.522929	0.0240291
						207648_at	DRP2	0.236373	0.0184197		209899_s_at	PUF60	1.94515	0.00117596
						207649_at	KRT37	0.0889435	0.00512061		209910_at	SLC25A16	4.80181	0.0335418
						207650_x_at	PTGER1	0.184949	0.0214703		209912_s_at	KIAA0415	2.36471	0.0243421
						207652_s_at	CMKLR1	0.2428	0.0119894		209913_x_at	KIAA0415	4.5394	0.000124543
						207657_x_at	TNPO1	2.36183	0.0402939		209934_s_at	ATP2C1	2.30842	0.0200387
						207658_s_at	FOXG1	0.203345	0.00608456		209935_at	ATP2C1	1.89513	0.00610024
						207662_at	TBX1	0.0916378	0.044888		209940_at	PARP3	0.242928	0.000209374
						207667_s_at	MAP2K3	0.231178	0.0277201		209943_at	FBXL4	3.53952	0.00713886
						207669_at	KRT83	0.131947	0.0156155		209945_s_at	GSK3B	1.79799	0.0330363
						207671_s_at	BEST1	0.158376	0.0032214		209950_s_at	VILL	0.292604	0.0032178
						207684_at	TBX6	0.100774	0.00280189		209968_s_at	NCAM1	0.337091	0.00920465
						207688_s_at	INHBC	1.67098	0.0313262		209973_at	NFKBIL1	0.343752	0.0166253
						207690_at	ALX3	0.0766801	0.00299357		209980_s_at	SHMT1	0.375935	0.00601084
						207694_at	POU3F4	0.0417369	0.0121746		209993_at	ABCB1	0.150814	0.000627565
						207697_x_at	LILRB2	0.355841	0.0419691		209995_s_at	TCL1A	0.421647	0.00680801
						207699_at	ZFHX2	0.181283	0.0395363		210004_at	OLR1	2.20525	0.0191018
						207700_s_at	NCOA3	2.18743	0.00110337		210006_at	ABHD14A	0.407727	0.014127
						207701_at	C22orf24	0.138934	0.0141403		210022_at	PCGF1	0.331585	0.0158483
						207704_s_at	GAS7	0.279337	0.0461847		210028_s_at	ORC3	0.499917	0.00960536
						207706_at	USH2A	0.00598373	0.0230053		210030_at	DOHH	0.407694	0.0467605
						207708_at	ALOXE3	0.208699	0.0218801		210038_at	PRKCQ	0.475148	0.0468207
						207711_at	SOGA1	3.91546	1.28766e-07		210044_s_at	LYL1	0.200175	0.000594138
						207716_at	KRT38	0.181522	0.0313716		210047_at	SLC11A2	6.30451	0.029426
						207719_x_at	CEP170	1.75715	0.0296784		210052_s_at	TPX2	1.72312	0.00160035
						207735_at	RNF125	0.376032	0.0354497		210056_at	RND1	1.84867	0.0170214
						207741_x_at	TPSAB1	0.40392	0.000857206		210061_at	ZNF589	3.47428	0.0426211
						207746_at	POLQ	3.45979	0.0312732		210067_at	AQP4	0.0662266	0.0418897
						207750_at	NA	0.00480815	0.0455074		210072_at	CCL19	0.75914	0.0088631
						207752_x_at	PRB1	0.23582	0.0262252		210074_at	CTSV	2.33075	0.00364489
						207753_at	ZNF304	1.98308	0.00349237		210081_at	AGER	0.337059	0.043246
						207754_at	RASSF8	0.00426402	0.00455561		210084_x_at	TPSAB1	0.705029	0.00747413
						207760_s_at	NCOR2	2.75855	0.00587807		210091_s_at	DTNA	4.08155	0.00373178
						207767_s_at	EGR4	0.14844	0.00300787		210093_s_at	MAGOH	1.84277	0.0060258
						207770_x_at	CSH2	0.289658	0.0461509		210096_at	CYP4B1	0.844728	0.0471185
						207774_at	ATG10	0.224253	0.0460109		210098_s_at	NA	2.31855	0.00214365
						207783_x_at	HUWE1	0.114878	0.0403521		210101_x_at	SH3GLB1	0.485588	0.00387568
						207784_at	ARSD	0.203423	0.0132057		210106_at	RDH5	0.413526	0.0403504
						207788_s_at	SORBS3	0.34204	0.0367375		210111_s_at	KLHDC10	2.1138	0.000195165
						207790_at	LRRC1	24.4529	0.00182011		210113_s_at	NLRP1	0.284847	0.00295388
						207792_at	OPRD1	0.152882	0.0276379		210114_at	INVS	3.21854	0.00627521
						207795_s_at	KLRD1	0.230967	0.0214353		210116_at	SH2D1A	0.565623	0.0180183
						207796_x_at	KLRD1	0.145825	0.00567946		210117_at	SPAG1	1.77261	0.0137995
						207798_s_at	ATXN2L	15.0394	0.0494565		210122_at	PRM2	0.0962313	0.00472899
						207812_s_at	GORASP2	4.51432	0.000760519		210133_at	CCL11	0.307861	0.01594
						207814_at	DEFA6	0.135887	0.0319169		210140_at	CST7	0.565581	0.0258501
						207819_s_at	ABCB4	0.148761	0.0385813		210142_x_at	FLOT1	0.460241	0.0418574
						207827_x_at	SNCA	0.204133	0.000561981		210144_at	TBC1D22A	0.166163	0.000471967
						207828_s_at	CENPF	2.07107	9.79645e-05		210145_at	PLA2G4A	0.307246	0.0248736
						207834_at	FBLN1	0.219501	0.0321697		210150_s_at	LAMA5	1.66133	0.0417842
						207835_at	FBLN1	0.282095	0.0271085		210152_at	LILRB4	0.309953	0.0398695
						207843_x_at	CYB5A	0.601983	0.0330032		210160_at	PAFAH1B2	0.217234	0.0203136
						207844_at	IL13	0.115364	0.000726032		210164_at	GZMB	0.700398	0.0373069
						207848_at	AVP	0.0673236	0.00185563		210165_at	DNASE1	3.42244	0.0285953
						207853_s_at	SNCB	0.074035	0.00752571		210168_at	C6	0.325645	0.00260288
						207856_s_at	NA	2.96517	0.00202503		210175_at	GCFC2	4.96708	0.0302661
						207863_at	ADPRH	0.175367	0.0460286		210176_at	TLR1	0.43715	0.0178118
						207868_at	CHRNA2	0.149614	0.00462585		210177_at	TRIM15	0.148773	0.000254393
						207872_s_at	LILRA1	0.0500799	0.00831953		210184_at	ITGAX	0.337453	0.0153716
						207876_s_at	FLNC	0.260475	0.0125818		210191_s_at	PHTF1	2.24779	0.0112753
						207882_at	NA	0.131029	0.0253219		210199_at	CRYAA	0.312525	0.0241843
						207884_at	GUCY2D	0.234908	0.0252008		210202_s_at	BIN1	0.402711	0.00915256
						207889_at	SARDH	0.0476466	0.00317158		210215_at	TFR2	2.11663	0.0376515
						207890_s_at	MMP25	0.260289	0.0208552		210218_s_at	SP100	0.305424	0.0236005
						207892_at	CD40LG	0.132338	0.0380308		210221_at	CHRNA3	0.289183	0.0119391
						207893_at	SRY	0.114589	0.0340419		210225_x_at	LILRB3	0.232358	0.00323723
						207895_at	NAALADL1	0.164026	0.0474565		210226_at	NR4A1	0.306342	0.047068
						207897_at	CRHR2	0.111797	0.00087233		210233_at	IL1RAP	9.89033	0.0280123
						207900_at	CCL17	0.0997215	0.0154146		210235_s_at	PPFIA1	1.3899	0.0375782
						207911_s_at	TGM5	0.172893	0.0161068		210236_at	PPFIA1	6.26371	0.000655397
						207914_x_at	EVX1	0.319861	0.0372157		210249_s_at	NCOA1	0.363314	0.00509734
						207921_x_at	PAX8	0.0296019	0.00105644		210253_at	HTATIP2	2.39954	0.0174637
						207922_s_at	MAEA	3.09044	0.0126677		210255_at	RAD51B	0.100753	0.000192014
						207923_x_at	PAX8	0.024873	0.000305006		210258_at	RGS13	0.258985	0.0189037
						207925_at	CST5	0.0668284	0.00326468		210260_s_at	TNFAIP8	0.752413	0.0356187
						207929_at	GRPR	0.326377	0.0428017		210261_at	KCNK2	2.68399	0.0437291
						207932_at	IFNA8	0.000615281	0.0025497		210279_at	GPR18	0.49228	0.012475
						207937_x_at	FGFR1	0.185343	0.00147051		210288_at	KLRG1	0.318319	0.0170048
						207944_at	OCM2	0.0998584	0.0300119		210292_s_at	NA	2.39203	0.00196559
						207945_s_at	CSNK1D	3.05592	0.000323003		210293_s_at	SEC23B	1.47773	0.0166351
						207946_at	MAML3	0.0365758	8.95925e-06		210297_s_at	MSMB	1.34379	1.40342e-05
						207951_at	CSN2	0.0042098	0.00252441		210301_at	XDH	0.435236	0.0337776
						207959_s_at	DNAH9	0.077509	0.020556		210310_s_at	FGF5	0.170059	0.0124605
						207960_at	NA	0.0813916	5.25659e-05		210313_at	LILRA4	0.287324	0.00415535
						207967_at	VPS45	0.128381	0.0183613		210314_x_at	TNFSF13	0.538764	0.0114215
						207968_s_at	MEF2C	0.103405	0.0103891		210321_at	GZMH	0.383252	0.0106014
						207973_x_at	ACRV1	0.147584	0.0143272		210326_at	AGXT	0.397704	0.0253862
						207979_s_at	CD8B	0.197315	0.00500321		210330_at	SGCD	7.81266	0.000897023
						207990_x_at	ACRV1	0.193401	0.021459		210340_s_at	CSF2RA	0.270691	0.00659473
						207996_s_at	LDLRAD4	1.464	0.006428		210341_at	MYT1	6.29723	1.57776e-05
						207998_s_at	CACNA1D	0.254386	0.00520287		210342_s_at	TPO	0.205278	0.0195016
						207999_s_at	ADARB1	0.100029	0.00699093		210347_s_at	BCL11A	0.412563	0.0179522
						208007_at	CES3	0.12913	0.00527358		210365_at	RUNX1	0.664118	0.0427714
						208008_at	TBC1D29	0.141928	0.0180794		210374_x_at	PTGER3	0.301171	0.000874356
						208014_x_at	NA	0.222634	0.00716463		210378_s_at	SSNA1	1.93806	0.0209531
						208020_s_at	CACNA1C	0.0559648	0.000421854		210380_s_at	CACNA1G	0.0315024	0.0119088
						208028_s_at	GPX5	0.146162	0.0361267		210383_at	SCN1A	6.25322	0.0245533
						208029_s_at	LAPTM4B	1.54974	0.00276352		210386_s_at	MTX1	2.75651	0.000280675
						208037_s_at	MADCAM1	0.246406	0.00373582		210387_at	NA	1.30453	0.00408483
						208038_at	IL1RL2	0.125402	0.0296148		210389_x_at	TUBD1	1.69746	0.0259672
						208039_at	SLC9A2	0.0922254	0.0209197		210396_s_at	NA	1.6718	0.00189268
						208040_s_at	MYBPC3	0.125636	0.0261017		210401_at	P2RX1	0.183787	0.000858938
						208042_at	AGGF1	3.1047	0.0134218		210415_s_at	ODF2	2.17094	0.0383812
						208052_x_at	CEACAM3	0.122452	0.000317475		210448_s_at	P2RX5	0.508707	0.0360787
						208053_at	GUCY2F	0.150845	0.0327269		210457_x_at	HMGA1	0.308086	0.0137282
[truncated: 3,977 more rows]

## Sheet: S2B
	S2 Table B: Late and early-type genes identified in the Transbig cohort. In addition results of a non-time restricted Cox model are shown. Affymetrix probe set IDs and official gene symbols are given. HR: hazard ratio; p: p-value unadjusted. Only probe sets with an unadjusted p-value <0.05 are shown.
	late-type					early-type					non-time restricted model
	Affy ID	Gene symbol	HR	p		Affy ID	Gene symbol	HR	p		Affy ID	Gene symbol	HR	p
	200013_at	RPL24	0.158643	0.0225933		177_at	PLD1	0.00459975	0.0311304		200001_at	CAPNS1	2.7545	0.0332702
	200018_at	RPS13	0.176332	0.0438568		200006_at	PARK7	0.153933	0.0207063		200010_at	RPL11	0.207728	0.00266271
	200021_at	CFL1	3.89645	0.0430717		200010_at	RPL11	0.0761639	0.00489633		200013_at	RPL24	0.245883	0.0329134
	200049_at	KAT7	2.29518	0.0231804		200015_s_at	SEPT2	0.193548	0.0270585		200015_s_at	SEPT2	0.303203	0.014126
	200061_s_at	RPS24	0.169879	0.0106127		200021_at	CFL1	26.1096	0.0010315		200018_at	RPS13	0.202796	0.0226584
	200064_at	HSP90AB1	5.26515	0.00225315		200023_s_at	EIF3F	0.363224	0.0320001		200021_at	CFL1	6.99981	0.000548347
	200068_s_at	CANX	3.56733	0.0299421		200032_s_at	RPL9	0.0363392	0.005212		200032_s_at	RPL9	0.166309	0.0147499
	200081_s_at	RPS6	0.301712	0.0167318		200037_s_at	CBX3	14.8307	5.17301e-05		200034_s_at	RPL6	0.37791	0.0431006
	200088_x_at	RPL12	0.109232	0.00142031		200060_s_at	RNPS1	3.67999	0.0177726		200049_at	KAT7	2.25507	0.00785271
	200091_s_at	RPS25	0.466488	0.0496577		200064_at	HSP90AB1	4.98004	0.0434891		200060_s_at	RNPS1	2.07685	0.0218965
	200623_s_at	CALM3	2.14987	0.0383779		200065_s_at	ARF1	14.9194	0.00235688		200061_s_at	RPS24	0.221528	0.00793693
	200633_at	UBB	6.60826	0.0183368		200066_at	IK	0.247565	0.0190457		200064_at	HSP90AB1	5.17254	0.000251201
	200639_s_at	YWHAZ	2.86324	0.0293863		200067_x_at	SNX3	0.399011	0.0372894		200065_s_at	ARF1	3.81092	0.00764632
	200640_at	YWHAZ	2.46225	0.0226376		200074_s_at	RPL14	0.260937	0.0263149		200067_x_at	SNX3	0.563564	0.02625
	200646_s_at	NUCB1	2.01328	0.016084		200089_s_at	RPL4	0.153269	0.0138683		200068_s_at	CANX	2.83144	0.0304786
	200649_at	NUCB1	2.87405	0.0144986		200620_at	TMEM59	0.175546	0.00141846		200074_s_at	RPL14	0.384163	0.00484654
	200666_s_at	DNAJB1	2.58172	0.0367521		200639_s_at	YWHAZ	4.62448	0.0231485		200081_s_at	RPS6	0.391119	0.0273224
	200675_at	CD81	4.09398	0.0124648		200652_at	SSR2	0.261584	0.0477713		200082_s_at	RPS7	0.566048	0.028995
	200676_s_at	UBE2L3	2.20866	0.0487739		200680_x_at	HMGB1	15.0857	0.0351458		200088_x_at	RPL12	0.174767	0.00242541
	200678_x_at	GRN	3.24277	0.00283343		200687_s_at	SF3B3	3.11194	0.0120462		200089_s_at	RPL4	0.314893	0.0084441
	200684_s_at	UBE2L3	3.27643	0.00415356		200695_at	PPP2R1A	4.10511	0.0101696		200091_s_at	RPS25	0.440874	0.00790959
	200690_at	HSPA9	4.11859	0.0256627		200696_s_at	GSN	0.397252	0.0102281		200601_at	ACTN4	1.70113	0.0121835
	200708_at	GOT2	2.62923	0.0024227		200708_at	GOT2	3.34498	0.00682132		200603_at	PRKAR1A	0.446275	0.0480152
	200715_x_at	RPL13A	0.384778	0.0347952		200709_at	FKBP1A	3.21251	0.0405221		200614_at	CLTC	2.37289	0.0327725
	200725_x_at	RPL10	0.0861098	0.0262473		200760_s_at	ARL6IP5	0.497532	0.0394682		200618_at	LASP1	1.8569	0.0317619
	200742_s_at	TPP1	2.75598	0.00643476		200761_s_at	ARL6IP5	0.158143	0.00261915		200620_at	TMEM59	0.360319	0.00130724
	200743_s_at	TPP1	2.7792	0.027573		200762_at	DPYSL2	0.440055	0.0190007		200623_s_at	CALM3	1.8596	0.0418039
	200760_s_at	ARL6IP5	0.44344	0.00157578		200763_s_at	RPLP1	0.0592019	0.0248767		200633_at	UBB	4.30925	0.0202598
	200761_s_at	ARL6IP5	0.276409	0.00299303		200783_s_at	STMN1	2.13435	0.0277385		200638_s_at	YWHAZ	1.76051	0.0377754
	200804_at	TMBIM6	2.51215	0.0425146		200807_s_at	HSPD1	5.83993	0.025079		200639_s_at	YWHAZ	3.36893	0.00205136
	200809_x_at	RPL12	0.107342	0.00194529		200810_s_at	CIRBP	0.166912	0.000480496		200640_at	YWHAZ	2.5741	0.00322859
	200823_x_at	RPL29	0.363548	0.0285287		200811_at	CIRBP	0.250894	0.000698715		200649_at	NUCB1	2.11785	0.0291692
	200830_at	PSMD2	2.42071	0.0172203		200816_s_at	PAFAH1B1	0.319078	0.0226725		200661_at	CTSA	2.15056	0.0162984
	200847_s_at	SARAF	0.422593	0.02676		200823_x_at	RPL29	0.269749	0.0299105		200666_s_at	DNAJB1	2.57937	0.00959238
	200858_s_at	RPS8	0.17313	0.00428325		200844_s_at	PRDX6	5.51047	0.00572335		200675_at	CD81	2.47117	0.0412126
	200860_s_at	CNOT1	3.84544	0.0215098		200847_s_at	SARAF	0.269923	0.023415		200678_x_at	GRN	2.47231	0.00406073
	200861_at	CNOT1	4.64003	0.00598911		200858_s_at	RPS8	0.133609	0.0267235		200686_s_at	SRSF11	0.558646	0.0495504
	200895_s_at	FKBP4	2.11258	0.0148686		200868_s_at	RNF114	2.30741	0.0224961		200687_s_at	SF3B3	2.19132	0.00624757
	200901_s_at	M6PR	0.334144	0.0285901		200874_s_at	NOP56	14.9284	0.0142287		200689_x_at	NA	0.25041	0.0275398
	200921_s_at	BTG1	0.511973	0.0209035		200896_x_at	HDGF	6.19462	0.0182606		200690_at	HSPA9	3.51275	0.0143883
	200937_s_at	RPL5	0.283266	0.0010402		200913_at	PPM1G	4.49029	0.003741		200691_s_at	HSPA9	1.93276	0.0310294
	200948_at	MLF2	2.17877	0.030817		200924_s_at	SLC3A2	2.80436	0.0179444		200695_at	PPP2R1A	2.69211	0.003115
	200954_at	ATP6V0C	2.43778	0.0349722		200933_x_at	RPS4X	0.0144723	0.00250826		200705_s_at	NA	0.437628	0.0123444
	200962_at	RPL31	0.568016	0.0212125		200942_s_at	HSBP1	2.42804	0.036775		200708_at	GOT2	2.84913	5.21035e-05
	200963_x_at	RPL31	0.192212	0.00691186		200943_at	HMGN1	3.69029	0.0410943		200709_at	FKBP1A	2.29185	0.00881781
	200966_x_at	ALDOA	3.27954	0.00855251		200944_s_at	HMGN1	5.08744	0.0262789		200715_x_at	RPL13A	0.396827	0.0129714
	200977_s_at	TAX1BP1	0.528533	0.0203222		200948_at	MLF2	3.30979	0.0207027		200725_x_at	RPL10	0.0848397	0.00646534
	201000_at	AARS	3.98467	0.00223127		200979_at	PDHA1	5.12741	0.0197784		200741_s_at	RPS27	0.332624	0.0401398
	201016_at	EIF1AX	0.581403	0.0285122		200980_s_at	PDHA1	5.16389	0.0138168		200754_x_at	NA	2.68267	0.0352985
	201019_s_at	EIF1AX	0.449439	0.0455905		200981_x_at	GNAS	6.52837	0.0288711		200760_s_at	ARL6IP5	0.462726	0.000171706
	201066_at	CYC1	1.73574	0.0442186		200988_s_at	PSME3	2.73481	0.0371192		200761_s_at	ARL6IP5	0.230475	2.98711e-05
	201081_s_at	PIP4K2B	2.85806	0.0393817		201000_at	AARS	4.66803	0.00183334		200763_s_at	RPLP1	0.169802	0.0248923
	201088_at	KPNA2	1.77724	0.0264835		201001_s_at	NA	2.09316	0.0405047		200780_x_at	GNAS	2.88106	0.0328057
	201090_x_at	TUBA1B	4.92088	0.0164567		201007_at	HADHB	0.221165	0.0365881		200781_s_at	RPS15A	0.291496	0.0403602
	201102_s_at	PFKL	2.5558	0.0464649		201008_s_at	TXNIP	0.521232	0.00986844		200783_s_at	STMN1	1.64736	0.017168
	201127_s_at	ACLY	2.03682	0.0416203		201009_s_at	TXNIP	0.336554	0.00998715		200790_at	ODC1	0.643837	0.0488239
	201130_s_at	CDH1	1.5643	0.033863		201010_s_at	TXNIP	0.212819	0.00114869		200799_at	NA	2.0406	0.0451472
	201132_at	HNRNPH2	0.383012	0.00215844		201037_at	PFKP	2.08027	0.0122253		200809_x_at	RPL12	0.203442	0.00760868
	201140_s_at	RAB5C	2.48987	0.0225268		201038_s_at	ANP32A	0.187467	0.00898174		200810_s_at	CIRBP	0.438317	0.00568764
	201156_s_at	RAB5C	2.24953	0.0213129		201051_at	ANP32A	0.322953	0.0363157		200811_at	CIRBP	0.515823	0.00742653
	201167_x_at	ARHGDIA	1.82169	0.030917		201056_at	GOLGB1	0.374606	0.0239434		200822_x_at	TPI1	2.61395	0.0231563
	201227_s_at	NDUFB8	0.259374	0.0296389		201059_at	CTTN	1.9288	0.0391322		200823_x_at	RPL29	0.325883	0.00222883
	201240_s_at	SPCS2	0.177464	0.00390947		201090_x_at	TUBA1B	78.9869	3.32694e-05		200830_at	PSMD2	2.46003	0.00314199
	201260_s_at	SYPL1	0.483821	0.00896753		201091_s_at	CBX3	5.53326	6.56591e-05		200835_s_at	MAP4	2.02076	0.0438467
	201262_s_at	BGN	1.4669	0.031139		201092_at	RBBP7	4.60551	0.00850978		200837_at	BCAP31	1.80623	0.0474905
	201277_s_at	HNRNPAB	3.30518	0.0024139		201111_at	CSE1L	3.18464	0.00276837		200844_s_at	PRDX6	2.18235	0.0337413
	201290_at	SEC11A	0.388883	0.0410713		201112_s_at	CSE1L	2.75304	0.0172599		200847_s_at	SARAF	0.367608	0.00188054
	201291_s_at	TOP2A	1.29558	0.0465109		201124_at	ITGB5	0.321726	0.0091892		200858_s_at	RPS8	0.159771	0.000306182
	201292_at	TOP2A	1.34209	0.0448956		201125_s_at	ITGB5	0.331238	0.010497		200860_s_at	CNOT1	3.72194	0.00558956
	201312_s_at	SH3BGRL	0.589452	0.00763165		201134_x_at	COX7C	0.128801	0.0337312		200861_at	CNOT1	3.90765	0.0030457
	201316_at	PSMA2	0.3882	0.0203252		201136_at	PLP2	3.82817	0.0136772		200874_s_at	NOP56	4.38075	0.0160532
	201333_s_at	ARHGEF12	0.342835	0.0174292		201137_s_at	HLA-DPB1	0.441607	0.00610241		200894_s_at	FKBP4	1.40705	0.0431821
	201346_at	ADIPOR2	1.9651	0.00522427		201154_x_at	RPL4	0.134327	0.0176595		200895_s_at	FKBP4	2.11978	0.00275066
	201349_at	SLC9A3R1	1.60955	0.00960047		201164_s_at	PUM1	0.32032	0.046327		200901_s_at	M6PR	0.399649	0.021394
	201353_s_at	BAZ2A	2.29139	0.0407968		201166_s_at	PUM1	0.200911	0.0434166		200913_at	PPM1G	2.19813	0.0254243
	201373_at	PLEC	2.11534	0.029849		201177_s_at	UBA2	8.78614	0.0106177		200921_s_at	BTG1	0.536212	0.0111898
	201377_at	UBAP2L	3.28242	0.00777737		201186_at	LRPAP1	0.303939	0.0363089		200929_at	TMED10	0.475062	0.0171848
	201378_s_at	UBAP2L	3.84586	0.00572518		201188_s_at	ITPR3	3.19611	0.0250029		200933_x_at	RPS4X	0.158373	0.038211
	201382_at	CACYBP	0.0409916	0.0334407		201195_s_at	SLC7A5	2.16782	0.000150728		200937_s_at	RPL5	0.315104	0.000342789
	201389_at	ITGA5	2.05225	0.0403988		201200_at	CREG1	0.283828	0.00921793		200942_s_at	HSBP1	1.65548	0.0371782
	201406_at	RPL36A	0.172529	0.00278451		201202_at	PCNA	2.58513	0.0200904		200948_at	MLF2	2.49292	0.00214997
	201443_s_at	ATP6AP2	0.436357	0.0483093		201214_s_at	PPP1R7	0.295258	0.015365		200954_at	ATP6V0C	2.50546	0.00898272
	201471_s_at	SQSTM1	3.27728	0.00710415		201217_x_at	RPL3	0.0235424	0.000460023		200962_at	RPL31	0.561521	0.00511176
	201475_x_at	MARS	3.15042	0.00864826		201258_at	RPS16	0.311828	0.0459299		200963_x_at	RPL31	0.22246	0.00254779
	201532_at	PSMA3	0.513163	0.0316585		201264_at	COPE	2.46804	0.0404274		200964_at	UBA1	2.3349	0.0208378
	201573_s_at	ETF1	0.388968	0.0126444		201266_at	TXNRD1	5.11061	0.000870192		200966_x_at	ALDOA	3.09002	0.0019021
	201584_s_at	DDX39A	1.73298	0.0194786		201277_s_at	HNRNPAB	3.33173	0.0387079		200981_x_at	GNAS	3.56631	0.0118488
	201593_s_at	ZC3H15	0.57708	0.0498131		201278_at	DAB2	0.467839	0.0280492		200985_s_at	CD59	0.604096	0.0454821
	201596_x_at	KRT18	1.98277	0.0483485		201291_s_at	TOP2A	1.90522	0.000148512		200988_s_at	PSME3	2.12312	0.00874154
	201618_x_at	GPAA1	3.24532	0.0057638		201292_at	TOP2A	2.15041	8.23378e-05		200990_at	TRIM28	2.38185	0.00895036
	201624_at	DARS	0.43978	0.0266872		201293_x_at	PPIA	14.4038	0.0315548		201000_at	AARS	4.27893	1.43376e-05
	201626_at	INSIG1	1.85845	0.0107295		201298_s_at	MOB1A	3.66562	0.0119955		201002_s_at	NA	2.8	0.0131791
	201627_s_at	INSIG1	1.62787	0.0251517		201336_at	VAMP3	0.25196	0.0357835		201015_s_at	JUP	1.61581	0.0168984
	201650_at	KRT19	1.94313	0.025482		201381_x_at	CACYBP	3.07401	0.0365075		201031_s_at	HNRNPH1	1.83568	0.0337676
	201677_at	HMCES	4.6673	0.000612245		201387_s_at	UCHL1	2.09134	0.0346856		201037_at	PFKP	1.46765	0.0313933
	201682_at	PMPCB	0.292105	0.0262799		201388_at	PSMD3	1.8278	0.00597577		201038_s_at	ANP32A	0.41903	0.0169714
	201699_at	PSMC6	0.506512	0.0273283		201394_s_at	RBM5	0.44629	0.0446422		201049_s_at	RPS18	0.0975524	0.0272456
	201726_at	ELAVL1	5.35033	0.012278		201420_s_at	WDR77	6.55333	0.00255795		201051_at	ANP32A	0.465141	0.018973
	201796_s_at	VARS	3.40625	0.0254549		201425_at	ALDH2	0.551135	0.0386189		201059_at	CTTN	1.70394	0.00798272
	201807_at	VPS26A	0.456108	0.0362161		201475_x_at	MARS	7.2198	0.00121532		201066_at	CYC1	1.65651	0.0246567
	201808_s_at	ENG	3.0181	0.0176509		201479_at	DKC1	4.95627	0.0104996		201081_s_at	PIP4K2B	2.33697	0.0409273
	201835_s_at	PRKAB1	2.59712	0.0209213		201519_at	TOMM70A	3.68836	0.0386934		201083_s_at	BCLAF1	0.271886	0.0291905
	201841_s_at	HSPB1	2.09936	0.00137878		201522_x_at	NA	0.380654	0.013282		201088_at	KPNA2	1.78608	0.00663502
	201853_s_at	CDC25B	1.78277	0.0210911		201524_x_at	UBE2N	3.61375	0.0269096		201090_x_at	TUBA1B	11.2301	1.68228e-05
	201864_at	GDI1	2.2368	0.0225043		201533_at	CTNNB1	0.281468	0.0136838		201093_x_at	SDHA	2.86513	0.0316194
	201877_s_at	PPP2R5C	0.422267	0.0111183		201550_x_at	ACTG1	30.615	0.0232082		201102_s_at	PFKL	2.35656	0.0247248
	201885_s_at	CYB5R3	2.57934	0.0349755		201555_at	MCM3	6.03227	0.0025416		201127_s_at	ACLY	1.74973	0.0465453
	201887_at	IL13RA1	0.484951	0.0464156		201572_x_at	DCTD	0.229743	0.0237836		201128_s_at	ACLY	2.16078	0.0110576
	201908_at	DVL3	1.83202	0.0256636		201575_at	SNW1	0.149074	0.0115688		201130_s_at	CDH1	1.53765	0.0111233
	201924_at	AFF1	0.461542	0.0380746		201581_at	TMX4	0.441302	0.0259057		201132_at	HNRNPH2	0.430098	0.00151931
	201960_s_at	MYCBP2	0.44795	0.00430931		201584_s_at	DDX39A	3.11347	0.00158967		201134_x_at	COX7C	0.335093	0.036387
	201979_s_at	PPP5C	2.78122	0.0476489		201589_at	SMC1A	3.22798	0.0187539		201137_s_at	HLA-DPB1	0.620068	0.00986885
	201998_at	ST6GAL1	0.499692	0.00396881		201625_s_at	INSIG1	2.93735	0.00578985		201153_s_at	MBNL1	0.573196	0.0289166
	202025_x_at	ACAA1	0.342272	0.0385528		201626_at	INSIG1	1.95064	0.0374491		201154_x_at	RPL4	0.294359	0.012425
	202026_at	SDHD	0.239719	0.000161798		201627_s_at	INSIG1	1.9646	0.0212616		201156_s_at	RAB5C	1.81756	0.0357824
	202055_at	KPNA1	3.3397	0.0113698		201640_x_at	CLPTM1	3.85698	0.0239768		201167_x_at	ARHGDIA	1.6834	0.0254437
	202059_s_at	KPNA1	2.36065	0.0151746		201642_at	IFNGR2	0.0853395	0.00779337		201188_s_at	ITPR3	2.04937	0.0122769
	202066_at	PPFIA1	1.66086	0.01328		201643_x_at	KDM3B	0.188661	0.0243931		201189_s_at	ITPR3	1.95706	0.0108103
	202079_s_at	TRAK1	1.80845	0.047507		201648_at	JAK1	0.261393	0.00995053		201195_s_at	SLC7A5	1.48671	0.00180651
	202107_s_at	MCM2	2.32395	0.000826394		201663_s_at	SMC4	2.20767	0.00770069		201202_at	PCNA	1.71267	0.0193348
	202117_at	ARHGAP1	2.61408	0.0235148		201664_at	SMC4	2.83101	0.0023635		201214_s_at	PPP1R7	0.493029	0.024678
	202124_s_at	TRAK2	0.661963	0.0472632		201667_at	GJA1	0.690387	0.0292861		201217_x_at	RPL3	0.0905465	0.000303773
	202125_s_at	TRAK2	0.558884	0.0301239		201685_s_at	TOX4	0.232653	0.0169282		201227_s_at	NDUFB8	0.294841	0.0167513
	202138_x_at	AIMP2	3.48228	0.0259548		201695_s_at	PNP	1.83119	0.0492231		201236_s_at	BTG2	0.632445	0.0459372
	202153_s_at	NUP62	5.33629	0.00263604		201696_at	SRSF4	0.21589	0.0160182		201239_s_at	SPCS2	0.5939	0.0352575
	202154_x_at	TUBB3	2.31413	0.0304785		201710_at	MYBL2	3.03291	0.000340255		201240_s_at	SPCS2	0.240027	0.00212046
	202170_s_at	AASDHPPT	0.409514	0.0019423		201714_at	TUBG1	2.03436	0.022192		201258_at	RPS16	0.415448	0.0141942
	202181_at	SUSD6	0.44353	0.0161468		201718_s_at	EPB41L2	0.284846	0.00665813		201260_s_at	SYPL1	0.487056	0.00196292
	202185_at	PLOD3	2.47262	0.0304931		201719_s_at	EPB41L2	0.426617	0.01284		201264_at	COPE	1.80508	0.0301363
	202188_at	NUP93	2.36535	0.0373887		201736_s_at	MARCH6	3.53479	0.0330277		201266_at	TXNRD1	2.58572	0.00144757
	202189_x_at	PTBP1	3.86654	0.0276356		201764_at	TMEM106C	3.4198	0.00852645		201277_s_at	HNRNPAB	3.3135	0.000241057
	202211_at	ARFGAP3	0.336018	0.00425648		201769_at	CLINT1	3.67851	0.0488069		201281_at	ADRM1	1.61185	0.0341143
	202227_s_at	BRD8	2.28215	0.0456907		201770_at	SNRPA	4.57365	0.0254257		201290_at	SEC11A	0.373248	0.0093157
	202240_at	PLK1	2.21174	0.0132183		201778_s_at	EFCAB14	0.176512	0.0231751		201291_s_at	TOP2A	1.49479	8.19512e-05
	202258_s_at	N4BP2L2	0.548719	0.0236582		201783_s_at	RELA	6.55693	0.0100509		201292_at	TOP2A	1.593	4.94489e-05
	202279_at	C14orf2	0.48508	0.0151382		201790_s_at	DHCR7	2.35389	0.0124574		201312_s_at	SH3BGRL	0.626116	0.00232236
	202304_at	FNDC3A	0.479569	0.0336553		201791_s_at	DHCR7	2.40353	0.00295727		201316_at	PSMA2	0.436603	0.0125268
	202313_at	PPP2R2A	0.434424	0.0273543		201793_x_at	SMG7	7.85372	0.00189363		201333_s_at	ARHGEF12	0.482913	0.0427127
	202320_at	GTF3C1	2.29329	0.0257368		201794_s_at	SMG7	3.90758	0.00522766		201335_s_at	ARHGEF12	0.282048	0.0166572
	202344_at	HSF1	2.09085	0.0197142		201797_s_at	VARS	2.516	0.0430596		201339_s_at	SCP2	0.56894	0.0281008
	202367_at	CUX1	3.15102	0.0049616		201818_at	LPCAT1	2.55911	0.0133869		201346_at	ADIPOR2	1.6883	0.00888937
	202395_at	NSF	2.6193	0.0114027		201831_s_at	USO1	2.56624	0.0339944		201349_at	SLC9A3R1	1.61487	0.00162087
	202407_s_at	PRPF31	2.1489	0.035633		201851_at	SH3GL1	7.04753	0.00819198		201350_at	FLOT2	2.16232	0.0392794
	202414_at	ERCC5	0.425272	0.0170991		201853_s_at	CDC25B	2.67491	0.002194		201366_at	ANXA7	0.495478	0.0491452
	202423_at	KAT6A	2.65766	0.00824119		201854_s_at	ATMIN	3.50433	0.0323933		201368_at	ZFP36L2	0.624971	0.0351137
	202441_at	ERLIN1	0.24132	0.0131692		201864_at	GDI1	3.10182	0.022892		201377_at	UBAP2L	2.9036	0.00356771
	202466_at	PAPD7	2.2931	0.0405782		201866_s_at	NR3C1	0.313306	0.0253462		201378_s_at	UBAP2L	3.12529	0.00465368
	202467_s_at	COPS2	0.562261	0.0455079		201870_at	TOMM34	9.92241	0.00557908		201387_s_at	UCHL1	1.85445	0.00715533
	202474_s_at	HCFC1	3.20053	0.0467937		201871_s_at	UBXN1	0.164229	0.0132554		201388_at	PSMD3	1.47154	0.0105821
	202501_at	MAPRE2	2.55439	0.0261544		201890_at	RRM2	2.02087	0.00157486		201389_at	ITGA5	1.93938	0.0221374
	202502_at	ACADM	0.623678	0.0331828		201892_s_at	IMPDH2	0.403346	0.0486431		201390_s_at	CSNK2B	2.54048	0.0300726
	202517_at	CRMP1	2.33215	0.0369299		201893_x_at	DCN	0.646464	0.0144238		201406_at	RPL36A	0.261664	0.00762377
	202519_at	MLXIP	1.88539	0.0271114		201896_s_at	PSRC1	5.10508	0.000448203		201427_s_at	SEPP1	0.693717	0.0278977
	202521_at	CTCF	2.788	0.0465033		201898_s_at	UBE2A	2.96746	0.042063		201428_at	CLDN4	1.57161	0.0276157
	202543_s_at	GMFB	0.618421	0.0449458		201899_s_at	UBE2A	11.0601	0.00343386		201433_s_at	PTDSS1	1.85742	0.0295278
	202562_s_at	C14orf1	0.388736	0.0318491		201900_s_at	AKR1A1	0.234894	0.0223103		201440_at	DDX23	2.90402	0.0197541
	202565_s_at	SVIL	1.75209	0.0294203		201906_s_at	CTDSPL	0.255427	0.00301345		201471_s_at	SQSTM1	2.65682	0.00768919
	202595_s_at	LEPROTL1	0.550114	0.0410547		201930_at	MCM6	3.0913	0.0127722		201475_x_at	MARS	4.0777	7.67283e-05
	202606_s_at	TLK1	0.521608	0.0368668		201933_at	CHMP1A	6.51309	0.00194815		201476_s_at	RRM1	1.54416	0.0398753
	202613_at	CTPS1	1.62689	0.0402225		201934_at	WDR82	0.143974	0.0228323		201519_at	TOMM70A	2.63128	0.0122064
	202616_s_at	MECP2	2.20921	0.0406034		201939_at	PLK2	0.5735	0.00949416		201522_x_at	NA	0.517484	0.0156553
	202617_s_at	MECP2	2.30833	0.0381448		201968_s_at	PGM1	0.346192	0.0273181		201534_s_at	UBL3	0.647269	0.0206356
	202622_s_at	ATXN2	3.96524	0.00125949		201979_s_at	PPP5C	5.36136	0.0235185		201550_x_at	ACTG1	8.8766	0.00956214
	202633_at	TOPBP1	1.89662	0.0442893		201984_s_at	EGFR	2.78268	0.000581791		201555_at	MCM3	2.97291	0.00250409
	202650_s_at	KIAA0195	2.22348	0.039761		201989_s_at	CREBL2	0.321422	0.0379658		201573_s_at	ETF1	0.519242	0.0338386
	202687_s_at	TNFSF10	0.6688	0.00977695		201990_s_at	CREBL2	0.457925	0.0147142		201575_at	SNW1	0.274786	0.00352915
	202688_at	TNFSF10	0.698518	0.0479536		201994_at	MORF4L2	24.371	0.000530029		201584_s_at	DDX39A	2.05712	0.000224163
	202694_at	STK17A	0.0391683	0.0434433		202000_at	NDUFA6	0.265628	0.0332514		201585_s_at	SFPQ	2.6444	0.0275763
	202703_at	DUSP11	0.152281	0.00110176		202025_x_at	ACAA1	0.20217	0.0362638		201589_at	SMC1A	2.22655	0.00720516
	202711_at	EFNB1	0.157269	0.0280183		202026_at	SDHD	0.381817	0.0440064		201596_x_at	KRT18	2.00592	0.0168955
	202716_at	PTPN1	1.73003	0.0134561		202046_s_at	ARHGAP35	2.22576	0.0167279		201618_x_at	GPAA1	3.00772	0.00107927
	202718_at	IGFBP2	1.44945	0.0385018		202053_s_at	ALDH3A2	2.07166	0.0413489		201625_s_at	INSIG1	1.83764	0.0142781
	202726_at	LIG1	2.79124	0.0165277		202059_s_at	KPNA1	2.79501	0.0370405		201626_at	INSIG1	1.89127	0.00100333
	202727_s_at	IFNGR1	0.477435	0.0360979		202066_at	PPFIA1	2.01885	0.00281847		201627_s_at	INSIG1	1.73678	0.00159375
	202745_at	USP8	0.527495	0.0400075		202069_s_at	IDH3A	2.11141	0.0297494		201640_x_at	CLPTM1	2.41275	0.0118519
	202748_at	GBP2	0.595006	0.00875106		202070_s_at	IDH3A	4.3915	0.00106969		201642_at	IFNGR2	0.279529	0.0140798
	202756_s_at	GPC1	1.99644	0.034817		202090_s_at	UQCR11	0.281936	0.0295351		201648_at	JAK1	0.43929	0.00859315
	202769_at	CCNG2	0.528033	0.0113777		202093_s_at	PAF1	0.285058	0.03987		201650_at	KRT19	1.97302	0.00607383
	202770_s_at	CCNG2	0.634145	0.0148068		202094_at	BIRC5	2.41305	0.0152245		201651_s_at	PACSIN2	0.497518	0.0274354
	202775_s_at	SFSWAP	2.28759	0.043802		202095_s_at	BIRC5	1.69954	0.00483261		201663_s_at	SMC4	1.55978	0.00720301
	202778_s_at	ZMYM2	0.457189	0.00456787		202100_at	RALB	0.241535	0.0386276		201664_at	SMC4	1.58344	0.0138669
	202779_s_at	UBE2S	1.43496	0.0487236		202105_at	IGBP1	0.258176	0.0144788		201665_x_at	RPS17	0.206804	0.0128709
	202788_at	MAPKAPK3	0.266037	0.00874049		202107_s_at	MCM2	2.78472	0.00136817		201677_at	HMCES	3.88116	0.000325506
	202789_at	PLCG1	5.04172	0.00363736		202115_s_at	NOC2L	5.31056	0.0127968		201682_at	PMPCB	0.329518	0.0165275
	202794_at	INPP1	0.370017	0.00655872		202138_x_at	AIMP2	5.89725	0.0144909		201710_at	MYBL2	1.83973	0.00449312
	202805_s_at	ABCC1	2.35883	0.0338695		202149_at	NEDD9	0.350564	0.00295034		201714_at	TUBG1	1.75876	0.0036362
	202806_at	DBN1	1.97499	0.0324363		202153_s_at	NUP62	22.5359	4.52094e-05		201726_at	ELAVL1	3.66117	0.016634
	202815_s_at	HEXIM1	0.349431	0.0350901		202154_x_at	TUBB3	3.75894	0.019855		201755_at	MCM5	2.14853	0.0348499
	202863_at	SP100	0.437384	0.00604696		202174_s_at	PCM1	0.518387	0.0275513		201764_at	TMEM106C	1.86815	0.0196788
	202873_at	ATP6V1C1	2.35144	0.0323419		202177_at	GAS6	0.425386	0.0174108		201769_at	CLINT1	2.71162	0.0151296
	202996_at	POLD4	1.88661	0.0312187		202181_at	SUSD6	0.263763	0.0045791		201770_at	SNRPA	2.47295	0.0171052
	203029_s_at	PTPRN2	1.33257	0.0288761		202188_at	NUP93	6.3774	0.000234949		201783_s_at	RELA	2.18478	0.043729
	203030_s_at	PTPRN2	1.47304	0.0448442		202191_s_at	GAS7	0.382829	0.0132695		201794_s_at	SMG7	2.21282	0.00453757
	203040_s_at	HMBS	0.276957	0.0358385		202192_s_at	GAS7	0.385014	0.0373447		201797_s_at	VARS	1.69791	0.0307943
	203044_at	CHSY1	0.517015	0.0213291		202196_s_at	DKK3	0.5124	0.048609		201808_s_at	ENG	2.55442	0.0167207
	203046_s_at	TIMELESS	2.38882	0.00687494		202200_s_at	SRPK1	2.92617	0.0387385		201812_s_at	NA	0.390165	0.0141128
	203062_s_at	MDC1	2.06352	0.0427105		202202_s_at	LAMA4	0.540651	0.0383196		201841_s_at	HSPB1	1.92237	0.000437784
	203108_at	GPRC5A	1.48213	0.0326055		202203_s_at	AMFR	1.51661	0.0407878		201851_at	SH3GL1	2.81784	0.0186525
	203109_at	UBE2M	1.83839	0.0375239		202222_s_at	DES	0.103121	0.0339314		201853_s_at	CDC25B	2.05868	0.000223068
	203127_s_at	SPTLC2	0.414768	0.0311884		202225_at	CRK	0.333557	0.0396657		201864_at	GDI1	2.49407	0.00145065
	203139_at	DAPK1	1.93023	0.0298788		202239_at	PARP4	0.216917	0.0356178		201870_at	TOMM34	2.76745	0.0209849
	203145_at	SPAG5	1.70377	0.0130455		202240_at	PLK1	4.00439	0.000898473		201871_s_at	UBXN1	0.354564	0.0132543
	203151_at	MAP1A	2.40263	0.0122227		202241_at	TRIB1	1.87437	0.0425173		201876_at	PON2	0.568435	0.0109876
	203162_s_at	KATNB1	2.49556	0.037299		202259_s_at	N4BP2L2	0.400404	0.0395442		201877_s_at	PPP2R5C	0.407492	0.00136257
	203163_at	KATNB1	2.77411	0.0173505		202272_s_at	FBXO28	2.41187	0.0317536		201880_at	ARIH1	0.534898	0.0442665
	203165_s_at	SLC33A1	0.200671	0.0193599		202275_at	G6PD	2.24302	0.000605289		201887_at	IL13RA1	0.499864	0.0209895
	203176_s_at	TFAM	0.570018	0.0326603		202283_at	SERPINF1	0.617552	0.0358255		201890_at	RRM2	1.40553	0.0037945
	203177_x_at	TFAM	0.367781	0.0036796		202338_at	TK1	2.29688	0.00167324		201892_s_at	IMPDH2	0.543244	0.0217026
	203199_s_at	MTRR	2.59295	0.0121603		202365_at	UNC119B	0.186108	0.00322961		201896_s_at	PSRC1	2.36739	0.00330687
	203210_s_at	RFC5	1.92018	0.0253914		202366_at	ACADS	0.142322	0.024948		201899_s_at	UBE2A	3.00732	0.0270658
	203218_at	MAPK9	1.94332	0.0462137		202367_at	CUX1	3.87405	0.00841297		201908_at	DVL3	1.85569	0.00644572
	203239_s_at	CNOT3	1.94246	0.0111993		202370_s_at	CBFB	5.38529	0.00276928		201913_s_at	COASY	2.18766	0.0238336
	203261_at	DCTN6	0.559854	0.033458		202371_at	TCEAL4	2.24502	0.0234191		201920_at	SLC20A1	1.93389	0.0314105
	203274_at	NA	1.72294	0.0361035		202377_at	LEPROT	0.327568	0.0249068		201924_at	AFF1	0.427407	0.00497822
	203276_at	LMNB1	2.11548	0.00358831		202398_at	AP3S2	6.94197	0.0246865		201930_at	MCM6	2.2555	0.00251636
	203286_at	RNF44	2.0647	0.0460341		202399_s_at	AP3S2	4.07936	0.00585329		201933_at	CHMP1A	2.42222	0.0229438
	203339_at	SLC25A12	0.445657	0.0472329		202408_s_at	PRPF31	5.47025	0.0186738		201934_at	WDR82	0.361876	0.0321536
	203344_s_at	RBBP8	0.681135	0.0393782		202409_at	NA	0.637239	0.0207081		201939_at	PLK2	0.774626	0.0386414
	203347_s_at	MTF2	0.245497	0.00502241		202415_s_at	HSPBP1	25.4248	0.000100213		201955_at	CCNC	0.656636	0.0450518
	203350_at	AP1G1	2.47057	0.0178566		202426_s_at	RXRA	6.73434	0.0251763		201959_s_at	MYCBP2	0.576425	0.0289736
	203364_s_at	ATG13	2.95084	0.0499254		202439_s_at	IDS	3.46805	0.00373307		201960_s_at	MYCBP2	0.459893	0.00089046
	203384_s_at	GOLGA1	2.33467	0.045748		202447_at	DECR1	0.366997	0.0421586		201979_s_at	PPP5C	3.45172	0.00346666
	203391_at	FKBP2	0.393591	0.0180685		202475_at	TMEM147	3.31829	0.0474488		201984_s_at	EGFR	2.37057	0.00164506
	203410_at	AP3M2	2.60258	9.80709e-05		202496_at	EDC4	7.29021	0.0013932		201985_at	KIAA0196	1.77469	0.0484544
	203413_at	NELL2	1.25954	0.0382585		202503_s_at	KIAA0101	2.31938	0.00607868		201989_s_at	CREBL2	0.508993	0.0289323
	203436_at	RPP30	0.309717	0.0179478		202532_s_at	DHFR	3.04329	0.0173749		201990_s_at	CREBL2	0.633162	0.0126973
	203485_at	RTN1	0.656143	0.00635342		202533_s_at	DHFR	16.7363	0.000733245		201994_at	MORF4L2	3.95075	0.0109282
	203533_s_at	CUL5	0.393605	0.0499443		202534_x_at	DHFR	2.47467	0.0306025		202000_at	NDUFA6	0.410417	0.00686044
	203534_at	LSM1	1.63994	0.0302789		202540_s_at	HMGCR	3.97167	0.00236479		202010_s_at	NA	0.368065	0.0276339
	203559_s_at	AOC1	1.84053	0.0258599		202543_s_at	GMFB	3.30383	0.000908665		202021_x_at	EIF1	2.55024	0.0143238
	203564_at	FANCG	2.53011	0.0281385		202547_s_at	ARHGEF7	3.56293	0.0190486		202025_x_at	ACAA1	0.289475	0.00381879
	203579_s_at	SLC7A6	2.32549	0.0321163		202552_s_at	CRIM1	0.398782	0.0307939		202026_at	SDHD	0.28614	2.49717e-05
	203580_s_at	SLC7A6	2.41372	0.0123415		202561_at	TNKS	0.255898	0.00549671		202039_at	NA	1.78797	0.0492499
	203611_at	TERF2	3.45194	0.00540753		202566_s_at	SVIL	0.283435	0.033403		202044_at	ARHGAP35	2.05998	0.0323246
	203633_at	CPT1A	2.14024	0.0191517		202573_at	CSNK1G2	0.241026	0.0365259		202046_s_at	ARHGAP35	1.88293	0.0035083
	203634_s_at	CPT1A	4.17311	0.022725		202578_s_at	DDX19A	3.81591	0.00637466		202055_at	KPNA1	3.1259	0.0028692
	203640_at	MBNL2	0.650558	0.0273646		202580_x_at	FOXM1	3.9061	9.75716e-06		202058_s_at	KPNA1	1.97678	0.0137533
	203646_at	FDX1	0.359445	0.0341808		202589_at	TYMS	2.22126	0.00664437		202059_s_at	KPNA1	2.49949	0.00147643
	203647_s_at	FDX1	0.498688	0.0348784		202598_at	S100A13	0.305573	0.00338844		202066_at	PPFIA1	1.79784	0.000139708
	203659_s_at	TRIM13	0.42305	0.0271232		202601_s_at	HTATSF1	6.45685	0.0402866		202070_s_at	IDH3A	1.90376	0.0349061
	203669_s_at	DGAT1	1.92745	0.0211155		202602_s_at	HTATSF1	4.008	0.033478		202094_at	BIRC5	1.77166	0.0103921
	203676_at	GNS	1.81361	0.0447371		202610_s_at	MED14	4.73361	0.00218394		202095_s_at	BIRC5	1.35516	0.00780105
	203688_at	PKD2	1.69923	0.0496163		202612_s_at	MED14	117.067	0.0225559		202105_at	IGBP1	0.39485	0.00416256
	203694_s_at	DHX16	4.52063	0.00650864		202613_at	CTPS1	2.12305	0.0326974		202107_s_at	MCM2	2.48736	4.46544e-06
	203708_at	PDE4B	0.688443	0.0219314		202620_s_at	PLOD2	1.58439	0.0374848		202111_at	SLC4A2	1.92653	0.0194944
	203713_s_at	LLGL2	1.79813	0.0173781		202621_at	IRF3	3.80131	0.0207971		202115_s_at	NOC2L	3.15803	0.0088049
	203715_at	TBCE	4.38013	0.0203045		202658_at	PEX11B	0.245452	0.0148249		202124_s_at	TRAK2	0.652045	0.0119938
	203739_at	ZNF217	1.69498	0.0242451		202681_at	USP4	0.183992	0.0360316		202125_s_at	TRAK2	0.529156	0.00582913
	203820_s_at	IGF2BP3	0.0683787	0.0463621		202684_s_at	RNMT	37.782	0.0273071		202130_at	RIOK3	0.463692	0.0489181
	203831_at	R3HDM2	3.77007	0.0413737		202705_at	CCNB2	2.49399	0.00128775		202138_x_at	AIMP2	4.22827	0.00119128
	203859_s_at	PALM	2.39881	0.00870106		202709_at	FMOD	0.429015	0.0128238		202148_s_at	PYCR1	2.36014	0.0232284
	203953_s_at	CLDN3	1.65943	0.00147842		202716_at	PTPN1	1.93279	0.028349		202149_at	NEDD9	0.616482	0.00834214
	203954_x_at	CLDN3	1.95696	0.00307517		202726_at	LIG1	6.8415	0.00238596		202153_s_at	NUP62	8.80053	1.78495e-06
	203975_s_at	CHAF1A	2.20205	0.0423738		202730_s_at	PDCD4	0.310765	0.0334222		202154_x_at	TUBB3	2.68769	0.00202489
	203979_at	CYP27A1	0.414712	0.0267867		202737_s_at	LSM4	2.88409	0.00288509		202163_s_at	CNOT8	0.403595	0.020733
	203985_at	ZNF212	2.49597	0.0388138		202769_at	CCNG2	0.500965	0.034478		202170_s_at	AASDHPPT	0.565047	0.0130186
	204014_at	DUSP4	0.818523	0.0484586		202776_at	DNTTIP2	5.58936	0.0108116		202172_at	VEZF1	0.536724	0.0499468
	204015_s_at	DUSP4	0.711686	0.0362902		202779_s_at	UBE2S	2.44857	0.000911187		202174_s_at	PCM1	0.64044	0.0118761
	204024_at	OSGIN2	3.46553	0.00938998		202795_x_at	TRIOBP	0.160192	0.00870597		202181_at	SUSD6	0.37407	0.000314396
	204033_at	TRIP13	1.59544	0.0154825		202796_at	SYNPO	0.307428	0.0157501		202185_at	PLOD3	2.40106	0.0107568
	204053_x_at	PTEN	0.498082	0.0186095		202804_at	ABCC1	4.56329	0.00649355		202188_at	NUP93	3.42542	0.00016238
	204054_at	PTEN	0.340955	0.00437322		202805_s_at	ABCC1	4.21427	0.0132818		202189_x_at	PTBP1	3.27955	0.0193199
	204084_s_at	CLN5	0.275966	0.00110464		202808_at	WBP1L	0.181171	0.0110062		202211_at	ARFGAP3	0.352765	0.000729948
	204085_s_at	CLN5	0.488478	0.0423195		202848_s_at	GRK6	19.5909	0.00124279		202240_at	PLK1	2.70199	7.78714e-05
	204106_at	TESK1	3.77802	0.0273841		202854_at	HPRT1	2.37969	0.00792779		202241_at	TRIB1	1.40456	0.0496605
	204119_s_at	ADK	0.368799	0.00539625		202858_at	U2AF1	4.66517	0.0223213		202245_at	LSS	1.74278	0.0370301
	204141_at	TUBB2A	1.64568	0.0288086		202870_s_at	CDC20	1.98368	0.00319639		202258_s_at	N4BP2L2	0.531241	0.00391125
	204178_s_at	RBM14	4.10151	0.00675599		202904_s_at	LSM5	1.9826	0.0171989		202275_at	G6PD	1.54633	0.0106076
	204200_s_at	PDGFB	2.56364	0.0172043		202911_at	MSH6	4.47622	0.0121839		202279_at	C14orf2	0.496287	0.00368531
	204204_at	SLC31A2	0.501367	0.0144142		202921_s_at	ANK2	0.120404	0.0425882		202281_at	GAK	2.16749	0.0428692
	204215_at	TMEM243	0.583846	0.0462558		202922_at	GCLC	1.77131	0.0479398		202289_s_at	TACC2	0.683903	0.0484947
	204226_at	STAU2	1.74757	0.0126154		202923_s_at	GCLC	1.9409	0.00938414		202304_at	FNDC3A	0.479202	0.00974192
	204246_s_at	DCTN3	2.41116	0.0450894		202924_s_at	PLAGL2	6.75495	0.0275915		202313_at	PPP2R2A	0.487314	0.022261
	204291_at	ZNF518A	0.372378	0.0444852		202926_at	NBAS	0.242032	0.0226895		202320_at	GTF3C1	2.21767	0.0102606
	204319_s_at	RGS10	0.524112	0.0362456		202931_x_at	BIN1	0.268071	0.0200561		202338_at	TK1	1.67698	0.00114011
	204355_at	DHX30	3.71703	0.00103142		202947_s_at	GYPC	0.107997	0.0111656		202344_at	HSF1	2.18299	0.00323838
	204379_s_at	FGFR3	1.29649	0.0414494		202954_at	UBE2C	2.40196	0.000117111		202365_at	UNC119B	0.486748	0.0351938
	204386_s_at	MRPL57	0.39158	0.0216755		202962_at	KIF13B	0.379164	0.00501622		202367_at	CUX1	3.40864	0.000128806
	204423_at	MKLN1	0.263644	0.0265916		203016_s_at	SSX2IP	3.29132	0.00588179		202370_s_at	CBFB	1.98882	0.0431704
	204428_s_at	LCAT	3.2757	0.0343586		203017_s_at	SSX2IP	2.16908	0.0462531		202377_at	LEPROT	0.503027	0.0152431
	204444_at	KIF11	1.78007	0.0270375		203022_at	RNASEH2A	2.20178	0.0290498		202384_s_at	TCOF1	2.49975	0.024038
	204531_s_at	BRCA1	4.15084	0.0115381		203023_at	NOP16	3.73483	0.0173653		202394_s_at	ABCF3	2.00905	0.0478871
	204540_at	EEF1A2	1.31036	0.0111298		203046_s_at	TIMELESS	10.0647	1.56899e-05		202395_at	NSF	1.87124	0.0420146
	204568_at	ATG14	0.316523	0.00748218		203057_s_at	PRDM2	0.161029	0.0148473		202407_s_at	PRPF31	2.15431	0.00993912
	204571_x_at	PIN4	0.413829	0.0150839		203064_s_at	FOXK2	2.9615	0.0263839		202408_s_at	PRPF31	2.90934	0.0162552
	204603_at	EXO1	2.36636	0.033627		203067_at	PDHX	2.80576	0.0360909		202414_at	ERCC5	0.473164	0.0105661
	204616_at	UCHL3	0.578219	0.0180163		203068_at	KLHL21	0.228532	0.016408		202415_s_at	HSPBP1	5.95558	0.000471969
	204617_s_at	ACD	3.49977	0.0014377		203088_at	FBLN5	0.464275	0.0349709		202418_at	YIF1A	2.07372	0.0309088
	204684_at	NPTX1	3.53692	0.000100885		203108_at	GPRC5A	1.74141	0.048687		202423_at	KAT6A	2.18989	0.00996956
	204775_at	CHAF1B	3.51138	0.00465759		203119_at	CCDC86	2.57653	0.0439058		202433_at	SLC35B1	1.66394	0.00742259
	204776_at	THBS4	1.37711	0.0262688		203145_at	SPAG5	2.23201	0.00307889		202447_at	DECR1	0.494007	0.0166414
	204781_s_at	FAS	0.448477	0.0416262		203154_s_at	PAK4	5.24439	0.016697		202466_at	PAPD7	2.12369	0.0259046
	204805_s_at	H1FX	2.13046	0.0309763		203161_s_at	RNF8	4.56384	0.0461539		202470_s_at	CPSF6	2.25618	0.0284571
	204811_s_at	CACNA2D2	1.59866	0.0365299		203162_s_at	KATNB1	10.3735	5.87801e-05		202474_s_at	HCFC1	3.66779	0.00750289
	204817_at	ESPL1	2.47774	0.0221352		203185_at	RASSF2	0.330447	0.00594874		202496_at	EDC4	3.27161	0.0053333
	204819_at	FGD1	2.38865	0.0481755		203186_s_at	S100A4	0.477612	0.00886588		202502_at	ACADM	0.596472	0.00442533
	204826_at	CCNF	3.68854	0.0137296		203197_s_at	C1orf123	0.115161	0.0224013		202503_s_at	KIAA0101	1.42792	0.0261289
	204836_at	GLDC	1.83317	0.00631705		203198_at	CDK9	3.71922	0.00639726		202521_at	CTCF	2.86239	0.0085357
	204883_s_at	HUS1	0.288836	0.0360154		203209_at	RFC5	2.52578	0.024992		202532_s_at	DHFR	2.20314	0.00618592
	204911_s_at	TRIM3	2.74432	0.0196657		203213_at	CDK1	2.16321	0.000163166		202533_s_at	DHFR	4.56766	0.0136937
	204916_at	RAMP1	1.72707	0.000396582		203214_x_at	CDK1	2.95403	6.76107e-05		202534_x_at	DHFR	2.0571	0.00448247
	204941_s_at	ALDH3B2	1.34977	0.0388685		203219_s_at	APRT	2.32292	0.0451513		202535_at	FADD	1.52604	0.0260674
	204967_at	SHROOM2	2.12988	0.00678062		203232_s_at	ATXN1	0.520047	0.0286147		202540_s_at	HMGCR	2.26058	0.00271898
	204976_s_at	AMMECR1	0.61443	0.008943		203240_at	FCGBP	0.449486	0.0223232		202553_s_at	SYF2	0.416411	0.0152575
	204977_at	DDX10	0.282327	0.00530576		203243_s_at	PDLIM5	0.534037	0.0186535		202556_s_at	MCRS1	2.5707	0.0291664
	204993_at	GNAZ	2.91633	0.0428926		203276_at	LMNB1	2.58966	0.00135189		202562_s_at	C14orf1	0.390077	0.00809962
	204995_at	CDK5R1	4.48809	0.0128504		203287_at	LAD1	2.16614	0.0378747		202572_s_at	DLGAP4	1.94294	0.017464
	205027_s_at	MAP3K8	0.205853	0.0283491		203305_at	F13A1	0.498672	0.0231709		202580_x_at	FOXM1	1.91743	0.000178603
	205034_at	CCNE2	1.52462	0.0264877		203312_x_at	ARF6	5.16115	0.00954786		202583_s_at	RANBP9	1.61497	0.0329767
	205062_x_at	ARID4A	0.442052	0.0439795		203323_at	CAV2	0.516755	0.0437364		202589_at	TYMS	1.67907	0.00205794
	205152_at	SLC6A1	9.11834	0.027783		203324_s_at	CAV2	0.475689	0.0376681		202595_s_at	LEPROTL1	0.60052	0.033785
	205166_at	CAPN5	5.57471	0.03606		203339_at	SLC25A12	0.183536	0.0102285		202598_at	S100A13	0.608146	0.0379197
	205214_at	STK17B	0.332005	0.039306		203342_at	TIMM17B	4.5431	0.0120447		202610_s_at	MED14	2.02784	0.0184368
	205242_at	CXCL13	0.809394	0.0198874		203350_at	AP1G1	3.05499	0.0224194		202613_at	CTPS1	1.76278	0.00397625
	205246_at	PEX13	0.407312	0.0367115		203354_s_at	PSD3	0.527723	0.00788221		202621_at	IRF3	2.45838	0.00690632
	205253_at	PBX1	1.56876	0.0479026		203355_s_at	PSD3	0.594215	0.0138623		202622_s_at	ATXN2	2.8565	0.00180475
	205282_at	LRP8	2.70161	0.0435515		203358_s_at	EZH2	1.71232	0.0206994		202627_s_at	SERPINE1	1.53552	0.0470039
	205298_s_at	BTN2A2	0.195665	0.00223398		203362_s_at	MAD2L1	1.81597	0.00555722		202628_s_at	SERPINE1	1.40315	0.0260469
	205333_s_at	RCE1	2.82156	0.0388229		203367_at	DUSP14	2.23954	0.0278226		202633_at	TOPBP1	2.01327	0.00618115
	205336_at	PVALB	1.20972	0.0219782		203380_x_at	SRSF5	0.320714	0.0120994		202650_s_at	KIAA0195	1.86575	0.018975
	205366_s_at	HOXB6	1.28852	0.0321209		203383_s_at	GOLGA1	7.57308	0.00329253		202687_s_at	TNFSF10	0.727208	0.0108834
	205390_s_at	ANK1	4.69209	0.0274321		203384_s_at	GOLGA1	2.8772	0.0350332		202688_at	TNFSF10	0.711222	0.0173524
	205406_s_at	SPA17	0.447392	0.0176704		203418_at	CCNA2	2.94783	0.000120495		202694_at	STK17A	0.0359227	0.013203
	205443_at	SNAPC1	0.271538	0.0112902		203422_at	POLD1	7.4501	0.00187255		202703_at	DUSP11	0.248252	0.00277409
	205464_at	SCNN1B	2.16652	0.00348135		203425_s_at	IGFBP5	1.34416	0.0460418		202705_at	CCNB2	1.68009	0.0019402
	205473_at	ATP6V1B1	1.692	0.00396931		203432_at	TMPO	2.44052	0.000466241		202710_at	BET1	0.563096	0.0338391
	205481_at	ADORA1	2.02486	0.00384755		203443_at	EML3	18.071	0.0234285		202715_at	CAD	2.40289	0.0203109
	205542_at	STEAP1	0.682577	0.0132264		203446_s_at	OCRL	3.48261	0.0154344		202716_at	PTPN1	1.79765	0.00100018
	205571_at	LIPT1	0.462274	0.0222348		203460_s_at	PSEN1	0.230517	0.00595599		202726_at	LIG1	3.66801	0.000231875
	205591_at	OLFM1	1.57454	0.0136788		203462_x_at	EIF3B	5.26538	0.00309882		202727_s_at	IFNGR1	0.504299	0.0189039
	205609_at	ANGPT1	5.08789	0.0279328		203463_s_at	EPN2	5.10051	0.0114745		202730_s_at	PDCD4	0.566688	0.0166877
	205622_at	SMPD2	0.402654	0.0471742		203485_at	RTN1	0.362243	0.00358765		202737_s_at	LSM4	1.63628	0.0421195
	205651_x_at	RAPGEF4	0.0907031	0.0186409		203501_at	CPQ	0.192423	0.00251526		202745_at	USP8	0.557288	0.0239098
	205669_at	NCAM2	0.102751	0.0288874		203512_at	TRAPPC3	0.127923	0.0223809		202748_at	GBP2	0.677918	0.0188906
	205672_at	XPA	0.443101	0.0326082		203536_s_at	CIAO1	2.62849	0.0335411		202769_at	CCNG2	0.517831	0.000985138
	205677_s_at	DLEU1	0.448456	0.0450203		203544_s_at	STAM	3.6599	0.0483476		202770_s_at	CCNG2	0.655997	0.00730276
	205678_at	AP3B2	2.85051	0.026201		203554_x_at	PTTG1	2.25393	0.00817778		202771_at	PIEZO1	1.5091	0.0450152
	205740_s_at	RBM42	2.24342	0.0419724		203560_at	GGH	1.74184	0.00771882		202773_s_at	SFSWAP	2.32047	0.0435081
	205759_s_at	SULT2B1	1.85123	0.048841		203564_at	FANCG	4.43611	0.00995625		202774_s_at	SFSWAP	2.53552	0.0339351
	205763_s_at	DDX18	0.504019	0.0263935		203565_s_at	MNAT1	2.84441	0.0486196		202778_s_at	ZMYM2	0.63283	0.049287
	205791_x_at	ZNF230	0.196353	0.0482062		203566_s_at	AGL	1.44308	0.0461191		202779_s_at	UBE2S	1.70939	0.00035935
	205799_s_at	SLC3A1	1.99121	0.0101457		203577_at	GTF2H4	3.56757	0.0239224		202788_at	MAPKAPK3	0.360375	0.0109602
	205812_s_at	NA	2.28596	0.0465055		203585_at	ZNF185	0.306405	0.0101988		202789_at	PLCG1	2.86198	0.0178012
	205867_at	PTPN11	31.7507	0.0388762		203622_s_at	PNO1	3.40002	0.0244737		202793_at	LPCAT3	0.424103	0.0277977
	205868_s_at	PTPN11	5.56186	0.0497653		203625_x_at	SKP2	2.38877	0.00100096		202794_at	INPP1	0.377295	0.00111302
	205910_s_at	CEL	1.37896	0.0377913		203632_s_at	GPRC5B	0.401946	0.0180253		202804_at	ABCC1	2.17707	0.00713858
	205938_at	PPM1E	2.72418	0.0380628		203644_s_at	MON1B	7.31379	0.0142046		202805_s_at	ABCC1	2.84187	0.00173289
	205953_at	LRIG2	0.219966	0.0462405		203648_at	TATDN2	3.5427	0.032428		202806_at	DBN1	1.79404	0.0247804
	205983_at	DPEP1	4.69663	0.0414796		203664_s_at	POLR2D	5.08368	0.0128049		202815_s_at	HEXIM1	0.321444	0.00471767
	205992_s_at	IL15	0.368223	0.0233847		203666_at	CXCL12	0.479494	0.0283089		202822_at	LPP	0.615859	0.0222988
	206034_at	SERPINB8	0.217048	0.0386908		203671_at	TPMT	0.0726581	0.0468403		202833_s_at	SERPINA1	0.834682	0.0407959
	206043_s_at	ATP2C2	1.50539	0.0423585		203697_at	FRZB	0.458824	0.00350721		202838_at	FUCA1	0.505979	0.0112802
	206070_s_at	EPHA3	3.32601	0.000223172		203698_s_at	FRZB	0.303686	0.00633489		202843_at	DNAJB9	0.4471	0.0397158
	206137_at	RIMS2	2.70611	0.00102081		203700_s_at	DIO2	0.368029	0.0494771		202848_s_at	GRK6	6.10333	0.00241962
	206142_at	ZNF135	3.20233	0.0403198		203702_s_at	TTLL4	3.82648	0.0354322		202863_at	SP100	0.528424	0.0104778
	206155_at	ABCC2	5.88331	0.0237198		203712_at	KIAA0020	3.27672	0.0391988		202870_s_at	CDC20	1.45626	0.00486898
	206196_s_at	RUNDC3A	1.58244	0.0158751		203726_s_at	LAMA3	0.565783	0.0461894		202873_at	ATP6V1C1	1.9667	0.0426754
	206271_at	TLR3	0.321487	0.0236502		203743_s_at	TDG	2.25157	0.0409028		202911_at	MSH6	2.96729	0.0032527
	206290_s_at	RGS7	2.54607	0.000998372		203749_s_at	RARA	2.3628	0.0170705		202947_s_at	GYPC	0.432807	0.0473205
	206312_at	GUCY2C	0.0270455	0.0368173		203755_at	BUB1B	2.6108	0.000261505		202954_at	UBE2C	1.69681	0.000158858
	206316_s_at	KNTC1	2.033	0.0467504		203764_at	DLGAP5	2.34723	0.0012792		202962_at	KIF13B	0.609489	0.00881876
	206349_at	LGI1	2.09062	0.0113822		203778_at	MANBA	0.201347	0.0140671		203022_at	RNASEH2A	1.6619	0.0149103
	206385_s_at	ANK3	0.65694	0.00206776		203785_s_at	DDX28	4.55075	0.00826938		203034_s_at	NA	0.132665	0.0200244
	206397_x_at	NA	4.13194	0.0436437		203799_at	CD302	0.482467	0.00172469		203043_at	ZBED1	0.475789	0.0414168
	206414_s_at	ASAP2	2.32018	0.00174245		203801_at	MRPS14	0.352279	0.0313603		203046_s_at	TIMELESS	3.57655	1.95621e-06
	206425_s_at	TRPC3	29.4467	0.0114867		203805_s_at	FANCA	8.3768	5.03382e-05		203057_s_at	PRDM2	0.413426	0.024185
	206506_s_at	SUPT3H	0.149364	0.00315237		203806_s_at	FANCA	10.712	0.00769226		203062_s_at	MDC1	1.78512	0.049885
	206516_at	AMH	3.44921	0.0226962		203816_at	DGUOK	2.90174	0.0463322		203067_at	PDHX	1.81875	0.0437022
	206525_at	GABRR1	0.0389799	0.0363699		203818_s_at	SF3A3	0.126669	0.00122274		203108_at	GPRC5A	1.55638	0.00415389
	206540_at	GLB1L	0.361957	0.030885		203898_at	CRCP	4.03812	0.0314485		203109_at	UBE2M	1.88497	0.00829143
	206556_at	CLUL1	0.183531	0.0422079		203912_s_at	DNASE1L1	0.272569	0.0366256		203123_s_at	SLC11A2	0.553316	0.0267986
	206558_at	SIM2	2.13872	0.000387465		203925_at	GCLM	3.1216	0.0033248		203127_s_at	SPTLC2	0.52662	0.0496741
	206574_s_at	PTP4A3	1.75529	0.0475465		203940_s_at	VASH1	0.339609	0.0119176		203145_at	SPAG5	1.87121	0.000189528
	206634_at	SIX3	3.15481	0.00667077		203941_at	INTS9	0.289111	0.0429326		203162_s_at	KATNB1	4.09442	5.03946e-05
	206640_x_at	NA	2.03808	0.0392275		203967_at	CDC6	2.4484	0.000269681		203163_at	KATNB1	2.58249	0.00588938
	206648_at	ZNF571	0.118206	0.0180527		203968_s_at	CDC6	2.84463	0.000412623		203198_at	CDK9	2.05969	0.0347283
	206655_s_at	NA	2.24695	0.0115838		203975_s_at	CHAF1A	5.6943	0.000226935		203199_s_at	MTRR	2.04359	0.0303469
	206662_at	GLRX	0.485705	0.0100044		203976_s_at	CHAF1A	2.98763	0.0200479		203201_at	PMM2	1.96326	0.0444244
	206731_at	CNKSR2	0.031108	0.0318881		203984_s_at	CASP9	0.142631	0.0307649		203209_at	RFC5	1.8468	0.0160557
	206778_at	CRYBB2	0.128758	0.0493852		203986_at	NA	3.48969	0.00424237		203210_s_at	RFC5	1.88581	0.00971478
	206783_at	FGF4	1.50772	0.046327		203987_at	FZD6	1.62511	0.0382128		203213_at	CDK1	1.265	0.0354764
	206790_s_at	NDUFB1	0.218986	0.0025635		204014_at	DUSP4	0.755167	0.0454126		203214_x_at	CDK1	1.49541	0.0119401
	206794_at	ERBB4	0.294008	0.0497595		204015_s_at	DUSP4	0.579021	0.0274333		203239_s_at	CNOT3	1.97938	0.00184836
	206832_s_at	SEMA3F	2.84154	0.00809079		204023_at	RFC4	3.05226	0.00291727		203261_at	DCTN6	0.573229	0.0138014
	206833_s_at	ACYP2	0.442549	0.018659		204026_s_at	ZWINT	3.80612	7.23212e-05		203268_s_at	DRG2	4.21217	0.0185937
	206928_at	ZNF124	0.551316	0.0300753		204033_at	TRIP13	2.54036	0.000575204		203271_s_at	UNC119	2.83756	0.0496008
	206949_s_at	RUSC1	1.85628	0.0392004		204034_at	ETHE1	0.187463	0.00284478		203274_at	NA	1.62366	0.0295929
	206952_at	G6PC	68.7084	0.0319473		204037_at	LPAR1	0.398228	0.0499287		203276_at	LMNB1	2.29961	1.89018e-05
	206993_at	ATP5S	0.32558	0.0409509		204051_s_at	SFRP4	0.590759	0.00477937		203286_at	RNF44	2.18956	0.00960898
	207013_s_at	MMP16	4.23678	0.0489873		204052_s_at	SFRP4	0.49509	0.0257357		203289_s_at	NPRL3	2.26082	0.0237854
	207056_s_at	SLC4A8	1.40535	0.043115		204062_s_at	ULK2	3.01635	0.00156455		203308_x_at	HPS1	0.252976	0.0418232
	207066_at	HRC	5.36133	0.0272523		204063_s_at	ULK2	2.65697	0.0182449		203312_x_at	ARF6	2.91995	0.00460626
	207080_s_at	PYY	1.91071	0.000594754		204072_s_at	FRY	0.428722	0.00744619		203339_at	SLC25A12	0.343496	0.00221035
	207081_s_at	PI4KA	2.66174	0.00165001		204084_s_at	CLN5	0.369779	0.0494507		203340_s_at	SLC25A12	0.555735	0.0442688
	207100_s_at	VAMP1	0.269692	0.0323192		204085_s_at	CLN5	0.124476	0.000585355		203342_at	TIMM17B	2.02772	0.0439828
	207168_s_at	H2AFY	6.29938	0.00105659		204088_at	P2RX4	0.309923	0.0188433		203350_at	AP1G1	2.67546	0.00114542
	207231_at	DZIP3	5.42163	0.0495762		204092_s_at	AURKA	2.58925	0.000345515		203354_s_at	PSD3	0.780476	0.0183718
	207262_at	APOF	0.0076436	0.0263136		204095_s_at	ELL	8.81356	0.0443589		203358_s_at	EZH2	1.49018	0.00591173
	207263_x_at	VEZT	0.0189433	0.0112483		204105_s_at	NRCAM	1.57328	0.0119415		203362_s_at	MAD2L1	1.36602	0.0262257
	207325_x_at	MAGEA1	2.18446	0.0198785		204106_at	TESK1	7.15919	0.0266204		203365_s_at	MMP15	2.2944	0.0401435
	207337_at	CTAG2	4.48639	0.0121404		204115_at	GNG11	0.417101	0.00890117		203371_s_at	NDUFB3	0.621403	0.0485168
	207348_s_at	LIG3	2.37456	0.0185141		204123_at	LIG3	3.91837	0.00671184		203376_at	CDC40	0.471929	0.0413178
	207396_s_at	ALG3	2.71268	0.00219984		204126_s_at	CDC45	6.98121	0.000184391		203383_s_at	GOLGA1	3.26204	0.031258
	207448_at	POFUT2	14.5995	0.00922599		204127_at	RFC3	2.10811	0.0392414		203384_s_at	GOLGA1	2.54257	0.00449256
	207513_s_at	ZNF189	0.419096	0.0346855		204138_s_at	MZF1	5.72212	0.0253596		203391_at	FKBP2	0.431543	0.00815113
	207548_at	GRM7	0.0906832	0.038449		204146_at	RAD51AP1	2.69197	0.000300228		203410_at	AP3M2	2.13784	0.00028782
	207551_s_at	MSL3	0.378428	0.0487041		204162_at	NDC80	2.3916	0.00776336		203413_at	NELL2	1.23854	0.0198624
	207561_s_at	ASIC3	3.90487	0.0445093		204167_at	BTD	0.200274	0.022263		203418_at	CCNA2	1.64934	0.00567532
	207573_x_at	ATP5L	0.252512	0.00334441		204169_at	IMPDH1	4.73185	0.0334618		203422_at	POLD1	2.40907	0.0262322
	207585_s_at	RPL36AL	0.369275	0.0172546		204170_s_at	CKS2	1.77823	0.0354058		203432_at	TMPO	1.76596	0.0004653
	207597_at	ADAM18	12.4799	0.00367079		204178_s_at	RBM14	6.65934	0.00907529		203436_at	RPP30	0.441373	0.0402264
	207603_at	SLC4A7	0.0151686	0.0143094		204181_s_at	ZBTB43	5.42907	0.0201747		203446_s_at	OCRL	2.4578	0.00316895
	207604_s_at	SLC4A7	0.332518	0.00985197		204187_at	GMPR	2.95759	0.0432993		203447_at	PSMD5	0.53622	0.0180942
	207655_s_at	BLNK	0.664115	0.0330295		204199_at	RALGPS1	2.70669	0.0476806		203450_at	CBY1	0.421224	0.035972
	207684_at	TBX6	4.7927	0.0278012		204215_at	TMEM243	0.35983	0.00319339		203460_s_at	PSEN1	0.442756	0.00799114
	207739_s_at	NA	1.68544	0.0483895		204224_s_at	GCH1	1.89503	0.0199658		203462_x_at	EIF3B	2.94801	0.00339093
	207740_s_at	NUP62	4.57283	5.55758e-05		204240_s_at	SMC2	2.81894	0.00100318		203463_s_at	EPN2	2.42389	0.0432311
	207760_s_at	NCOR2	2.34442	0.0231665		204244_s_at	DBF4	2.39451	0.0385845		203485_at	RTN1	0.57506	9.45569e-05
	207773_x_at	CYP3A43	10.1396	0.0455817		204252_at	CDK2	8.6368	0.000654838		203488_at	ADGRL1	2.01712	0.022751
	207809_s_at	ATP6AP1	2.13452	0.013099		204256_at	ELOVL6	2.0877	0.00700103		203509_at	SORL1	0.621478	0.0296827
	207873_x_at	SEZ6L	2.495	0.0103488		204267_x_at	PKMYT1	4.18892	0.0213571		203511_s_at	TRAPPC3	0.569469	0.0410589
	208002_s_at	ACOT7	1.58969	0.0365278		204281_at	TEAD4	5.10418	0.0199921		203512_at	TRAPPC3	0.28759	0.0139086
	208077_at	C9orf38	7.91528	0.0151264		204288_s_at	SORBS2	0.502471	0.00256009		203533_s_at	CUL5	0.411666	0.0257556
	208155_x_at	NA	2.1904	0.0181145		204290_s_at	ALDH6A1	0.471528	0.0487597		203534_at	LSM1	1.56499	0.0168372
	208223_s_at	ACVR1B	11.9685	0.0130905		204315_s_at	GTSE1	9.07781	0.00017834		203538_at	CAMLG	0.503564	0.0297592
	208235_x_at	NA	2.3101	0.00254123		204318_s_at	GTSE1	2.45095	0.00645366		203554_x_at	PTTG1	1.58199	0.00803045
	208249_s_at	TGDS	0.271292	0.00464689		204337_at	RGS4	1.68192	0.0213697		203559_s_at	AOC1	1.75434	0.0116554
	208271_at	PAPOLB	43.1217	0.0316015		204339_s_at	RGS4	1.94325	0.00863644		203560_at	GGH	1.36472	0.0139736
	208273_at	ZNF695	8.95719	0.040753		204345_at	COL16A1	0.403143	0.00222597		203564_at	FANCG	3.07606	0.00103345
	208322_s_at	ST3GAL1	2.49432	0.00541039		204358_s_at	FLRT2	0.331677	0.0322318		203579_s_at	SLC7A6	2.53914	0.00405002
	208352_x_at	ANK1	3.16735	0.0126307		204359_at	FLRT2	0.505775	0.0115779		203580_s_at	SLC7A6	2.25068	0.00648812
	208353_x_at	ANK1	2.99641	0.00952074		204385_at	KYNU	3.09795	0.0115138		203611_at	TERF2	2.25667	0.0212856
	208354_s_at	SLC12A3	10.5002	0.0111466		204391_x_at	TRIM24	3.05398	0.00218713		203623_at	PLXNA3	1.68298	0.0155788
	208389_s_at	SLC1A2	1.70137	0.0196045		204408_at	APEX2	6.14803	0.00569163		203633_at	CPT1A	2.05387	0.00535949
	208411_x_at	PPEF2	0.0219229	0.0211862		204417_at	GALC	0.386271	0.00452151		203634_s_at	CPT1A	4.36095	0.0039365
	208420_x_at	SUPT6H	2.39263	0.0193598		204420_at	FOSL1	5.23862	0.00374672		203640_at	MBNL2	0.681842	0.0192975
	208477_at	KCNC1	3.58432	0.0339183		204433_s_at	SPATA2	3.5814	0.0378274		203646_at	FDX1	0.412623	0.026303
	208509_s_at	OR7A17	0.0638652	0.0228655		204441_s_at	POLA2	5.67875	0.00400675		203647_s_at	FDX1	0.551728	0.0265637
	208529_at	BTF3P11	447.871	0.00297442		204444_at	KIF11	3.18009	0.000706854		203659_s_at	TRIM13	0.398236	0.00539959
	208553_at	HIST1H1E	0.0903461	0.0285476		204454_at	LDOC1	2.42434	0.0188632		203669_s_at	DGAT1	1.61858	0.042513
	208588_at	TPT1P8	0.0918723	0.0300033		204459_at	CSTF2	4.08716	0.0352376		203694_s_at	DHX16	3.08883	0.0148528
	208616_s_at	PTP4A2	0.235739	0.023539		204464_s_at	EDNRA	0.518337	0.0292551		203697_at	FRZB	0.658292	0.00223465
	208624_s_at	EIF4G1	1.52513	0.0442406		204482_at	CLDN5	0.200693	0.00507415		203698_s_at	FRZB	0.60624	0.0178752
	208626_s_at	VAT1	2.40861	0.039323		204510_at	CDC7	3.45349	0.000840312		203708_at	PDE4B	0.728609	0.0172742
	208648_at	VCP	4.90472	0.00266568		204531_s_at	BRCA1	7.42547	0.00482451		203710_at	ITPR1	0.717776	0.0262507
	208649_s_at	VCP	3.93994	0.00357795		204537_s_at	GABRE	2.16439	0.0123515		203713_s_at	LLGL2	1.58528	0.0105181
	208653_s_at	CD164	0.696179	0.0485287		204544_at	HPS5	3.24011	0.0424875		203715_at	TBCE	3.30854	0.0219245
	208689_s_at	RPN2	2.61235	0.0416786		204556_s_at	DZIP1	0.204622	0.0446557		203739_at	ZNF217	1.74413	0.00342554
	208692_at	RPS3	0.293011	0.0310958		204558_at	RAD54L	5.6202	0.000724647		203749_s_at	RARA	1.58533	0.033221
	208696_at	CCT5	2.11746	0.0475186		204568_at	ATG14	0.131425	0.000920106		203755_at	BUB1B	1.66671	0.00134543
	208697_s_at	EIF3E	0.435298	0.00559826		204570_at	COX7A1	0.423744	0.0073935		203785_s_at	DDX28	2.5358	0.0138612
	208722_s_at	ANAPC5	2.46884	0.0417848		204596_s_at	STC1	1.41632	0.0465634		203799_at	CD302	0.697645	0.00978679
	208723_at	USP11	6.22041	0.00117479		204603_at	EXO1	7.89254	8.79246e-05		203801_at	MRPS14	0.535901	0.0150683
	208746_x_at	ATP5L	0.243566	0.00166975		204617_s_at	ACD	4.54835	0.00296932		203805_s_at	FANCA	2.4652	0.012176
	208768_x_at	RPL22	0.140923	0.00757778		204641_at	NEK2	2.3207	0.000228779		203806_s_at	FANCA	2.97725	0.0441028
	208770_s_at	EIF4EBP2	0.176233	0.00879129		204649_at	TROAP	7.28255	0.000220163		203810_at	DNAJB4	0.47308	0.0270497
	208806_at	CHD3	2.63761	0.0445085		204656_at	SHB	8.2569	0.000279553		203818_s_at	SF3A3	0.419277	0.0176851
	208807_s_at	CHD3	2.49804	0.0280654		204657_s_at	SHB	6.32836	0.000950813		203890_s_at	NA	2.07898	0.0212092
	208814_at	HSPA4	1.74295	0.0399324		204668_at	RNF24	2.71303	0.0359339		203925_at	GCLM	1.84007	0.0176286
	208830_s_at	SUPT6H	2.14538	0.0486175		204680_s_at	RAPGEF5	3.71689	0.0498204		203941_at	INTS9	0.438896	0.0177284
	208831_x_at	SUPT6H	2.17104	0.0450783		204695_at	CDC25A	4.75788	0.00338558		203953_s_at	CLDN3	1.48075	0.00180134
	208836_at	ATP1B3	2.90553	0.0131269		204709_s_at	KIF23	5.33109	0.00371044		203954_x_at	CLDN3	1.69583	0.00367601
	208838_at	CAND1	1.75572	0.0301228		204716_at	CCDC6	2.25623	0.0280163		203967_at	CDC6	1.75572	0.00171743
	208839_s_at	CAND1	1.74419	0.0461508		204717_s_at	SLC29A2	3.50671	0.0185448		203968_s_at	CDC6	1.81604	0.00431328
	208896_at	DDX18	0.443352	0.0312585		204728_s_at	WDHD1	44.861	0.0135103		203975_s_at	CHAF1A	3.09975	0.000128765
	208898_at	ATP6V1D	0.381507	0.0162929		204729_s_at	STX1A	3.54731	0.0227351		203976_s_at	CHAF1A	1.92428	0.0264548
	208899_x_at	ATP6V1D	0.50892	0.03661		204737_s_at	NA	0.0310429	0.0451641		203979_at	CYP27A1	0.443873	0.0128811
	208904_s_at	RPS28	0.0585162	0.00210687		204747_at	IFIT3	1.67203	0.0300513		203981_s_at	ABCD4	0.375493	0.0395682
	208913_at	GGA2	1.96118	0.0346393		204749_at	NAP1L3	0.253805	0.0262805		203984_s_at	CASP9	0.262981	0.0139733
	208914_at	GGA2	2.21186	0.00376544		204752_x_at	PARP2	3.98964	0.0228242		203986_at	NA	2.04573	0.0052523
	208915_s_at	GGA2	3.33244	0.000630751		204754_at	HLF	0.224038	0.0441266		204014_at	DUSP4	0.796455	0.0056042
	208924_at	RNF11	0.527099	0.0426272		204759_at	RCBTB2	0.320024	0.0117856		204015_s_at	DUSP4	0.667401	0.00286311
	208953_at	LARP4B	1.97662	0.0436277		204767_s_at	FEN1	2.55544	0.00135111		204022_at	WWP2	2.04435	0.0192904
	208980_s_at	UBC	7.24708	0.0325806		204768_s_at	FEN1	3.03728	0.000922541		204023_at	RFC4	2.0947	0.00183179
	208989_s_at	KDM2A	2.21537	0.0277776		204770_at	TAP2	2.88811	0.0338185		204024_at	OSGIN2	2.57641	0.018619
	209035_at	MDK	1.54489	0.0126002		204775_at	CHAF1B	4.2469	0.0162787		204026_s_at	ZWINT	1.58261	0.0041969
	209044_x_at	SF3B4	1.87395	0.0324983		204776_at	THBS4	0.446383	0.0101562		204033_at	TRIP13	1.84811	7.95843e-05
	209128_s_at	SART3	4.52216	0.0389324		204782_at	MLF1	8.09199	0.0344362		204034_at	ETHE1	0.457264	0.0132816
	209130_at	SNAP23	0.332462	0.00624474		204783_at	MLF1	2.85912	0.000484588		204053_x_at	PTEN	0.577676	0.0243513
	209134_s_at	RPS6	0.109118	0.00868852		204784_s_at	MLF1	2.01998	0.00964267		204054_at	PTEN	0.424569	0.00478395
	209136_s_at	USP10	2.71781	0.021053		204800_s_at	DHRS12	0.189389	0.0124225		204072_s_at	FRY	0.668393	0.0208604
	209205_s_at	LMO4	0.595937	0.0103011		204817_at	ESPL1	5.05428	0.00331341		204084_s_at	CLN5	0.308372	0.000147768
	209218_at	SQLE	1.66905	0.00600128		204822_at	TTK	2.53493	0.00100721		204085_s_at	CLN5	0.331466	0.000321867
	209251_x_at	TUBA1C	5.3021	0.0125508		204825_at	MELK	3.30611	2.52378e-05		204092_s_at	AURKA	1.6651	0.00291206
	209272_at	NAB1	0.586477	0.0303269		204826_at	CCNF	5.53607	0.024057		204105_s_at	NRCAM	1.31752	0.0207927
	209276_s_at	GLRX	0.5575	0.00665013		204827_s_at	CCNF	13.7017	0.00473455		204106_at	TESK1	4.62462	0.00215143
	209279_s_at	NSDHL	1.7447	0.0396919		204836_at	GLDC	1.80897	0.0310395		204112_s_at	HNMT	0.708076	0.0200924
	209336_at	PWP2	2.58928	0.0290208		204844_at	ENPEP	0.0918554	0.0277846		204123_at	LIG3	2.41281	0.00927158
	209343_at	EFHD1	2.36557	0.0031694		204865_at	CA3	0.00022905	0.00647462		204126_s_at	CDC45	2.66412	0.000704806
	209354_at	TNFRSF14	0.367272	0.0463684		204887_s_at	PLK4	3.58201	0.00396263		204138_s_at	MZF1	3.02679	0.0184921
	209362_at	MED21	0.483875	0.00880071		204897_at	PTGER4	0.602273	0.0477348		204141_at	TUBB2A	1.60557	0.0116751
	209363_s_at	MED21	0.403052	0.0200651		204904_at	GJA4	0.0874594	0.0108725		204145_at	NA	0.559366	0.0374812
	209368_at	EPHX2	0.609153	0.032048		204913_s_at	SOX11	1.36696	0.0453523		204146_at	RAD51AP1	1.59069	0.0136891
	209372_x_at	NA	1.95044	0.0368079		204921_at	GAS8	5.44608	0.00934955		204155_s_at	SIK3	0.448438	0.0342673
	209377_s_at	HMGN3	0.532656	0.0238617		204947_at	E2F1	5.21213	0.0154841		204167_at	BTD	0.333258	0.00460022
	209380_s_at	ABCC5	1.9371	0.00432738		204962_s_at	CENPA	2.6667	2.81597e-05		204169_at	IMPDH1	2.46603	0.0282066
	209384_at	PROSC	1.6335	0.039163		204967_at	SHROOM2	2.59962	0.0235981		204178_s_at	RBM14	4.83984	0.000192832
	209388_at	PAPOLA	0.493452	0.00518406		205003_at	DOCK4	0.474642	0.0427337		204187_at	GMPR	2.03935	0.0302624
	209411_s_at	GGA3	2.26006	0.0434979		205004_at	NKRF	7.30816	0.00361635		204199_at	RALGPS1	2.05999	0.0184162
	209428_s_at	ZFPL1	4.55097	0.0128844		205007_s_at	CIB2	2.87869	0.0495497		204200_s_at	PDGFB	2.38654	0.00752585
	209442_x_at	ANK3	0.497624	0.0303506		205008_s_at	CIB2	5.99675	0.000119335		204204_at	SLC31A2	0.517937	0.00452429
	209452_s_at	VTI1B	0.379727	0.0324678		205011_at	VWA5A	0.33163	0.00452675		204215_at	TMEM243	0.492269	0.000882791
	209463_s_at	TAF12	0.50517	0.0456799		205024_s_at	RAD51	3.70833	0.0105642		204226_at	STAU2	1.53043	0.0215689
	209472_at	CCBL2	0.522656	0.00391507		205034_at	CCNE2	1.79899	0.0122211		204240_s_at	SMC2	1.53403	0.0339022
	209478_at	STRA13	1.7262	0.0380871		205046_at	CENPE	3.53205	0.000734738		204241_at	ACOX3	0.557959	0.0394052
	209515_s_at	RAB27A	0.488491	0.0211994		205051_s_at	KIT	0.596184	0.0430533		204243_at	RLF	0.51111	0.0473632
	209517_s_at	ASH2L	2.27927	0.000475888		205061_s_at	EXOSC9	5.92865	0.00160187		204252_at	CDK2	2.47259	0.0100581
	209530_at	CACNB3	2.80552	0.0473393		205068_s_at	ARHGAP26	0.30782	0.0486586		204256_at	ELOVL6	1.4045	0.0361239
	209538_at	ZNF32	0.41875	0.0436183		205069_s_at	ARHGAP26	0.0138771	0.0254894		204267_x_at	PKMYT1	2.32039	0.024836
	209572_s_at	EED	0.528456	0.030113		205071_x_at	XRCC4	3.68443	0.014358		204288_s_at	SORBS2	0.734179	0.00946234
	209585_s_at	MINPP1	0.52235	0.0414832		205085_at	ORC1	14.3813	0.0199737		204315_s_at	GTSE1	2.82895	0.0106203
	209611_s_at	SLC1A4	2.00177	0.0293391		205093_at	PLEKHA6	5.53257	0.0233648		204318_s_at	GTSE1	1.67344	0.0137928
	209617_s_at	CTNND2	1.82439	0.016188		205095_s_at	ATP6V0A1	3.79778	0.0323681		204319_s_at	RGS10	0.51871	0.00740081
	209618_at	CTNND2	3.51287	0.00291326		205116_at	LAMA2	0.374653	0.00681655		204339_s_at	RGS4	1.51214	0.0423348
	209692_at	EYA2	2.65593	0.000640635		205134_s_at	NUFIP1	5.21226	0.0323926		204355_at	DHX30	2.22955	0.0132523
	209695_at	PTP4A3	1.95923	0.0408616		205153_s_at	CD40	0.311173	0.0472895		204363_at	F3	0.625482	0.0489108
	209710_at	GATA2	2.03727	0.00727251		205167_s_at	CDC25C	5.16785	0.0108269		204379_s_at	FGFR3	1.23383	0.0467837
	209730_at	SEMA3F	2.82528	0.0456937		205194_at	PSPH	2.80105	0.00335618		204386_s_at	MRPL57	0.496802	0.0339717
	209742_s_at	MYL2	1.53957	0.0469975		205200_at	NA	0.485637	0.0484928		204387_x_at	MRPL57	0.431117	0.0116979
	209777_s_at	SLC19A1	3.72957	0.0400076		205217_at	TIMM8A	27.7353	0.0106965		204391_x_at	TRIM24	2.08284	0.00299722
	209797_at	CNPY2	0.454076	0.0323509		205226_at	PDGFRL	0.667471	0.0495831		204408_at	APEX2	3.18721	0.00201088
	209899_s_at	PUF60	2.15177	0.0142293		205235_s_at	KIF20B	12.485	0.00789774		204417_at	GALC	0.610325	0.0123784
	209940_at	PARP3	0.22938	0.00990159		205240_at	GPSM2	3.25182	0.00702704		204420_at	FOSL1	2.42977	0.031714
	209967_s_at	CREM	0.34843	0.0161218		205246_at	PEX13	3.18474	0.0230102		204428_s_at	LCAT	2.85934	0.0229949
	209971_x_at	AIMP2	6.0922	0.00187931		205251_at	PER2	0.428707	0.0340362		204433_s_at	SPATA2	2.62548	0.00820164
	209982_s_at	NRXN2	2.90549	0.0357218		205264_at	CD3EAP	4.80617	0.0170647		204441_s_at	POLA2	2.72282	0.00513605
	209985_s_at	ASCL1	2.83726	0.000273261		205265_s_at	SPEG	7.73194	0.0435961		204444_at	KIF11	2.16426	0.000157541
	209987_s_at	ASCL1	1.54549	2.75149e-05		205271_s_at	CDK20	4.69338	0.0353503		204451_at	FZD1	0.660466	0.0140293
	209988_s_at	ASCL1	1.39966	0.000370755		205281_s_at	PIGA	6.67837	0.0195777		204454_at	LDOC1	1.74916	0.0103703
	209998_at	PIGO	3.0392	0.0198353		205282_at	LRP8	4.49749	0.0103795		204510_at	CDC7	2.33682	0.000691647
	210010_s_at	SLC25A1	1.92233	0.02155		205284_at	URB2	5.18182	0.0156516		204531_s_at	BRCA1	5.1604	0.000210989
	210049_at	SERPINC1	0.0985408	0.0327854		205292_s_at	HNRNPA2B1	9.32335	0.00908816		204538_x_at	NPIPA1	1.52337	0.0338034
	210052_s_at	TPX2	1.57248	0.018611		205327_s_at	ACVR2A	0.197004	0.0227462		204540_at	EEF1A2	1.29971	0.00286651
	210088_x_at	MYL4	0.201391	0.0398334		205330_at	MN1	0.44347	0.0358406		204558_at	RAD54L	2.16471	0.0157278
	210175_at	GCFC2	0.118991	0.043866		205339_at	STIL	4.55181	0.00343848		204568_at	ATG14	0.235958	4.45074e-05
	210187_at	FKBP1A	0.118223	0.0354629		205342_s_at	SULT1C2	10.4903	0.000418452		204573_at	CROT	0.331798	0.010695
	210222_s_at	RTN1	0.588591	0.00513833		205343_at	SULT1C2	14.1949	0.0162057		204603_at	EXO1	3.602	5.09582e-05
	210235_s_at	PPFIA1	1.56745	0.0170017		205349_at	GNA15	0.276298	0.0250015		204617_s_at	ACD	3.85256	1.47314e-05
	210254_at	MS4A3	0.0180024	0.0131664		205350_at	CRABP1	1.32185	0.0332907		204641_at	NEK2	1.72603	0.000148318
	210269_s_at	AKAP17A	2.70524	0.0411684		205382_s_at	CFD	0.548645	0.0080943		204646_at	DPYD	0.710156	0.0478187
	210282_at	ZMYM2	0.208148	0.0193924		205394_at	CHEK1	6.19407	0.0098732		204649_at	TROAP	2.82951	0.000921273
	210292_s_at	NA	2.08362	0.00331726		205395_s_at	MRE11A	5.29953	0.0013605		204656_at	SHB	2.69443	0.00707505
	210304_at	PDE6B	0.134418	0.0349904		205407_at	RECK	0.491107	0.0442525		204657_s_at	SHB	2.23323	0.0201841
	210316_at	FLT4	8.97526	0.025508		205422_s_at	ITGBL1	0.582301	0.0418837		204669_s_at	RNF24	1.48261	0.048843
	210319_x_at	MSX2	0.331947	0.037219		205436_s_at	H2AFX	3.15703	0.00123763		204684_at	NPTX1	2.20453	0.00112077
	210337_s_at	ACLY	2.01496	0.015026		205441_at	OCEL1	4.11934	0.0105755		204695_at	CDC25A	2.63355	0.00201324
	210453_x_at	ATP5L	0.270461	0.00463779		205450_at	PHKA1	5.74645	0.00835808		204728_s_at	WDHD1	6.37212	0.0349215
	210487_at	DNTT	0.0595655	0.0416844		205453_at	HOXB2	0.588732	0.040762		204729_s_at	STX1A	2.27106	0.0256366
	210493_s_at	MFAP3L	0.0590503	0.0434435		205457_at	C6orf106	4.922	0.00319803		204732_s_at	TRIM23	0.465656	0.0434055
	210510_s_at	NRP1	2.06638	0.0317736		205458_at	MC1R	8.91817	0.0315966		204752_x_at	PARP2	2.31277	0.0432675
	210532_s_at	C14orf2	0.295285	0.0158248		205517_at	GATA4	11.9678	0.00518756		204753_s_at	HLF	0.547059	0.0305355
	210546_x_at	NA	2.05328	0.00920921		205541_s_at	GSPT2	0.395642	0.0090822		204754_at	HLF	0.514191	0.0378757
	210620_s_at	GTF3C2	3.2963	0.0335117		205556_at	MSX2	690.059	0.0197856		204759_at	RCBTB2	0.607178	0.0463521
	210653_s_at	BCKDHB	0.506456	0.0484005		205568_at	AQP9	3.14298	0.00584101		204767_s_at	FEN1	1.76672	0.00564938
	210658_s_at	GGA2	1.92968	0.0115334		205575_at	C1QL1	11.5674	0.00733753		204768_s_at	FEN1	2.08721	0.000902592
	210685_s_at	UBE4B	0.198797	0.043157		205597_at	SLC44A4	0.566405	0.0313632		204774_at	EVI2A	0.693709	0.0403152
	210692_s_at	SLC43A3	4.2517	0.00432728		205619_s_at	MEOX1	0.283317	0.0470371		204775_at	CHAF1B	3.7513	0.000216499
	210736_x_at	DTNA	2.57087	0.0438692		205621_at	ALKBH1	0.218482	0.0168059		204781_s_at	FAS	0.518774	0.0410598
	210787_s_at	CAMKK2	5.03809	0.0157387		205634_x_at	NA	3.26262	0.0440657		204783_at	MLF1	1.90998	0.00135695
	210945_at	COL4A6	0.163143	0.0481884		205651_x_at	RAPGEF4	0.0344611	0.0494499		204800_s_at	DHRS12	0.393321	0.0193336
	210966_x_at	LARP1	1.82906	0.0499078		205660_at	OASL	2.22627	0.00360006		204817_at	ESPL1	3.1286	0.000356052
	210983_s_at	MCM7	1.73797	0.041362		205662_at	B9D1	5.83063	0.00577644		204819_at	FGD1	2.46936	0.0117193
	211006_s_at	KCNB1	2.14905	0.0391407		205672_at	XPA	0.170355	0.00310008		204822_at	TTK	1.54271	0.0178221
	211026_s_at	MGLL	2.06699	0.00231572		205683_x_at	TPSAB1	0.657291	0.0334712		204825_at	MELK	1.97128	6.85598e-05
	211052_s_at	TBCD	3.46836	0.000512104		205695_at	SDS	3.41092	0.00802643		204826_at	CCNF	4.21093	0.000943403
	211058_x_at	TUBA1B	6.74636	0.0066233		205696_s_at	GFRA1	1.55054	0.0236696		204827_s_at	CCNF	5.6426	0.00140033
	211060_x_at	GPAA1	2.98981	0.00736102		205733_at	BLM	5.60671	0.00209627		204836_at	GLDC	1.82353	0.000501552
	211065_x_at	PFKL	2.68339	0.0304124		205739_x_at	ZNF107	2.87072	0.0069112		204871_at	MTERF1	0.20602	0.0488471
	211072_x_at	TUBA1B	7.31385	0.00604968		205740_s_at	RBM42	3.98897	0.0104695		204916_at	RAMP1	1.63543	0.000137589
	211073_x_at	RPL3	0.188734	0.0461921		205771_s_at	AKAP7	0.209838	0.0412359		204921_at	GAS8	2.90517	0.00664687
	211091_s_at	NF2	0.040446	0.01511		205790_at	SKAP1	0.392241	0.037662		204922_at	C11orf80	1.60679	0.0299643
	211152_s_at	HTRA2	0.272225	0.028975		205796_at	TCP11L1	61.2574	5.71574e-06		204933_s_at	TNFRSF11B	0.570375	0.044821
	211162_x_at	SCD	1.99008	0.00349217		205797_s_at	TCP11L1	5.39766	0.0331514		204937_s_at	ZNF274	1.865	0.0225196
	211185_s_at	SF3B1	0.383718	0.0437436		205810_s_at	WASL	14.8215	0.049373		204946_s_at	TOP3A	4.40062	0.0163882
	211265_at	PTGER3	0.00650497	0.00958695		205813_s_at	MAT1A	2.56978	0.0364163		204947_at	E2F1	3.02042	0.00914013
	211270_x_at	PTBP1	3.73694	0.0345097		205817_at	SIX1	1.82504	0.020571		204954_s_at	DYRK1B	0.407116	0.0370765
	211271_x_at	NA	3.14716	0.0497227		205826_at	MYOM2	0.084997	0.0220975		204962_s_at	CENPA	1.7564	0.00016565
	211273_s_at	TBX1	2.79943	0.0281688		205829_at	HSD17B1	1.58502	0.0347442		204967_at	SHROOM2	2.26298	0.000444772
	211284_s_at	GRN	3.21109	0.00430338		205844_at	VNN1	0.0266254	0.0470541		204974_at	RAB3A	3.17099	0.0210914
	211285_s_at	UBE3A	0.531536	0.0459745		205863_at	S100A12	3.66917	0.0186661		204977_at	DDX10	0.425537	0.0266997
	211296_x_at	UBC	10.584	0.0275228		205895_s_at	NOLC1	2.87256	0.0274746		204993_at	GNAZ	2.95262	0.0104515
	211320_s_at	PTPRU	5.98334	0.000417526		205898_at	CX3CR1	0.520252	0.00305983		204995_at	CDK5R1	3.73156	0.01024
	211421_s_at	RET	1.54893	0.029704		205907_s_at	OMD	0.353994	0.0169692		205008_s_at	CIB2	2.49246	0.0177173
	211423_s_at	SC5D	0.571598	0.00538213		205908_s_at	OMD	0.352015	0.01189		205011_at	VWA5A	0.507162	0.00194879
	211450_s_at	MSH6	1.8057	0.0221227		205909_at	POLE2	3.50289	0.0299859		205024_s_at	RAD51	2.09005	0.0180991
	211464_x_at	CASP6	0.310401	0.0486951		205936_s_at	HK3	6.65329	0.0244818		205027_s_at	MAP3K8	0.20075	0.00899799
	211496_s_at	PDC	123.484	0.0054115		205938_at	PPM1E	3.28968	0.0426612		205034_at	CCNE2	1.62296	0.000986783
	211534_x_at	PTPRN2	2.2532	0.036754		205943_at	TDO2	1.67509	0.0342455		205036_at	LSM6	0.510518	0.0481006
	211600_at	PTPRO	2.02622	0.0222552		205961_s_at	PSIP1	2.71037	0.0255803		205046_at	CENPE	1.70144	0.0142613
	211611_s_at	NA	4.34531	0.0257266		205964_at	ZNF426	0.0826123	0.0127787		205052_at	AUH	0.553376	0.0311784
	211618_s_at	ALPI	0.0468266	0.00795799		205970_at	MT3	6.93531	0.0443882		205061_s_at	EXOSC9	2.0971	0.0296852
	211674_x_at	NA	1.82904	0.0239156		205982_x_at	SFTPC	10.4222	0.0341149		205068_s_at	ARHGAP26	0.513987	0.0296059
	211684_s_at	DYNC1I2	0.244756	0.00160847		206005_s_at	CEP162	0.0183168	0.0273847		205070_at	ING3	0.635763	0.0467393
	211701_s_at	TRO	3.17312	0.0347712		206023_at	NMU	2.23921	0.00122954		205095_s_at	ATP6V0A1	2.51709	0.0115162
	211708_s_at	SCD	1.62479	0.0289858		206043_s_at	ATP2C2	1.77178	0.036049		205142_x_at	ABCD1	2.58134	0.0106033
	211711_s_at	PTEN	0.437494	0.0053842		206055_s_at	SNRPA1	2.53567	0.0040915		205152_at	SLC6A1	9.27725	0.00408626
	211722_s_at	HDAC6	0.0229622	0.0201964		206079_at	CHML	60.5989	0.0200514		205166_at	CAPN5	3.95895	0.0445118
	211724_x_at	MIOS	0.370409	0.0193793		206101_at	ECM2	0.468273	0.0159712		205167_s_at	CDC25C	3.19053	0.00242878
	211732_x_at	HNMT	0.520892	0.0052886		206102_at	GINS1	1.72085	0.0174122		205173_x_at	CD58	0.624961	0.0436101
	211743_s_at	PRG2	5.14358	0.042657		206110_at	HIST1H3H	1.47784	0.0291934		205184_at	GNG4	1.45676	0.0347156
	211747_s_at	LSM5	0.446393	0.0023001		206116_s_at	TPM1	0.562784	0.00944977		205214_at	STK17B	0.408645	0.0409511
	211750_x_at	TUBA1C	5.78519	0.0134532		206170_at	ADRB2	0.170555	0.00453577		205234_at	SLC16A4	0.129948	0.0230043
	211758_x_at	TXNDC9	0.396906	0.020304		206173_x_at	GABPB1	8.17017	0.0201291		205240_at	GPSM2	1.76675	0.0304225
	211762_s_at	KPNA2	1.53043	0.0336067		206201_s_at	MEOX2	0.111576	0.0460944		205242_at	CXCL13	0.823651	0.00884082
	211764_s_at	UBE2D1	0.25581	0.0118653		206205_at	MPHOSPH9	6.73153	0.0179946		205264_at	CD3EAP	2.80886	0.0309778
	211783_s_at	MTA1	0.67448	0.0458316		206245_s_at	IVNS1ABP	2.62104	0.0297514		205282_at	LRP8	3.27514	0.00167821
	211814_s_at	CCNE2	1.9304	0.00955797		206285_at	NPHP1	0.0139302	0.0487271		205298_s_at	BTN2A2	0.401591	0.0321471
	211872_s_at	RGS11	6.21718	0.0176115		206303_s_at	NUDT4	3.21566	0.0124926		205327_s_at	ACVR2A	0.446517	0.0349663
	211876_x_at	NA	2.47545	0.0332224		206307_s_at	FOXD1	3.62202	1.1552e-05		205333_s_at	RCE1	2.25521	0.0468257
	211892_s_at	PTGIS	11.4061	0.0132632		206309_at	LECT1	19.0511	0.0127232		205336_at	PVALB	1.18585	0.0125248
	211894_x_at	SEZ6L	2.45399	0.0146264		206316_s_at	KNTC1	3.48372	0.0106762		205339_at	STIL	2.32446	0.00758839
	211938_at	EIF4B	0.246744	0.0016107		206326_at	GRP	0.612326	0.0482721		205342_s_at	SULT1C2	3.83372	0.0110768
	211943_x_at	TPT1	0.023872	0.0104536		206327_s_at	CDH15	11.7662	0.0080242		205343_at	SULT1C2	7.54057	0.0100838
	211954_s_at	IPO5	0.364073	0.00536497		206335_at	GALNS	3.66771	0.0361911		205349_at	GNA15	0.502361	0.0138481
	211955_at	IPO5	0.496078	0.0472502		206363_at	MAF	0.30907	0.031753		205406_s_at	SPA17	0.523155	0.0177724
	211964_at	COL4A2	1.66643	0.0190433		206364_at	KIF14	3.42069	0.000180923		205426_s_at	HIP1	2.36935	0.0289425
	211967_at	TMEM123	0.521029	0.00208345		206367_at	REN	8.61295	0.0469192		205436_s_at	H2AFX	1.75751	0.00688505
	211980_at	COL4A1	1.76022	0.0207196		206395_at	DGKG	6.19513	0.0413604		205441_at	OCEL1	2.37196	0.0223117
	211981_at	COL4A1	1.66649	0.0153923		206411_s_at	ABL2	15.8028	0.0145754		205444_at	ATP2A1	1.90798	0.0469048
	211995_x_at	ACTG1	13.4776	0.0253094		206435_at	B4GALNT1	6.07996	0.0361275		205453_at	HOXB2	0.687256	0.00844065
	212006_at	UBXN4	0.423021	0.0197375		206445_s_at	PRMT1	3.96933	0.00898439		205457_at	C6orf106	2.56518	0.0139005
	212010_s_at	CDV3	1.9996	0.0443965		206448_at	ZNF365	2.45201	0.0216645		205464_at	SCNN1B	1.96	0.00393765
	212016_s_at	PTBP1	1.93247	0.0417269		206494_s_at	ITGA2B	15.9344	0.0444267		205473_at	ATP6V1B1	1.41471	0.0305533
	212039_x_at	RPL3	0.218645	0.0455368		206510_at	SIX2	4.23533	8.1672e-05		205481_at	ADORA1	1.95481	0.000711525
	212041_at	ATP6V0D1	2.87353	0.00788358		206511_s_at	SIX2	8.47573	0.00088882		205517_at	GATA4	4.10058	0.0459607
	212046_x_at	MAPK3	4.87893	0.0224639		206515_at	CYP4F3	2.33524	0.0238609		205542_at	STEAP1	0.683328	0.00301536
	212053_at	PDXDC1	2.22863	0.0311995		206533_at	CHRNA5	6.40555	0.0161427		205571_at	LIPT1	0.440859	0.00325661
	212062_at	ATP9A	2.08393	0.00278096		206542_s_at	SMARCA2	0.409987	0.0452752		205575_at	C1QL1	5.39263	0.00188709
	212070_at	ADGRG1	1.83359	0.0137774		206544_x_at	SMARCA2	0.505582	0.0442791		205591_at	OLFM1	1.42554	0.0258808
	212087_s_at	ERAL1	2.27154	0.0196861		206558_at	SIM2	2.04868	0.0114576		205621_at	ALKBH1	0.450974	0.0426993
	212090_at	GRINA	2.28704	0.00366989		206559_x_at	EEF1A1	0.0232278	0.0450016		205651_x_at	RAPGEF4	0.0692622	0.00243931
	212118_at	TRIM27	5.26819	0.0171767		206569_at	IL24	2.25201	0.0474507		205672_at	XPA	0.338408	0.000705835
	212137_at	LARP1	2.56122	0.0486971		206582_s_at	ADGRG1	4.01861	0.0441168		205678_at	AP3B2	2.51907	0.00813867
	212141_at	MCM4	1.88809	0.0267852		206604_at	OVOL1	11.7043	0.0163085		205691_at	SYNGR3	1.39756	0.018395
	212148_at	PBX1	2.08368	0.0118662		206608_s_at	RPGRIP1	15.3201	0.0134676		205695_at	SDS	2.19311	0.00479428
	212151_at	PBX1	2.31044	0.00873749		206621_s_at	EIF4H	0.0574326	0.00900728		205733_at	BLM	2.21371	0.0171958
	212189_s_at	COG4	4.91061	0.00235624		206623_at	PDE6A	12.6436	0.0402071		205734_s_at	AFF3	2.10167	0.0348056
	212194_s_at	TM9SF4	2.50759	0.00298815		206633_at	CHRNA1	9.12645	0.00578493		205740_s_at	RBM42	2.70667	0.00192201
	212198_s_at	TM9SF4	2.51737	0.0282804		206643_at	HAL	2.53096	0.00742986		205759_s_at	SULT2B1	1.95377	0.00808914
	212202_s_at	TMEM87A	0.412204	0.0186296		206648_at	ZNF571	13.0773	0.0275015		205771_s_at	AKAP7	0.391027	0.0142729
	212204_at	TMEM87A	0.436886	0.0395245		206653_at	POLR3G	11.1177	0.00616872		205775_at	FAM50B	0.431256	0.0113567
	212207_at	MED13L	0.35267	0.0479464		206656_s_at	APMAP	0.224572	0.00834704		205776_at	FMO5	0.727331	0.0197503
	212208_at	MED13L	0.554027	0.0416273		206677_at	KRT31	7.09167	0.000124734		205796_at	TCP11L1	12.2942	0.000158041
	212242_at	TUBA4A	0.409558	0.00545907		206678_at	GABRA1	6.6994	0.0252209		205812_s_at	NA	2.12643	0.0219963
	212245_at	MCFD2	0.379852	0.0270771		206683_at	ZNF165	2.20377	0.01486		205817_at	SIX1	1.41634	0.0268947
	212264_s_at	WAPAL	0.338127	0.0109357		206690_at	ASIC2	3.30177	0.0433053		205820_s_at	APOC3	7.0008	0.027204
	212313_at	CHMP7	0.408076	0.0388491		206719_at	SYNGR4	12.1839	0.015499		205844_at	VNN1	0.148154	0.0243839
	212320_at	TUBB	2.87281	0.0110174		206722_s_at	LPAR2	3.08875	0.0438503		205868_s_at	PTPN11	4.86045	0.0279174
	212328_at	LIMCH1	0.777973	0.0466289		206723_s_at	LPAR2	2.9647	0.0381292		205898_at	CX3CR1	0.749278	0.0114287
	212352_s_at	TMED10	0.360782	0.0260629		206726_at	HPGDS	0.245822	0.0127735		205909_at	POLE2	1.96121	0.0437123
	212358_at	CLIP3	2.29769	0.0484208		206745_at	HOXC11	2.42707	0.0273148		205938_at	PPM1E	2.93204	0.00392101
	212361_s_at	ATP2A2	3.61741	0.00101777		206762_at	KCNA5	3.85894	0.0469298		205952_at	KCNK3	1.32177	0.0113916
	212389_at	SBF1	4.46721	0.0387696		206788_s_at	CBFB	3.47798	0.0247654		205953_at	LRIG2	0.273919	0.0337568
	212403_at	UBE3B	2.46811	0.0492564		206840_at	AFM	19.1157	0.0469556		205961_s_at	PSIP1	1.88804	0.0118299
	212410_at	MICU2	0.472979	0.000906754		206846_s_at	HDAC6	4.88769	0.031887		205964_at	ZNF426	0.259258	0.00766676
	212444_at	GPRC5A	1.576	0.0341247		206855_s_at	HYAL2	0.192505	0.0438825		205992_s_at	IL15	0.481381	0.0351139
	212460_at	SPTSSA	0.630213	0.0483357		206861_s_at	CGGBP1	8.56802	0.00881093		206008_at	TGM1	4.13602	0.0376754
	212503_s_at	DIP2C	1.8929	0.0195462		206869_at	CHAD	0.233842	0.00270091		206043_s_at	ATP2C2	1.59128	0.00412854
	212504_at	DIP2C	2.39679	0.0415827		206897_at	PAGE1	0.0223906	0.0495654		206061_s_at	DICER1	0.697633	0.0309136
	212505_s_at	MAU2	3.41976	0.0195839		206945_at	LCT	7.44737	0.00535064		206070_s_at	EPHA3	2.04335	0.0223476
	212513_s_at	USP33	0.55744	0.0317026		206976_s_at	HSPH1	2.58878	0.0164107		206079_at	CHML	10.7576	0.0297114
	212556_at	SCRIB	1.90248	0.0102502		206977_at	PTH	2.08201e-05	0.0182238		206102_at	GINS1	1.42171	0.00830836
	212574_x_at	TMEM259	1.89639	0.039856		207023_x_at	KRT10	2.56843	0.00689703		206107_at	RGS11	1.89908	0.0234104
	212578_x_at	RPS17	0.147412	0.0280801		207026_s_at	ATP2B3	3.95001	0.0429224		206116_s_at	TPM1	0.734192	0.0285797
	212597_s_at	HMGXB4	0.379365	0.0362088		207034_s_at	GLI2	0.0422437	0.0148266		206137_at	RIMS2	2.32356	0.000463582
	212598_at	WDFY3	3.71293	0.0428734		207043_s_at	SLC6A9	5.44212	0.00261157		206143_at	SLC26A3	0.489868	0.036866
	212603_at	MRPS31	0.34076	0.0217219		207098_s_at	MFN1	3.1849	0.00372385		206155_at	ABCC2	3.65819	0.0392874
	212604_at	MRPS31	0.559406	0.0101514		207134_x_at	TPSB2	0.651542	0.0335746		206170_at	ADRB2	0.486873	0.0287311
	212612_at	RCOR1	0.41854	0.0128588		207155_at	TBX5	0.0347347	0.0499488		206186_at	MPP3	2.04288	0.0434652
	212614_at	ARID5B	0.644626	0.0214037		207165_at	HMMR	2.40688	0.0069878		206196_s_at	RUNDC3A	1.56726	0.00221218
	212620_at	ZNF609	2.4532	0.038853		207172_s_at	CDH11	0.575837	0.0491275		206222_at	TNFRSF10C	0.259139	0.0346425
	212621_at	TMEM194A	1.65724	0.0459785		207183_at	GPR19	3.78541	0.029118		206271_at	TLR3	0.387567	0.018862
	212639_x_at	TUBA1B	6.245	0.00718189		207196_s_at	TNIP1	0.280025	0.0409803		206290_s_at	RGS7	1.83376	0.0180467
	212672_at	ATM	0.299965	0.0341338		207207_at	RBMXL2	17.6949	0.0387413		206303_s_at	NUDT4	1.80489	0.0373224
	212674_s_at	DHX30	3.64866	0.00529098		207233_s_at	MITF	0.379635	0.0496039		206307_s_at	FOXD1	2.95243	0.000322568
	212689_s_at	KDM3A	0.30536	0.0061543		207239_s_at	CDK16	2.99302	0.0152678		206316_s_at	KNTC1	2.43996	0.00185873
	212690_at	DDHD2	1.50394	0.0293419		207267_s_at	RIPPLY3	42.9322	0.0142659		206334_at	LIPF	1.61174	0.0309511
	212696_s_at	RNF4	2.91231	0.0494713		207268_x_at	ABI2	7.13165	0.0411497		206335_at	GALNS	2.42445	0.013099
	212698_s_at	SEPT10	0.629141	0.0166727		207279_s_at	NEBL	2.97376	0.0414056		206364_at	KIF14	2.07488	0.00143873
	212707_s_at	NA	2.52094	0.040889		207292_s_at	MAPK7	3.91999	0.0158839		206385_s_at	ANK3	0.727736	0.00599842
	212722_s_at	JMJD6	2.12081	0.019818		207313_x_at	NA	9.56623	0.0400256		206397_x_at	NA	3.86207	0.0150344
	212723_at	JMJD6	1.82592	0.0401177		207320_x_at	STAU1	8.66982	0.00163247		206414_s_at	ASAP2	2.19183	0.000268898
	212743_at	RCHY1	0.0634374	0.0362222		207325_x_at	MAGEA1	1.83114	0.0272765		206445_s_at	PRMT1	1.87998	0.0376498
	212816_s_at	CBS	1.61714	0.0467882		207331_at	CENPF	82.6628	0.0416209		206448_at	ZNF365	2.08907	0.00369351
	212828_at	SYNJ2	1.73644	0.0286639		207348_s_at	LIG3	2.91998	0.0120861		206506_s_at	SUPT3H	0.25194	0.00974133
	212832_s_at	CKAP5	4.28783	0.00920096		207364_at	TEX28	9.91378	0.0434005		206509_at	PIP	0.869042	0.0212553
	212863_x_at	CTBP1	3.02875	0.0336564		207367_at	ATP12A	2.52457	0.0131016		206510_at	SIX2	3.01211	8.88165e-05
	212888_at	DICER1	0.530483	0.00901072		207396_s_at	ALG3	3.43952	0.00801319		206511_s_at	SIX2	6.13011	0.000603056
	212892_at	ZNF282	2.16542	0.0309371		207402_at	ZNF132	0.0242634	0.00702259		206540_at	GLB1L	0.413705	0.0230079
	212893_at	ZZZ3	0.417474	0.00216248		207410_s_at	TLX2	42.2701	0.0495828		206556_at	CLUL1	0.180631	0.0132031
	212937_s_at	COL6A1	1.54527	0.0156863		207469_s_at	PIR	1.77473	0.00880149		206558_at	SIM2	2.105	1.33289e-05
	212964_at	HIC2	3.99993	0.0169228		207474_at	SNRK	0.059272	0.0487709		206559_x_at	EEF1A1	0.119343	0.0424284
	212966_at	HIC2	2.50671	0.0331769		207490_at	TUBA4B	3.43234	0.0485273		206574_s_at	PTP4A3	1.62605	0.0363376
	212971_at	CARS	2.77122	0.0290894		207509_s_at	LAIR2	3.37027	0.0102159		206582_s_at	ADGRG1	2.81768	0.0130465
	212977_at	ACKR3	1.38421	0.0274393		207542_s_at	AQP1	0.453363	0.0263784		206604_at	OVOL1	3.95825	0.0190189
	212985_at	APBB2	1.62834	0.0389209		207578_s_at	HTR4	5.68117	0.0337246		206623_at	PDE6A	4.54616	0.0401015
	212989_at	SGMS1	0.460694	0.0264429		207590_s_at	CENPI	9.96891	0.0228539		206634_at	SIX3	2.2187	0.0419366
	213019_at	RANBP6	0.439783	0.0121723		207594_s_at	SYNJ1	8.39406	0.0417636		206643_at	HAL	2.43245	0.00394393
	213060_s_at	CHI3L2	0.533114	0.0104429		207599_at	MMP20	206.771	0.0246004		206652_at	ZMYM5	0.161555	0.0277501
	213080_x_at	RPL5	0.175869	0.0247403		207654_x_at	DR1	3.66289	0.00376602		206655_s_at	NA	1.86929	0.021278
	213083_at	SLC35D2	0.251303	0.00450545		207661_s_at	SH3PXD2A	0.00808312	0.0325424		206661_at	DBF4B	3.30801	0.0360797
	213112_s_at	SQSTM1	2.81163	0.0262249		207691_x_at	ENTPD1	0.38008	0.0314737		206662_at	GLRX	0.596387	0.0180338
	213117_at	KLHL9	0.298812	0.0481809		207723_s_at	KLRC3	3.00754	0.0077922		206677_at	KRT31	4.53604	0.000324296
	213119_at	SLC36A1	4.25256	0.0120836		207732_s_at	DLG3	4.74067	0.00899162		206778_at	CRYBB2	0.152745	0.0277394
	213131_at	OLFM1	1.41748	0.0209073		207740_s_at	NUP62	4.61342	0.00551832		206782_s_at	DNAJC4	0.494525	0.0427939
	213141_at	PSKH1	6.41851	0.0103541		207741_x_at	TPSAB1	0.53537	0.0401657		206783_at	FGF4	1.41595	0.0480436
	213152_s_at	SRSF8	0.264577	0.00616811		207746_at	POLQ	3.83737	0.0113645		206790_s_at	NDUFB1	0.248402	0.000520734
	213153_at	SETD1B	2.52488	0.033718		207761_s_at	METTL7A	0.435092	0.0104289		206794_at	ERBB4	0.322652	0.028044
	213175_s_at	SNRPB	2.06357	0.0401544		207764_s_at	HIPK3	3.77089	0.0235947		206832_s_at	SEMA3F	2.13727	0.0153868
	213191_at	TICAM1	2.76211	0.0342056		207796_x_at	KLRD1	10.942	0.0443244		206833_s_at	ACYP2	0.514402	0.0198933
	213233_s_at	KLHL9	0.400351	0.0211406		207828_s_at	CENPF	2.46662	0.000516262		206846_s_at	HDAC6	2.58739	0.0184193
	213249_at	FBXL7	1.78931	0.0018463		207838_x_at	PBXIP1	0.187436	0.0214577		206869_at	CHAD	0.618609	0.0175011
	213270_at	MPP2	2.9915	0.0278312		207843_x_at	CYB5A	0.469266	0.0261927		206888_s_at	ARHGDIG	3.48767	0.0393857
	213305_s_at	PPP2R5C	0.410235	0.00629006		207863_at	ADPRH	14.0391	0.0362436		206928_at	ZNF124	0.567659	0.0126275
	213310_at	EIF2C2	4.58782	0.000732678		207877_s_at	NVL	2.65229	0.0156266		206949_s_at	RUSC1	1.78326	0.0210838
	213342_at	YAP1	0.538703	0.0281522		207893_at	SRY	4.13463	0.0497834		206959_s_at	UPF3A	0.409813	0.0214465
	213373_s_at	CASP8	0.424827	0.0142141		207931_s_at	PFKFB2	0.0178759	0.0264805		207000_s_at	PPP3CC	0.357432	0.0113295
	213375_s_at	N4BP2L1	0.49313	0.0257936		207939_x_at	RNPS1	3.66732	0.0182524		207013_s_at	MMP16	4.40725	0.0143715
	213376_at	ZBTB1	0.529715	0.0226827		207949_s_at	ICA1	0.282928	0.0183875		207023_x_at	KRT10	1.66105	0.0257588
	213408_s_at	NA	2.82325	0.0052334		207962_at	CAPN11	0.00926735	0.041431		207033_at	GIF	3.93525	0.0433726
	213424_at	KIAA0895	0.0628019	0.0172204		207977_s_at	DPT	0.57169	0.0287731		207043_s_at	SLC6A9	3.42434	0.0162999
	213439_x_at	RUNDC3A	2.26424	0.0155963		207984_s_at	MPP2	4.096	0.011735		207056_s_at	SLC4A8	1.35252	0.0321517
	213444_at	ZNF862	1.92034	0.0301846		208002_s_at	ACOT7	2.06854	0.0181555		207079_s_at	MED6	0.639669	0.0429365
	213445_at	ZC3H3	3.34871	0.00130275		208008_at	TBC1D29	13.3037	0.0345757		207080_s_at	PYY	1.73657	0.000738421
	213463_s_at	FAM149B1	0.209508	0.0461834		208029_s_at	LAPTM4B	1.551	0.0463845		207081_s_at	PI4KA	2.0747	0.00373347
	213482_at	DOCK3	5.60599	0.000486355		208057_s_at	GLI2	10.4162	0.0312698		207083_s_at	CC2D1A	2.96641	0.0487761
	213496_at	LPPR4	1.99971	0.00506819		208058_s_at	MGAT3	10.8817	0.0382095		207165_at	HMMR	1.78441	0.0105128
	213520_at	RECQL4	2.87262	0.00531252		208075_s_at	CCL7	21.8166	0.000126034		207168_s_at	H2AFY	4.92045	0.00048032
	213548_s_at	CDV3	1.47993	0.0413541		208079_s_at	AURKA	1.92836	0.00241949		207170_s_at	LETMD1	0.447121	0.0240457
	213552_at	GLCE	0.470466	0.0266556		208080_at	AURKA	14.3542	0.0379867		207232_s_at	DZIP3	2.3417	0.0386861
	213562_s_at	SQLE	1.72608	0.00347376		208103_s_at	ANP32E	2.07329	0.00486301		207233_s_at	MITF	0.583553	0.0346819
	213572_s_at	SERPINB1	0.510357	0.0327372		208107_s_at	LOC81691	5.08196	0.00508699		207239_s_at	CDK16	1.83664	0.0223602
	213577_at	SQLE	1.94087	0.0048077		208144_s_at	NA	0.0055876	0.0271027		207267_s_at	RIPPLY3	10.4051	0.00512177
	213581_at	PDCD2	0.492388	0.0139495		208149_x_at	DDX11	2.61828	0.0453822		207325_x_at	MAGEA1	1.9534	0.00142865
	213609_s_at	SEZ6L	2.26403	0.00194985		208152_s_at	DDX21	2.77119	0.00727555		207348_s_at	LIG3	2.58329	0.000672849
	213646_x_at	TUBA1B	7.01527	0.00569306		208158_s_at	OSBPL1A	0.380947	0.0139838		207396_s_at	ALG3	2.92362	5.79533e-05
	213679_at	TTC30A	0.150872	0.0182079		208159_x_at	DDX11	3.22754	0.0319465		207413_s_at	SCN5A	0.188855	0.0240164
	213725_x_at	XYLT1	2.06054	0.00757489		208161_s_at	ABCC3	2.32807	0.0233479		207448_at	POFUT2	7.28218	0.0177513
	213756_s_at	HSF1	2.53982	0.0183638		208164_s_at	IL9R	5.48968	0.0137089		207456_at	HNF4G	8.73885	0.0477764
	213760_s_at	ZNF330	0.184823	0.0456286		208180_s_at	HIST1H4H	1.43822	0.036476		207460_at	GZMM	0.319689	0.0214886
	213768_s_at	ASCL1	2.07735	0.000160862		208181_at	HIST1H4H	180.361	0.0311326		207469_s_at	PIR	1.40372	0.0186116
	213772_s_at	GGA2	2.83752	0.000582892		208184_s_at	TRAPPC10	6.03625	0.0256365		207513_s_at	ZNF189	0.44597	0.0181607
	213773_x_at	NSUN5	2.49207	0.0464096		208190_s_at	LSR	2.58135	0.0186463		207545_s_at	NA	0.144541	0.0400086
	213779_at	EMID1	3.43881	0.0218497		208250_s_at	DMBT1	3.71359	0.0225415		207548_at	GRM7	0.0994848	0.0126932
	213785_at	IPO9	2.64083	0.0354258		208295_x_at	CSHL1	0.00889731	0.0230804		207559_s_at	ZMYM3	2.25703	0.0247705
	213803_at	KPNB1	2.15199	0.0487979		208306_x_at	NA	0.506203	0.0495329		207573_x_at	ATP5L	0.341108	0.00427886
	213849_s_at	PPP2R2B	0.188024	0.0431473		208308_s_at	GPI	4.55726	0.00385223		207585_s_at	RPL36AL	0.425145	0.0107458
	213884_s_at	TRIM3	2.6842	0.00697988		208384_s_at	MID2	4.19735	0.00491276		207597_at	ADAM18	5.71116	0.0230681
	213885_at	TRIM3	2.06356	0.033822		208396_s_at	PDE1A	0.0874012	0.0217597		207599_at	MMP20	61.2633	0.00607198
	213890_x_at	RPS16	0.0616659	0.0358435		208400_at	GLP1R	0.00556406	0.0142486		207603_at	SLC4A7	0.028348	0.0123001
	213902_at	ASAH1	0.564378	0.030567		208407_s_at	CTNND1	0.367658	0.0228578		207604_s_at	SLC4A7	0.35065	0.00293593
	213941_x_at	RPS7	0.296135	0.0418821		208424_s_at	CIAPIN1	4.04042	0.0207813		207649_at	KRT37	3.83114	0.0276466
	213964_x_at	RPARP-AS1	0.0529633	0.0304073		208433_s_at	LRP8	2.51081	0.00226264		207655_s_at	BLNK	0.698149	0.0235929
	213969_x_at	RPL29	0.229913	0.0247187		208454_s_at	CPQ	0.261588	0.00923506		207684_at	TBX6	3.79941	0.0202715
	214053_at	ERBB4	0.748747	0.0287219		208511_at	PTTG3P	12.8816	0.017131		207740_s_at	NUP62	4.58574	9.88726e-07
	214081_at	PLXDC1	1.82055	0.0388916		208519_x_at	GNRH2	20.0337	0.0148105		207746_at	POLQ	2.30154	0.00607775
	214190_x_at	GGA2	3.78444	0.000391502		208525_s_at	NA	76.7716	0.0335461		207761_s_at	METTL7A	0.671123	0.0311761
	214196_s_at	TPP1	2.72045	0.00312115		208588_at	TPT1P8	0.0198749	0.0195593		207764_s_at	HIPK3	2.6873	0.0127784
	214224_s_at	PIN4	0.407909	0.015657		208614_s_at	FLNB	0.422074	0.0223061		207809_s_at	ATP6AP1	2.04449	0.00447183
	214252_s_at	CLN5	0.0589497	0.000809951		208617_s_at	PTP4A2	0.285665	0.0224709		207828_s_at	CENPF	1.59563	0.00203288
	214271_x_at	RPL12	0.254659	0.0101107		208624_s_at	EIF4G1	1.69803	0.0311031		207863_at	ADPRH	5.07013	0.0305376
	214281_s_at	RCHY1	0.442997	0.021887		208641_s_at	RAC1	5.59033	0.0467782		207873_x_at	SEZ6L	2.05086	0.0111963
	214282_at	CP	5.04528	0.00664297		208645_s_at	RPS14	0.0481151	0.00606584		207891_s_at	NA	1.72785	0.0353298
	214314_s_at	EIF5B	0.0314399	0.00970608		208646_at	RPS14P3	0.18755	0.0279609		207907_at	TNFSF14	0.333669	0.0381516
	214327_x_at	TPT1	0.269859	0.0362631		208647_at	FDFT1	0.4684	0.0415391		207939_x_at	RNPS1	2.32509	0.023902
	214329_x_at	TNFSF10	0.71874	0.031142		208648_at	VCP	5.06929	0.0283998		207949_s_at	ICA1	0.4288	0.00528565
	214336_s_at	COPA	1.51836	0.0308155		208655_at	CCNI	0.175645	0.00338001		207962_at	CAPN11	0.0679455	0.0251143
	214430_at	GLA	0.487317	0.00289238		208671_at	SERINC1	0.401814	0.0135655		207984_s_at	MPP2	2.28717	0.0185803
	214432_at	ATP1A3	4.48138	0.0420815		208688_x_at	EIF3B	4.13039	0.019066		208002_s_at	ACOT7	1.73829	0.00204023
	214500_at	H2AFY	1.59448	0.0439099		208691_at	TFRC	2.32838	0.0182694		208022_s_at	CDC14B	0.437788	0.0217746
	214577_at	MAP1B	3.10867	0.0454855		208692_at	RPS3	0.224481	0.0427414		208033_s_at	ZFHX3	1.70825	0.0273774
	214585_s_at	VPS52	3.9458	0.0205906		208693_s_at	GARS	4.86222	0.00169133		208066_s_at	GTF2B	0.611147	0.0308823
	214624_at	UPK1A	0.32979	0.044092		208696_at	CCT5	4.04981	0.00729548		208074_s_at	AP2S1	2.1791	0.0397453
	214687_x_at	ALDOA	3.38976	0.0101233		208717_at	OXA1L	0.151238	0.0111309		208075_s_at	CCL7	3.40171	0.0371894
	214710_s_at	CCNB1	1.37747	0.0473397		208744_x_at	HSPH1	2.28805	0.0215988		208077_at	C9orf38	4.7581	0.0259764
	214724_at	DIXDC1	0.660741	0.034679		208768_x_at	RPL22	0.0915557	0.0174614		208079_s_at	AURKA	1.45247	0.00389781
	214729_at	TWISTNB	0.0174634	0.0375266		208775_at	XPO1	8.12093	0.0226826		208107_s_at	LOC81691	2.62049	0.00831166
	214735_at	IPCEF1	0.273916	0.0246026		208785_s_at	NA	2.66396	0.0434125		208149_x_at	DDX11	1.86357	0.0221268
	214743_at	CUX1	3.12867	0.00332965		208788_at	ELOVL5	0.409895	0.0433025		208159_x_at	DDX11	2.29013	0.0153149
	214755_at	UAP1L1	2.44	0.0365011		208821_at	SNRPB	4.64202	0.00027292		208184_s_at	TRAPPC10	2.82918	0.0253693
	214789_x_at	SRSF8	0.245378	0.0135911		208823_s_at	CDK16	5.79572	0.0120758		208190_s_at	LSR	1.69861	0.0194731
	214798_at	ATP2C2	2.24389	0.0489743		208824_x_at	CDK16	3.51087	0.00944763		208223_s_at	ACVR1B	5.16146	0.0475078
	214835_s_at	SUCLG2	0.593053	0.0313905		208843_s_at	GORASP2	0.359606	0.0489874		208235_x_at	NA	1.69791	0.0251675
	214859_at	FSTL4	4.65926	0.0471123		208869_s_at	GABARAPL1	0.239836	0.0253913		208249_s_at	TGDS	0.467861	0.0367397
	214948_s_at	TMF1	1.7006	0.0276791		208875_s_at	PAK2	2.42409	0.00691791		208273_at	ZNF695	5.99718	0.0311191
	214949_at	NA	1.87523	0.00579783		208887_at	EIF3G	0.332502	0.0168139		208308_s_at	GPI	2.34627	0.0043435
	214962_s_at	NUP160	11.2191	0.0247162		208894_at	HLA-DRA	0.580748	0.0314681		208316_s_at	OCRL	1.92824	0.0452591
	214978_s_at	PPFIA4	2.16185	0.0168475		208901_s_at	TOP1	7.70685	0.00761521		208319_s_at	RBM3	0.631442	0.0243004
	214991_s_at	PIGO	2.91544	0.0222661		208904_s_at	RPS28	0.0688206	0.0322744		208322_s_at	ST3GAL1	1.983	0.00758
	215017_s_at	FNBP1L	0.652151	0.0472566		208905_at	CYCS	7.88007	0.00133493		208353_x_at	ANK1	2.11155	0.0416393
	215022_x_at	ZNF33B	0.334369	0.0363599		208911_s_at	PDHB	0.261602	0.0105922		208354_s_at	SLC12A3	5.1741	0.0309753
	215030_at	GRSF1	2.56447	0.0322369		208937_s_at	ID1	0.580944	0.0218058		208389_s_at	SLC1A2	1.54366	0.0171146
	215048_at	ZNF280B	7.97985	0.0488145		208944_at	TGFBR2	0.461229	0.0113994		208405_s_at	CD164	0.558679	0.0237741
	215116_s_at	DNM1	1.51029	0.0470788		208948_s_at	STAU1	3.78924	0.0270181		208411_x_at	PPEF2	0.0567909	0.0369909
	215217_at	IGKC	0.136929	0.0475503		208949_s_at	LGALS3	0.441945	0.0324886		208420_x_at	SUPT6H	2.17005	0.00984161
	215301_at	SYCE1L	45.8975	0.0286224		208952_s_at	LARP4B	4.34083	0.00537727		208424_s_at	CIAPIN1	2.18971	0.0300744
	215302_at	LOC257152	6.16629	0.0130129		208968_s_at	CIAPIN1	7.51452	0.000606623		208433_s_at	LRP8	1.84937	0.00146597
	215315_at	ZNF549	35.2728	0.0238527		208977_x_at	TUBB4B	3.94827	0.038977		208477_at	KCNC1	2.9164	0.0216249
	215411_s_at	TRAF3IP2	0.489252	0.0490101		208982_at	PECAM1	0.399842	0.0112879		208529_at	BTF3P11	36.4319	0.0370527
	215552_s_at	ESR1	1.4973	0.0301222		208996_s_at	POLR2C	5.47836	0.00722477		208588_at	TPT1P8	0.057681	0.0019092
	215610_at	NA	9.40369	0.00910371		209012_at	TRIO	0.350522	0.0439563		208621_s_at	EZR	1.47898	0.0498519
	215649_s_at	MVK	5.95959	0.00588881		209015_s_at	DNAJB6	0.338928	0.0393209		208624_s_at	EIF4G1	1.59486	0.00339669
	215664_s_at	EPHA5	0.0244019	0.0240462		209017_s_at	LONP1	3.02152	0.0136594		208625_s_at	EIF4G1	2.03657	0.0180744
	215690_x_at	GPAA1	3.40162	0.00393393		209019_s_at	PINK1	0.111251	0.00442207		208626_s_at	VAT1	2.32948	0.0136196
	215708_s_at	PRIM2	3.38981	0.0289318		209026_x_at	TUBB	4.51642	0.0386468		208640_at	RAC1	4.15766	0.048869
	215733_x_at	CTAG2	2.06227	0.0284145		209034_at	PNRC1	0.220778	0.00771647		208644_at	PARP1	1.84924	0.0459466
	215735_s_at	TSC2	2.17286	0.0229966		209047_at	AQP1	0.531228	0.0189057		208646_at	RPS14P3	0.312668	0.00907682
	215856_at	SIGLEC15	0.718152	0.0419663		209048_s_at	ZMYND8	2.18589	0.0186511		208648_at	VCP	4.95977	0.000200377
	215943_at	KIAA1661	2.12741	0.00924308		209052_s_at	WHSC1	4.34629	0.00182529		208649_s_at	VCP	3.28039	0.00186106
	215963_x_at	RPL3	0.173181	0.0191733		209053_s_at	WHSC1	2.88184	0.00318441		208653_s_at	CD164	0.719025	0.0298522
	215979_s_at	SLC7A1	0.123152	0.0117894		209054_s_at	WHSC1	3.75942	0.0321452		208655_at	CCNI	0.419119	0.016628
	215988_s_at	DLG1	19.4343	0.032207		209060_x_at	NCOA3	2.58927	0.0230376		208670_s_at	EID1	0.559042	0.0264069
	216026_s_at	POLE	2.92326	0.0395602		209062_x_at	NCOA3	6.25892	0.0159918		208685_x_at	BRD2	1.97248	0.0299326
	216041_x_at	GRN	3.43531	0.00308393		209073_s_at	NUMB	0.0982	0.00116526		208688_x_at	EIF3B	2.47807	0.016216
	216043_x_at	NA	0.178477	0.0351363		209074_s_at	FAM107A	0.251321	0.0428333		208689_s_at	RPN2	2.41052	0.0241702
	216047_x_at	SEZ6L	2.83189	0.00619498		209075_s_at	ISCU	0.150396	0.00265778		208692_at	RPS3	0.265705	0.00324835
	216061_x_at	PDGFB	2.97862	0.0432303		209089_at	RAB5A	6.6149	0.0418351		208693_s_at	GARS	2.21044	0.00967807
	216069_at	PRMT2	38.5457	0.0108585		209102_s_at	HBP1	0.0990618	8.58685e-05		208696_at	CCT5	2.62622	0.0016529
	216089_at	MCFD2	0.00993026	0.0258321		209130_at	SNAP23	0.266814	0.0087526		208697_s_at	EIF3E	0.540186	0.0226564
	216125_s_at	RANBP9	2.12873	0.0130455		209136_s_at	USP10	3.4245	0.0127559		208717_at	OXA1L	0.423827	0.0443671
	216129_at	ATP9A	2.28541	0.0228587		209137_s_at	USP10	3.43991	0.00405018		208723_at	USP11	4.76359	0.000464526
	216135_at	IQCK	0.0543836	0.0282411		209147_s_at	PPAP2A	0.426823	0.0294877		208725_at	EIF2S2	2.24971	0.0441992
	216151_at	NA	0.0020042	0.0420658		209169_at	GPM6B	0.0540784	0.0316324		208745_at	ATP5L	0.485764	0.00864912
	216177_at	NA	0.378575	0.0237521		209179_s_at	MBOAT7	4.67047	0.00873645		208746_x_at	ATP5L	0.365711	0.00487893
	216198_at	ATF7IP	15.9778	0.0478924		209186_at	ATP2A2	6.53636	0.000129611		208768_x_at	RPL22	0.121729	0.000383209
	216306_x_at	PTBP1	3.87118	0.0246009		209188_x_at	DR1	3.24591	0.0149267		208777_s_at	PSMD11	1.82915	0.0135227
	216338_s_at	YIPF3	2.51117	0.0295965		209199_s_at	MEF2C	0.405674	0.0353696		208786_s_at	MAP1LC3B	2.16716	0.037698
	216339_s_at	NA	5.35859	0.0191933		209200_at	MEF2C	0.423158	0.0215378		208788_at	ELOVL5	0.556185	0.0184073
	216380_x_at	NA	0.29299	0.00556725		209206_at	SEC22B	0.413701	0.0375258		208795_s_at	MCM7	1.99406	0.0129347
	216428_x_at	KIR3DX1	13.1973	0.0444181		209218_at	SQLE	1.84638	0.015548		208820_at	PTK2	1.78039	0.0449711
	216430_x_at	IGLV1-44	0.233223	0.0265471		209238_at	STX3	2.75476	0.0423245		208821_at	SNRPB	2.29085	0.00079961
	216448_at	NA	0.159422	0.0290392		209239_at	NFKB1	0.165203	0.019564		208823_s_at	CDK16	2.72589	0.0214979
	216476_at	NA	8.48906	0.034185		209247_s_at	ABCF2	3.14182	0.0420101		208824_x_at	CDK16	1.98879	0.0203645
	216488_s_at	ATP11A	5.04727	0.0307309		209251_x_at	TUBA1C	26.3492	0.00176212		208830_s_at	SUPT6H	2.14074	0.018048
	216495_x_at	NA	0.0322093	0.00480607		209254_at	KLHDC10	1.79313	0.0189735		208831_x_at	SUPT6H	2.02	0.0273496
	216508_x_at	NA	0.328229	0.0301455		209255_at	KLHDC10	0.423404	0.0394147		208836_at	ATP1B3	3.03166	0.00175302
	216520_s_at	TPT1	0.0666212	0.00291618		209257_s_at	SMC3	1.77273	0.0367065		208838_at	CAND1	1.63735	0.0152613
	216570_x_at	RPL29	0.517552	0.0326331		209262_s_at	NR2F6	2.90894	0.0259593		208839_s_at	CAND1	1.59345	0.0299735
	216632_at	NAV3	0.00745682	0.0125969		209263_x_at	TSPAN4	0.207133	0.0101717		208847_s_at	ADH5	0.528285	0.0296639
	216650_at	NA	0.257469	0.0474523		209267_s_at	SLC39A8	1.53419	0.0402781		208887_at	EIF3G	0.574023	0.0318627
	216686_at	ANKRD36BP2	0.00226888	0.0255987		209291_at	ID4	0.669971	0.0356449		208896_at	DDX18	0.522503	0.0414274
	216861_at	NA	0.00861357	0.00495536		209295_at	TNFRSF10B	0.460362	0.044829		208898_at	ATP6V1D	0.372271	0.00273256
	216900_s_at	CHRNA4	0.202813	0.0491037		209302_at	POLR2H	2.63711	0.031006		208899_x_at	ATP6V1D	0.494124	0.0067137
	216916_s_at	DLGAP2	13.4135	0.0264344		209307_at	SWAP70	0.438608	0.036643		208903_at	RPS28	0.43052	0.0475755
	216927_at	MAU2	0.0676963	0.0486841		209309_at	AZGP1	0.687096	0.0164502		208904_s_at	RPS28	0.0619653	0.000178565
	216930_at	HNF1A	0.12567	0.0204307		209311_at	BCL2L2	0.26902	0.0239443		208915_s_at	GGA2	2.28672	0.00486709
	216971_s_at	PLEC	1.56373	0.0190279		209326_at	SLC35A2	3.67193	0.0102295		208916_at	SLC1A5	2.55109	0.012548
	217025_s_at	DBN1	2.64838	0.00507818		209335_at	DCN	0.601129	0.00463959		208949_s_at	LGALS3	0.550463	0.0160714
	217110_s_at	MUC4	3.19574	0.00810464		209348_s_at	MAF	0.201821	0.0032842		208952_s_at	LARP4B	2.46712	0.00329433
	217173_s_at	LDLR	2.91049	0.040695		209354_at	TNFRSF14	0.0768719	0.000453986		208953_at	LARP4B	1.81735	0.0262905
	217180_at	NA	0.0786563	0.0047767		209355_s_at	PPAP2B	0.588978	0.0416956		208968_s_at	CIAPIN1	3.26422	0.00100494
	217194_at	RASAL2	0.002625	0.0259565		209366_x_at	CYB5A	0.418361	0.00575493		208977_x_at	TUBB4B	2.52213	0.0114851
	217210_at	NA	0.0138137	0.0279502		209368_at	EPHX2	0.343346	0.00298713		208980_s_at	UBC	7.32425	0.00769591
	217256_x_at	NA	0.181054	0.00310694		209383_at	DDIT3	4.06559	0.0360773		208987_s_at	KDM2A	2.12108	0.0325981
	217266_at	RPL15	0.511393	0.0486252		209391_at	DPM2	4.08121	0.00145498		208989_s_at	KDM2A	1.89809	0.0271705
	217268_at	RAB7A	0.00324252	0.0210449		209408_at	KIF2C	3.10604	0.0010891		208996_s_at	POLR2C	2.57236	0.017725
	217313_at	NA	0.4348	0.030457		209410_s_at	GRB10	5.30012	0.0480027		209017_s_at	LONP1	1.94481	0.0240124
	217325_at	KRT3	0.0828509	0.0051406		209420_s_at	SMPD1	0.159824	0.0290372		209026_x_at	TUBB	2.88268	0.00879524
	217371_s_at	IL15	0.0269417	0.0209226		209421_at	MSH2	3.04291	0.0248114		209034_at	PNRC1	0.437224	0.0107972
	217373_x_at	MDM2	3.4623	0.00848559		209433_s_at	PPAT	1.894	0.035441		209044_x_at	SF3B4	1.7461	0.0196635
	217379_at	NA	0.461051	0.0300513		209434_s_at	PPAT	4.18459	0.00890257		209048_s_at	ZMYND8	1.48248	0.0423574
	217492_s_at	NA	0.548049	0.016437		209439_s_at	PHKA2	5.65575	0.0182018		209052_s_at	WHSC1	2.13607	0.0104881
	217540_at	NXPE3	0.183281	0.0426695		209452_s_at	VTI1B	0.277762	0.0303305		209053_s_at	WHSC1	1.87126	0.00487286
	217556_at	CLCN4	157.838	0.0103657		209464_at	AURKB	3.57811	0.00167369		209054_s_at	WHSC1	2.50611	0.0126276
	217559_at	RPL10L	0.190892	0.0103982		209471_s_at	FNTA	0.438143	0.0210938		209062_x_at	NCOA3	2.56427	0.0417102
	217562_at	BRINP3	1.35277	0.0466459		209472_at	CCBL2	0.416602	0.00595662		209073_s_at	NUMB	0.3292	0.00440583
	217604_at	NA	0.205979	0.0385051		209473_at	ENTPD1	0.310598	0.0159271		209075_s_at	ISCU	0.290595	0.00131992
	217617_at	NA	1.35581	0.0392528		209474_s_at	ENTPD1	0.35629	0.0255883		209078_s_at	TXN2	0.453822	0.0463034
	217621_at	SLC6A2	0.0101756	0.0487361		209485_s_at	OSBPL1A	0.56673	0.0397451		209102_s_at	HBP1	0.331225	0.000583894
	217632_at	GNL3L	178.753	0.0144935		209508_x_at	CFLAR	0.353707	0.0277284		209115_at	UBA3	0.60061	0.0448033
	217701_x_at	NA	18.9608	0.0297579		209516_at	SMYD5	7.6505	0.0413035		209117_at	WBP2	1.64699	0.0281049
	217739_s_at	NAMPT	0.568559	0.010981		209531_at	GSTZ1	0.252544	0.00554085		209129_at	TRIP6	0.676197	0.0491988
	217768_at	C14orf166	0.319537	0.0191018		209540_at	IGF1	0.530618	0.0202514		209130_at	SNAP23	0.305375	0.000161903
	217775_s_at	RDH11	0.418509	0.0334689		209541_at	IGF1	0.618698	0.0180963		209134_s_at	RPS6	0.229141	0.0390927
	217776_at	RDH11	0.425736	0.0252429		209542_x_at	IGF1	0.465778	0.0288981		209136_s_at	USP10	2.99955	0.000849969
	217796_s_at	NPLOC4	3.38179	0.00604727		209550_at	NDN	0.4644	0.0380937		209137_s_at	USP10	2.47304	0.00143662
	217798_at	CNOT2	2.24643	0.0304906		209583_s_at	CD200	0.408046	0.0430273		209139_s_at	PRKRA	0.514697	0.0142708
	217807_s_at	GLTSCR2	0.362117	0.0272465		209584_x_at	APOBEC3C	0.136553	0.021074		209165_at	AATF	1.78679	0.0452215
	217815_at	SUPT16H	0.268898	0.0387272		209625_at	PIGH	0.27153	0.0127304		209169_at	GPM6B	0.25933	0.0395456
	217826_s_at	UBE2J1	0.538023	0.0306565		209640_at	PML	5.10221	0.0277303		209179_s_at	MBOAT7	2.17335	0.0185766
	217840_at	DDX41	2.50174	0.015084		209642_at	BUB1	3.18895	4.19184e-05		209186_at	ATP2A2	2.70067	0.000787156
	217845_x_at	HIGD1A	0.530187	0.0260964		209652_s_at	PGF	0.183133	0.0241683		209200_at	MEF2C	0.659979	0.0433016
	217848_s_at	PPA1	0.442531	0.0191551		209653_at	KPNA4	3.10658	0.0467947		209206_at	SEC22B	0.563904	0.0174893
	217877_s_at	GPBP1L1	0.241392	0.0227925		209676_at	TFPI	0.0384004	0.0424367		209218_at	SQLE	1.72892	0.000260081
	217887_s_at	EPS15	0.434431	0.0363087		209680_s_at	KIFC1	10.9604	0.000182839		209229_s_at	PPP6R1	3.82251	0.0211916
	217896_s_at	FAM192A	3.30291	0.0300883		209684_at	RIN2	0.436923	0.00247962		209251_x_at	TUBA1C	8.54952	0.000131899
	217899_at	TMEM214	2.4173	0.046804		209687_at	CXCL12	0.671968	0.0340954		209262_s_at	NR2F6	1.83053	0.0254158
	217915_s_at	RSL24D1	0.537301	0.0173801		209705_at	MTF2	4.49708	0.0455244		209272_at	NAB1	0.659637	0.0472528
	217922_at	MAN1A2	0.528768	0.0370185		209709_s_at	HMMR	5.60028	0.00011063		209276_s_at	GLRX	0.65679	0.0151607
	217957_at	CFAP20	1.95688	0.0333069		209714_s_at	CDKN3	2.29563	0.000492329		209279_s_at	NSDHL	1.61278	0.0376998
	217971_at	LAMTOR3	0.517932	0.0129358		209743_s_at	ITCH	11.7271	0.00875535		209295_at	TNFRSF10B	0.577836	0.0156361
	217987_at	ASNSD1	0.415402	0.0106159		209744_x_at	ITCH	7.2687	0.00816818		209307_at	SWAP70	0.644905	0.0388711
	218003_s_at	FKBP3	0.494999	0.0391045		209747_at	TGFB3	0.242297	0.00267804		209310_s_at	CASP4	0.580093	0.0117929
	218005_at	ZNF22	0.410743	0.00761629		209748_at	SPAST	3.86806	0.0204817		209336_at	PWP2	2.37635	0.0178797
	218006_s_at	ZNF22	0.371347	0.00883878		209753_s_at	TMPO	4.05283	0.00110247		209343_at	EFHD1	1.64948	0.0258254
	218010_x_at	PPDPF	2.38206	0.0233086		209754_s_at	TMPO	2.12686	0.025215		209354_at	TNFRSF14	0.215203	0.000208981
	218014_at	NUP85	1.83878	0.0202792		209758_s_at	MFAP5	0.628831	0.0382515		209362_at	MED21	0.613566	0.0339503
	218017_s_at	HGSNAT	2.50245	0.00459137		209773_s_at	RRM2	1.99009	0.00267774		209366_x_at	CYB5A	0.625876	0.0406295
	218021_at	NA	0.373099	0.0126296		209777_s_at	SLC19A1	11.6346	0.0047829		209368_at	EPHX2	0.511119	0.000526897
	218029_at	FAM65A	3.0849	0.0119365		209804_at	DCLRE1A	5.29596	0.0450478		209372_x_at	NA	1.76777	0.0388118
	218052_s_at	ATP13A1	2.64551	0.0139862		209808_x_at	ING1	2.11514	0.0347238		209377_s_at	HMGN3	0.590406	0.0265212
	218066_at	SLC12A7	4.09022	0.00491185		209810_at	SFTPB	27.6262	0.03272		209380_s_at	ABCC5	1.83824	0.00134426
	218075_at	AAAS	8.05609	0.0302046		209828_s_at	IL16	0.0187237	0.00260772		209388_at	PAPOLA	0.633753	0.0289336
	218095_s_at	TMEM165	0.444949	0.021299		209832_s_at	CDT1	6.37716	0.000360487		209391_at	DPM2	3.26359	0.000753934
	218134_s_at	RBM22	2.86849	0.01772		209840_s_at	LRRN3	0.168602	0.017527		209408_at	KIF2C	1.73412	0.00675691
	218145_at	TRIB3	1.97943	0.0217827		209841_s_at	LRRN3	0.161028	0.021362		209410_s_at	GRB10	3.2835	0.0196507
	218149_s_at	ZNF395	0.587535	0.0129144		209852_x_at	PSME3	4.20695	0.0170044		209411_s_at	GGA3	1.85555	0.0274341
	218151_x_at	SLC52A2	1.70771	0.0499213		209885_at	RHOD	3.12973	0.00345675		209428_s_at	ZFPL1	2.7882	0.040944
	218164_at	SPATA20	1.79695	0.02349		209891_at	SPC25	5.85028	0.000293622		209450_at	OSGEP	0.448551	0.0445961
	218169_at	VAC14	2.94486	0.00630531		209897_s_at	SLIT2	0.332551	0.00516251		209452_s_at	VTI1B	0.338257	0.00257588
	218170_at	ISOC1	1.35837	0.0452385		209905_at	NA	0.0997359	0.0123778		209462_at	APLP1	1.46716	0.0139686
	218173_s_at	WHSC1L1	1.93127	0.0202211		209910_at	SLC25A16	8.25013	0.0448506		209463_s_at	TAF12	0.486965	0.0103924
	218187_s_at	C8orf33	1.757	0.00749702		209916_at	DHTKD1	1.90343	0.043126		209464_at	AURKB	2.02044	0.00714706
	218194_at	REXO2	0.467745	0.0268287		209940_at	PARP3	0.241683	0.0495304		209472_at	CCBL2	0.485583	7.42826e-05
	218240_at	NKIRAS2	3.38352	0.00602068		209941_at	RIPK1	0.183878	0.0437047		209478_at	STRA13	1.59544	0.0350657
	218250_s_at	CNOT7	0.482804	0.0297967		209965_s_at	RAD51D	3.09745	0.0128427		209500_x_at	NA	0.462144	0.0436136
	218269_at	DROSHA	3.23781	0.0139247		209996_x_at	PCM1	0.106446	0.0435291		209501_at	NA	1.72183	0.0341065
	218276_s_at	SAV1	0.467792	0.00264372		210006_at	ABHD14A	0.236222	0.0145477		209508_x_at	CFLAR	0.573186	0.0495364
	218285_s_at	BDH2	0.577865	0.00905871		210010_s_at	SLC25A1	3.2697	0.00165514		209515_s_at	RAB27A	0.558684	0.024688
	218288_s_at	CCDC90B	0.368411	0.00597086		210015_s_at	MAP2	3.2277	0.024834		209517_s_at	ASH2L	1.78283	0.00557247
	218312_s_at	ZSCAN18	1.644	0.0377105		210045_at	IDH2	2.46058	0.0270834		209530_at	CACNB3	2.93995	0.010566
	218314_s_at	C11orf57	0.306044	0.0306191		210052_s_at	TPX2	2.71765	0.000673491		209531_at	GSTZ1	0.448495	0.00198453
	218357_s_at	TIMM8B	0.424993	0.038168		210074_at	CTSV	3.90038	0.0116611		209538_at	ZNF32	0.492523	0.0396638
	218412_s_at	GTF2IRD1	2.8122	0.0123653		210078_s_at	KCNAB1	0.0446318	0.0398714		209544_at	RIPK2	8.94354	0.0326681
	218422_s_at	RBM26	0.611288	0.02965		210084_x_at	TPSAB1	0.64978	0.0308617		209553_at	VPS8	2.0588	0.0314376
	218435_at	DNAJC15	0.671035	0.0482094		210088_x_at	MYL4	8.25186	0.0448338		209584_x_at	APOBEC3C	0.442103	0.0486926
	218466_at	TBC1D17	3.25292	0.0308451		210123_s_at	NA	0.0137621	0.00784724		209598_at	PNMA2	0.612493	0.0355787
	218472_s_at	PELO	1.84682	0.0421246		210137_s_at	DCTD	0.228898	0.00957518		209611_s_at	SLC1A4	1.96572	0.00963608
	218479_s_at	XPO4	0.183435	0.0369631		210144_at	TBC1D22A	0.0227424	0.000426298		209617_s_at	CTNND2	1.70975	0.00937074
	218491_s_at	THYN1	0.41645	0.00937345		210159_s_at	TRIM31	10.6368	0.0180575		209618_at	CTNND2	2.94762	0.00156219
	218500_at	THEM6	2.1905	0.0186031		210198_s_at	PLP1	1.87106	0.045741		209620_s_at	ABCB7	0.313017	0.0206407
	218539_at	FBXO34	0.0806669	1.27244e-05		210201_x_at	BIN1	0.245927	0.00865772		209625_at	PIGH	0.510479	0.0137276
	218577_at	LRRC40	0.558348	0.0172518		210202_s_at	BIN1	0.24643	0.0292607		209642_at	BUB1	1.83121	0.00105107
	218585_s_at	DTL	1.38948	0.0307092		210205_at	B3GALT4	0.162351	0.0465143		209668_x_at	CES2	2.44532	0.0295835
	218589_at	LPAR6	0.61789	0.0379415		210206_s_at	DDX11	6.93426	0.0461837		209680_s_at	KIFC1	3.8962	0.000179595
	218598_at	RINT1	0.143524	0.036689		210222_s_at	RTN1	0.363554	0.00793452		209684_at	RIN2	0.656876	0.0193579
	218623_at	HMP19	1.41019	0.025338		210235_s_at	PPFIA1	1.63874	0.0309947		209692_at	EYA2	2.39082	0.000182403
	218639_s_at	ZXDC	3.47493	0.00476879		210236_at	PPFIA1	1.83988	0.0284453		209695_at	PTP4A3	1.87337	0.0199144
	218660_at	DYSF	3.76299	0.0276762		210237_at	ARTN	2.85435	0.0340832		209703_x_at	METTL7A	0.565522	0.0454482
	218677_at	S100A14	0.623435	0.00610672		210287_s_at	FLT1	37.3013	0.0481961		209707_at	PIGK	0.562332	0.0182611
	218679_s_at	VPS28	2.03025	0.0228759		210334_x_at	BIRC5	2.29916	0.001798		209709_s_at	HMMR	2.65046	0.000166359
	218686_s_at	RHBDF1	1.89505	0.0309222		210340_s_at	CSF2RA	0.0783809	0.00522208		209710_at	GATA2	1.92098	0.00162086
	218694_at	ARMCX1	0.54802	0.00401512		210357_s_at	SMOX	9.9372	0.00237275		209714_s_at	CDKN3	1.48827	0.00533519
	218697_at	NCKIPSD	2.75335	0.0305769		210383_at	SCN1A	177.7	0.00417092		209724_s_at	ZBTB14	0.396019	0.0409404
	218701_at	LACTB2	2.36205	0.00403377		210416_s_at	CHEK2	6.1026	0.00441614		209740_s_at	PNPLA4	0.519462	0.0220613
	218713_at	ICE2	0.510429	0.0481205		210423_s_at	SLC11A1	13.3227	0.0059637		209742_s_at	MYL2	1.48019	0.0470855
	218727_at	SLC38A7	3.31748	0.00213339		210436_at	CCT8	27.449	0.00565111		209753_s_at	TMPO	1.8662	0.0318978
	218766_s_at	WARS2	0.374638	0.0177829		210504_at	KLF1	18.9094	0.0476499		209773_s_at	RRM2	1.38737	0.0113839
	218774_at	DCPS	0.410384	0.04742		210513_s_at	VEGFA	3.21004	0.00886851		209776_s_at	SLC19A1	2.74536	0.0446229
	218789_s_at	C11orf71	0.544713	0.045925		210517_s_at	AKAP12	0.571962	0.0426389		209777_s_at	SLC19A1	5.50033	0.000902285
	218804_at	ANO1	1.42036	0.024237		210519_s_at	NQO1	1.86581	0.00961801		209783_at	DBP	0.170677	0.0362967
	218806_s_at	VAV3	0.667505	0.0036529		210534_s_at	B9D1	2.43361	0.00708419		209790_s_at	CASP6	0.651416	0.0338927
	218807_at	VAV3	0.694139	0.00490045		210547_x_at	ICA1	0.253364	0.00224159		209803_s_at	PHLDA2	1.30668	0.0143958
	218819_at	INTS6	0.586059	0.0345278		210559_s_at	CDK1	2.95749	1.3334e-05		209814_at	ZNF330	0.538068	0.0485388
	218825_at	EGFL7	2.46166	0.0489825		210563_x_at	CFLAR	0.41807	0.0384099		209816_at	PTCH1	6.55322	0.0421363
	218889_at	NOC3L	0.53055	0.0363607		210564_x_at	CFLAR	0.302894	0.0304044		209828_s_at	IL16	0.27073	0.0270273
	218921_at	SIGIRR	1.69975	0.0493243		210567_s_at	SKP2	7.65384	0.0263234		209832_s_at	CDT1	3.02362	0.00077581
	218924_s_at	CTBS	0.413229	0.00641172		210617_at	PHEX	8.90347	0.0249141		209852_x_at	PSME3	2.0859	0.0271541
	218939_at	LETM1	4.05086	0.0231247		210624_s_at	ILVBL	2.86042	0.0227458		209885_at	RHOD	1.89791	0.0133075
	218944_at	PYCRL	2.09783	0.0474214		210633_x_at	KRT10	3.91159	0.00342739		209891_at	SPC25	2.4827	0.0100661
	218954_s_at	BRF2	2.01797	0.0134456		210653_s_at	BCKDHB	0.287122	0.0304372		209899_s_at	PUF60	1.95122	0.0102094
	218955_at	BRF2	2.48417	0.00165138		210657_s_at	SEPT4	0.156296	0.00939667		209916_at	DHTKD1	1.44797	0.0444003
	218983_at	C1RL	0.408643	0.0266998		210663_s_at	KYNU	2.07702	0.00417692		209940_at	PARP3	0.234026	0.00118005
	218988_at	SLC35E3	1.5247	0.048772		210681_s_at	USP15	3.66782	0.0119786		209941_at	RIPK1	0.369053	0.0317011
	219000_s_at	DSCC1	1.70669	0.0207102		210689_at	CLDN14	33.267	0.0416842		209943_at	FBXL4	0.287987	0.0349416
	219015_s_at	ALG13	0.475695	0.0299117		210695_s_at	WWOX	2.52655	0.0196461		209944_at	NA	0.461797	0.031968
	219023_at	AP1AR	0.435232	0.040709		210706_s_at	RNF24	3.39396	0.0184134		209965_s_at	RAD51D	2.19283	0.016559
	219027_s_at	MYO9A	0.314762	0.0431096		210765_at	CSE1L	3.81475	0.0377952		209971_x_at	AIMP2	5.14436	0.000386811
	219063_at	C1orf35	3.2213	0.0253532		210766_s_at	CSE1L	2.20964	0.027768		209985_s_at	ASCL1	2.15403	0.00292112
	219065_s_at	NA	0.457072	0.0475518		210778_s_at	MXD4	0.376923	0.0198264		209987_s_at	ASCL1	1.39211	0.000151094
	219069_at	ANKRD49	0.41074	0.0468714		210794_s_at	MEG3	0.227446	0.0364445		209988_s_at	ASCL1	1.29596	0.00103095
	219071_x_at	HGH1	2.72293	0.0110707		210797_s_at	OASL	2.55149	0.00737084		209998_at	PIGO	3.11876	0.00254107
	219121_s_at	ESRP1	1.70734	0.049644		210802_s_at	DIMT1	0.320916	0.0330114		210006_at	ABHD14A	0.530407	0.049832
	219135_s_at	LMF1	2.53364	0.0287689		210813_s_at	XRCC4	7.24116	0.00144697		210010_s_at	SLC25A1	2.30708	0.000236256
	219136_s_at	LMF1	3.67346	0.0081768		210821_x_at	CENPA	14.9879	2.0113e-05		210024_s_at	UBE2E3	0.725761	0.0379834
	219145_at	ADGRL1	4.26128	0.0103019		210830_s_at	PON2	0.50977	0.0336211		210052_s_at	TPX2	1.85072	0.000108479
	219163_at	ZNF562	0.606864	0.0472477		210839_s_at	ENPP2	0.501005	0.041888		210074_at	CTSV	2.41481	0.00747771
	219183_s_at	CYTH4	0.253059	0.0165861		210850_s_at	ELK1	5.82239	0.0125759		210085_s_at	ANXA9	1.30674	0.0493601
	219186_at	ZBTB7A	3.01918	0.0142409		210854_x_at	SLC6A8	2.0343	0.0425528		210092_at	NA	0.584854	0.0426738
	219192_at	UBAP2	1.91746	0.00508068		210946_at	PPAP2A	0.436675	0.0240849		210113_s_at	NLRP1	0.425306	0.0452159
	219199_at	AFF4	5.46321	0.0386456		210950_s_at	FDFT1	0.408261	0.0308741		210137_s_at	DCTD	0.514118	0.0454712
	219225_at	PGBD5	2.22595	0.00499076		210954_s_at	TSC22D2	9.39192	0.0476475		210165_at	DNASE1	2.99833	0.0317184
	219297_at	WDR44	0.326374	0.0418117		210962_s_at	AKAP9	0.513479	0.0229686		210206_s_at	DDX11	4.31893	0.00810921
	219303_at	RNF219	0.374652	0.00584364		210976_s_at	PFKM	2.42881	0.043133		210222_s_at	RTN1	0.522832	0.00013594
	219312_s_at	ZBTB10	1.62673	0.00468625		210980_s_at	ASAH1	0.332967	0.00476914		210224_at	MR1	0.477783	0.0317522
	219334_s_at	NABP1	0.00654549	0.00416249		210981_s_at	GRK6	4.71091	0.0282638		210235_s_at	PPFIA1	1.59525	0.00131593
	219343_at	CDC37L1	0.328736	0.00192458		210982_s_at	HLA-DRA	0.571458	0.0326108		210236_at	PPFIA1	1.57546	0.0297162
	219347_at	NUDT15	0.416566	0.0404332		210984_x_at	EGFR	3.98127	0.0387541		210254_at	MS4A3	0.033773	0.0118312
	219363_s_at	MTERF3	1.63121	0.0408507		210986_s_at	TPM1	0.2574	0.0003667		210281_s_at	ZMYM2	0.686326	0.0441751
	219411_at	ELMO3	1.63533	0.0481441		210987_x_at	TPM1	0.424663	0.00892626		210282_at	ZMYM2	0.322879	0.0290699
	219438_at	NKAIN1	1.51146	0.0209611		211023_at	PDHB	0.230916	0.0164673		210287_s_at	FLT1	10.5338	0.037069
	219469_at	DYNC2H1	0.54675	0.0335785		211037_s_at	MBOAT7	9.24781	0.0126725		210319_x_at	MSX2	0.368459	0.0210618
	219491_at	LRFN4	2.13341	0.0225263		211042_x_at	MCAM	2.86261	0.00145385		210334_x_at	BIRC5	1.49628	0.0363853
	219494_at	RAD54B	1.73583	0.0238007		211043_s_at	CLTB	3.70316	0.0380528		210337_s_at	ACLY	1.65987	0.0274103
	219524_s_at	NDUFAF5	0.039704	0.0263316		211047_x_at	AP2S1	5.7869	0.0254102		210340_s_at	CSF2RA	0.385249	0.0409455
	219540_at	ZNF267	0.556526	0.030179		211058_x_at	TUBA1B	39.5049	0.000541139		210357_s_at	SMOX	3.14111	0.019309
	219597_s_at	DUOX1	2.37088	0.0267329		211065_x_at	PFKL	4.17883	0.0227553		210359_at	MTSS1	5.87059	0.0436752
	219598_s_at	RWDD1	0.537458	0.0348323		211067_s_at	GAS7	0.405014	0.0411954		210379_s_at	TLK1	0.229563	0.0292547
	219603_s_at	ZNF226	0.446757	0.0315327		211071_s_at	MLLT11	1.63511	0.0400232		210416_s_at	CHEK2	2.22585	0.0298247
	219648_at	MREG	0.650443	0.00865721		211072_x_at	TUBA1B	77.6811	5.33333e-05		210428_s_at	HGS	2.05848	0.0081325
	219658_at	PTCD2	2.40627	0.0356521		211073_x_at	RPL3	0.0529026	0.0115552		210453_x_at	ATP5L	0.387056	0.00971923
	219661_at	RANBP17	7.26586	0.000445032		211080_s_at	NEK2	6.74339	0.00103444		210475_at	POU3F1	0.295612	0.0402301
	219722_s_at	GDPD3	1.43791	0.0251606		211094_s_at	NF1	4.53646	0.0021391		210519_s_at	NQO1	1.39467	0.0169264
	219743_at	HEY2	1.63246	0.0355629		211115_x_at	GEMIN2	3.68172	0.0285564		210539_at	TTLL5	0.263479	0.013852
	219751_at	SETD6	1.80352	0.0476195		211136_s_at	CLPTM1	2.05428	0.0368874		210547_x_at	ICA1	0.46617	0.00518245
	219765_at	ZNF329	1.87294	0.0476558		211152_s_at	HTRA2	0.172894	0.0292765		210559_s_at	CDK1	1.48423	0.00298373
	219801_at	ZNF34	2.6981	0.0280194		211224_s_at	ABCB11	21.2917	0.00371225		210563_x_at	CFLAR	0.588401	0.037299
	219822_at	MTRF1	0.248826	0.0253905		211265_at	PTGER3	0.000484342	0.0182026		210620_s_at	GTF3C2	3.67749	0.00545555
	219844_at	CCDC186	0.231194	0.0278676		211271_x_at	PTBP1	6.63632	0.0340137		210624_s_at	ILVBL	1.86401	0.0241256
	219876_s_at	GOLGA2P5	7.17667	0.0050014		211276_at	TCEAL2	1.74123	0.0369369		210633_x_at	KRT10	2.60533	0.00144415
	219891_at	PGPEP1	0.294405	0.0179079		211286_x_at	CSF2RA	0.307916	0.0409072		210653_s_at	BCKDHB	0.431824	0.0047015
	219919_s_at	SSH3	2.64359	0.031371		211305_x_at	FCAR	32.2061	0.00497789		210658_s_at	GGA2	1.57966	0.0283403
	219940_s_at	PCID2	0.409125	0.0482723		211316_x_at	CFLAR	0.319156	0.0219483		210685_s_at	UBE4B	0.2444	0.0337171
	219972_s_at	PCNXL4	0.152466	0.0214558		211379_x_at	B3GALNT1	2.25398	0.0124838		210688_s_at	CPT1A	2.90323	0.0408091
	219988_s_at	RNF220	0.156765	0.0104178		211390_at	N4BP2L1	0.00507783	0.0497552		210692_s_at	SLC43A3	3.218	0.00462536
	220041_at	PIGZ	3.74849	0.00541988		211470_s_at	SULT1C2	52.3929	2.06825e-05		210705_s_at	TRIM5	0.25221	0.0147258
	220106_at	NPC1L1	2.3962	0.00902763		211474_s_at	SERPINB6	0.304779	0.00796076		210706_s_at	RNF24	2.11424	0.0169147
	220116_at	KCNN2	9.95755	0.00165093		211485_s_at	FGF18	0.0741253	0.0323928		210736_x_at	DTNA	2.17153	0.0455384
	220121_at	LINS	0.139751	0.0309424		211519_s_at	KIF2C	2.97652	0.00448003		210771_at	PPARA	0.0213955	0.0442051
	220168_at	CASC1	0.166998	0.0244431		211559_s_at	CCNG2	0.582815	0.0293246		210813_s_at	XRCC4	2.54412	0.0439517
	220169_at	TMEM156	0.0390163	0.0057362		211564_s_at	PDLIM4	0.499103	0.0125855		210821_x_at	CENPA	3.21982	0.00884536
	220185_at	SPTBN4	8.85594	0.00716355		211572_s_at	SLC23A2	11.1325	0.0349193		210830_s_at	PON2	0.65512	0.0290517
	220188_at	JPH3	0.0713351	0.0314705		211577_s_at	IGF1	0.421887	0.0388791		210849_s_at	VPS41	2.15835	0.0354436
	220192_x_at	SPDEF	1.88215	0.0456974		211596_s_at	LRIG1	0.387908	0.00109723		210852_s_at	AASS	0.283001	0.0445772
	220201_at	RC3H2	0.163454	0.00291556		211613_s_at	GPD2	6.57311	0.0285167		210908_s_at	PFDN5	0.484411	0.0374424
	220252_x_at	CXorf21	0.397148	0.0401785		211622_s_at	ARF3	3.65839	0.0414453		210945_at	COL4A6	0.171001	0.0215362
	220298_s_at	SPATA6	0.0987554	0.00335908		211635_x_at	NA	0.465552	0.0480849		210962_s_at	AKAP9	0.654504	0.0142171
	220306_at	FAM46C	0.433998	0.0163128		211666_x_at	RPL3	0.265505	0.0297444		210966_x_at	LARP1	1.85018	0.011578
	220318_at	EPN3	2.06767	0.024283		211673_s_at	MOCS1	0.117077	0.0486047		210973_s_at	FGFR1	1.38564	0.030547
	220332_at	CLDN16	0.190969	0.0336371		211700_s_at	TRO	0.230647	0.0328277		210980_s_at	ASAH1	0.587709	0.0485107
	220415_at	TNNI3K	1.40215	0.0252642		211710_x_at	RPL4	0.103741	0.0136743		210983_s_at	MCM7	1.78475	0.00931416
	220474_at	SLC25A21	0.0102073	0.01107		211718_at	MGC2889	4.38386	0.046678		210986_s_at	TPM1	0.447405	0.0024202
	220540_at	KCNK15	7.34961	0.0253396		211732_x_at	HNMT	0.460795	0.0228878		210987_x_at	TPM1	0.6324	0.0239745
	220579_at	NA	0.0645733	0.0137367		211734_s_at	FCER1A	0.394361	0.0383903		211023_at	PDHB	0.503161	0.0380881
	220652_at	KIF24	37.5211	0.00640967		211750_x_at	TUBA1C	83.944	4.94567e-05		211026_s_at	MGLL	1.76448	0.00354624
	220677_s_at	ADAMTS8	0.231921	0.0218517		211786_at	TNFRSF9	0.00659878	0.0208725		211047_x_at	AP2S1	2.87499	0.0181459
	220696_at	NA	5.50001	0.0281271		211801_x_at	MFN1	4.78	0.0194547		211052_s_at	TBCD	2.76952	0.000571066
	220700_at	NA	188.819	0.0161809		211804_s_at	CDK2	7.76962	0.012266		211058_x_at	TUBA1B	11.654	2.77061e-05
	220741_s_at	PPA2	0.543583	0.0470773		211813_x_at	DCN	0.637575	0.0182632		211060_x_at	GPAA1	2.69054	0.00303322
	220780_at	PLA2G3	0.240559	0.00471362		211814_s_at	CCNE2	2.24764	0.016228		211065_x_at	PFKL	3.10187	0.00212339
	220816_at	LPAR3	0.236412	0.0391318		211831_s_at	THPO	8.62335	0.0292344		211072_x_at	TUBA1B	15.4543	6.35909e-06
	220919_s_at	CFAP43	0.00403023	0.0253146		211843_x_at	CYP3A7-CYP3A51P	4.38042	0.043927		211073_x_at	RPL3	0.123325	0.0021201
	220960_x_at	RPL22	0.296149	0.0282107		211851_x_at	BRCA1	12.5981	0.000791261		211080_s_at	NEK2	3.76874	0.000856712
	220973_s_at	SHARPIN	2.35322	0.0412513		211852_s_at	ATRN	0.16699	0.0434774		211094_s_at	NF1	2.67029	0.00790934
	220985_s_at	RNF170	1.77288	0.035453		211896_s_at	DCN	0.702015	0.0155787		211136_s_at	CLPTM1	1.57879	0.0165014
	221008_s_at	ETNPPL	0.127222	0.040484		211938_at	EIF4B	0.233289	0.0276784		211141_s_at	CNOT3	4.35055	0.020167
	221019_s_at	COLEC12	1.40856	0.0472411		211958_at	IGFBP5	1.43262	0.0440071		211152_s_at	HTRA2	0.231928	0.00229023
	221023_s_at	KCNH6	10.4873	0.0195892		211968_s_at	HSP90AA1	2.73947	0.0381102		211162_x_at	SCD	1.72438	0.00587398
	221082_s_at	NDRG3	2.56439	0.0317571		211969_at	HSP90AA1	4.25366	0.0287713		211185_s_at	SF3B1	0.366241	0.00960215
	221109_at	LOC100506571	0.166918	0.0316864		211973_at	NUDT3	0.469883	0.0325294		211265_at	PTGER3	0.00313041	0.000524932
	221123_x_at	ZNF395	0.568415	0.00881211		211976_at	NUDT3	0.124263	0.0021724		211270_x_at	PTBP1	3.90224	0.00904858
	221167_s_at	CCDC70	0.139591	0.0254929		211990_at	HLA-DPA1	0.400819	0.00934771		211271_x_at	NA	3.95178	0.00503551
	221190_s_at	C18orf8	2.64457	0.042228		211991_s_at	HLA-DPA1	0.539969	0.01933		211273_s_at	TBX1	2.71542	0.00889877
	221246_x_at	TNS1	3.20428	0.0206547		211995_x_at	ACTG1	63.037	0.0229377		211284_s_at	GRN	2.08557	0.0282167
	221258_s_at	KIF18A	10.1445	0.00689045		212002_at	SZRD1	5.21883	0.038078		211285_s_at	UBE3A	0.578425	0.0340563
	221277_s_at	PUS3	0.286044	0.00421497		212015_x_at	PTBP1	8.35245	0.0159939		211296_x_at	UBC	9.07664	0.01226
	221327_s_at	NA	0.040312	0.00701944		212020_s_at	MKI67	6.54607	2.44268e-05		211305_x_at	FCAR	6.18662	0.0337652
	221349_at	VPREB1	0.018298	0.0448893		212021_s_at	MKI67	3.98751	0.000491905		211316_x_at	CFLAR	0.529641	0.031452
	221355_at	CHRNG	0.054408	0.00191332		212022_s_at	MKI67	2.69152	0.00279016		211318_s_at	RAE1	1.76878	0.0221722
	221412_at	VN1R1	6.00394	0.00474572		212023_s_at	MKI67	8.27134	6.73465e-05		211320_s_at	PTPRU	4.31223	0.000524738
	221434_s_at	SLIRP	0.48466	0.029996		212032_s_at	PTOV1	3.59968	0.0158939		211330_s_at	HFE	0.376519	0.0460347
	221435_x_at	HYI	0.280886	0.0364476		212039_x_at	RPL3	0.0541751	0.00378468		211345_x_at	NA	0.261737	0.0471646
	221478_at	BNIP3L	0.592676	0.0267871		212043_at	TGOLN2	0.201763	0.014686		211379_x_at	B3GALNT1	1.55855	0.0490543
	221480_at	HNRNPD	3.56463	0.0341107		212051_at	WIPF2	2.07811	0.0491038		211423_s_at	SC5D	0.668068	0.0155629
	221519_at	FBXW4	0.263556	0.0108614		212070_at	ADGRG1	2.10845	0.0399062		211429_s_at	SERPINA1	0.80697	0.0380333
	221521_s_at	GINS2	1.51594	0.00785668		212071_s_at	SPTBN1	0.328719	0.0406071		211450_s_at	MSH6	1.76664	0.00643934
	221538_s_at	PLXNA1	1.82375	0.0243588		212090_at	GRINA	2.54713	0.0190935		211470_s_at	SULT1C2	5.1682	0.0451316
	221539_at	EIF4EBP1	1.96575	0.000871394		212102_s_at	KPNA6	10.2408	0.042807		211489_at	ADRA1A	9.01806	0.0488486
	221542_s_at	ERLIN2	1.49197	0.0222235		212106_at	FAF2	2.75216	0.0265421		211493_x_at	DTNA	2.92779	0.0320543
	221564_at	PRMT2	0.253549	0.0150206		212111_at	STX12	0.184247	0.00514957		211496_s_at	PDC	18.9394	0.0352809
	221565_s_at	CALHM2	2.85998	0.0456486		212112_s_at	STX12	0.137581	0.00528166		211504_x_at	ROCK2	3.17948	0.0356551
	221584_s_at	KCNMA1	0.614788	0.0322221		212155_at	RNF187	5.37768	0.00737347		211507_s_at	MTMR3	2.47813	0.0381782
	221585_at	CACNG4	1.96552	0.0248838		212160_at	XPOT	2.37749	0.0039544		211515_s_at	DSTYK	2.7019	0.0299071
	221586_s_at	E2F5	1.7737	0.046963		212169_at	FKBP9	0.304115	0.0491196		211519_s_at	KIF2C	1.64113	0.0375304
	221622_s_at	TMEM126B	0.29796	0.00122905		212185_x_at	MT2A	2.25366	0.0461812		211534_x_at	PTPRN2	2.09615	0.0169251
	221640_s_at	PIDD1	3.16642	0.0172359		212188_at	KCTD12	0.596139	0.0285073		211559_s_at	CCNG2	0.717725	0.016782
	221646_s_at	ZDHHC11	1.4057	0.0475973		212190_at	SERPINE2	0.532675	0.0153185		211564_s_at	PDLIM4	0.699784	0.0157551
	221652_s_at	ASUN	0.463135	0.00744547		212192_at	KCTD12	0.525151	0.00938014		211573_x_at	TGM2	2.65068	0.0478685
	221667_s_at	HSPB8	1.25846	0.0490894		212205_at	H2AFV	0.397254	0.0473994		211576_s_at	SLC19A1	2.03154	0.016348
	221677_s_at	DONSON	1.9535	0.00509078		212206_s_at	H2AFV	0.372152	0.0492489		211596_s_at	LRIG1	0.585454	0.00201709
	221690_s_at	NLRP2	1.45665	0.0146516		212213_x_at	OPA1	4.3807	0.00387114		211600_at	PTPRO	1.79073	0.0215573
	221699_s_at	DDX50	0.376623	0.0114446		212219_at	PSME4	2.5908	0.0406437		211611_s_at	NA	3.03897	0.0472774
	221741_s_at	YTHDF1	2.38596	0.0352176		212226_s_at	PPAP2B	0.518257	0.027201		211613_s_at	GPD2	3.37652	0.0303901
	221752_at	SSH1	2.61734	0.024012		212228_s_at	COQ9	5.98019	0.00133104		211618_s_at	ALPI	0.0779484	0.0063901
	221759_at	G6PC3	3.31859	0.00294763		212230_at	PPAP2B	0.470608	0.0291626		211628_x_at	FTH1P5	4.63641	0.0286703
	221761_at	ADSS	0.547435	0.0435344		212239_at	PIK3R1	0.476784	0.0316828		211666_x_at	RPL3	0.348897	0.00428504
	221775_x_at	RPL22	0.157746	0.015458		212240_s_at	PIK3R1	0.530239	0.0309614		211676_s_at	IFNGR1	0.616406	0.0401269
	221777_at	RITA1	3.41921	0.0327579		212249_at	PIK3R1	0.51391	0.0452365		211684_s_at	DYNC1I2	0.333663	0.00298973
	221794_at	DOCK6	2.63462	0.0333405		212251_at	MTDH	3.12072	0.0253713		211703_s_at	TM2D1	0.671184	0.0442973
	221808_at	RAB9A	0.51522	0.0467611		212259_s_at	PBXIP1	0.206099	0.0231898		211708_s_at	SCD	1.52386	0.0201354
	221809_at	RANBP10	3.12065	0.0221497		212260_at	GIGYF2	0.275274	0.0326056		211710_x_at	RPL4	0.264668	0.0115016
	221824_s_at	MARCH8	0.458159	0.00511378		212261_at	GIGYF2	0.155649	0.0452042		211711_s_at	PTEN	0.497896	0.00355223
	221836_s_at	TRAPPC9	4.04936	0.0069968		212264_s_at	WAPAL	3.30771	0.0237151		211714_x_at	TUBB	2.32429	0.0254338
	221839_s_at	UBAP2	2.07187	0.0147377		212268_at	SERPINB1	0.179751	0.00032554		211722_s_at	HDAC6	0.0708687	0.0490537
	221844_x_at	SPCS3	0.430623	0.0442657		212273_x_at	GNAS	5.96325	0.0319069		211724_x_at	MIOS	0.499327	0.0409842
	221846_s_at	CASKIN2	2.48458	0.0373938		212279_at	TMEM97	1.80641	0.0295603		211732_x_at	HNMT	0.50065	0.000317842
	221927_s_at	ABHD11	2.5932	0.00262752		212281_s_at	TMEM97	1.70846	0.0241816		211733_x_at	SCP2	0.589271	0.0150523
	221965_at	MPHOSPH9	1.90396	0.0396445		212282_at	TMEM97	1.96758	0.0123268		211743_s_at	PRG2	3.92233	0.0348816
	221979_at	TOPORS-AS1	0.31141	0.0429507		212294_at	GNG12	0.539806	0.0305322		211744_s_at	CD58	0.595038	0.0498534
	222013_x_at	EEF2KMT	3.73318	0.0297593		212297_at	ATP13A3	2.45736	0.0438217		211750_x_at	TUBA1C	13.4477	1.80571e-05
	222035_s_at	PAPOLA	0.53687	0.001874		212299_at	NEK9	0.194015	0.010468		211762_s_at	KPNA2	1.57773	0.00529272
	222036_s_at	MCM4	1.74247	0.0423664		212313_at	CHMP7	0.244324	0.0185934		211804_s_at	CDK2	3.39471	0.0113257
	222039_at	KIF18B	2.17612	0.0251707		212319_at	SGSM2	0.227917	0.0125331		211812_s_at	B3GALNT1	1.53603	0.0192991
	222051_s_at	E2F5	15.9503	0.0415123		212327_at	LIMCH1	0.60939	0.0218841		211814_s_at	CCNE2	2.03483	0.000444602
	222054_at	PPIEL	4.46313	0.0253677		212328_at	LIMCH1	0.62702	0.00990065		211851_x_at	BRCA1	4.5128	0.00222028
	222077_s_at	RACGAP1	1.49088	0.0336442		212339_at	EPB41L1	2.49684	0.0386406		211872_s_at	RGS11	3.85924	0.0236833
	222087_at	NA	1.90832	0.00436464		212340_at	YIPF6	3.79685	0.0385459		211894_x_at	SEZ6L	1.9712	0.0241263
	222101_s_at	DCHS1	1.59931	0.0351819		212345_s_at	CREB3L2	0.364057	0.0281552		211903_s_at	MPL	0.123094	0.0325848
	222105_s_at	NKIRAS2	2.93021	0.00928418		212349_at	POFUT1	0.329232	0.0408266		211938_at	EIF4B	0.242491	0.000120421
	222152_at	PDCD6	2.52726	0.0275698		212352_s_at	TMED10	0.161204	0.00207871		211943_x_at	TPT1	0.030976	0.00290977
	222155_s_at	SLC52A2	1.64566	0.00965174		212357_at	FAM168A	0.249698	0.0101016		211954_s_at	IPO5	0.505502	0.0209202
	222195_s_at	C9orf156	0.100535	0.00117248		212362_at	ATP2A2	0.0182299	0.0241757		211955_at	IPO5	0.55163	0.0385594
	222212_s_at	CERS2	1.99189	0.0487569		212372_at	MYH10	0.410118	0.0254862		211958_at	IGFBP5	1.30238	0.016671
	222231_s_at	LRRC59	2.18923	0.000964046		212400_at	FAM102A	2.76784	0.0416669		211959_at	IGFBP5	1.39317	0.0104957
	222240_s_at	ISYNA1	1.67718	0.028699		212412_at	PDLIM5	0.421592	0.00720048		211964_at	COL4A2	1.45333	0.0335627
	222243_s_at	TOB2	0.41888	0.018376		212419_at	ZCCHC24	0.444365	0.0191366		211967_at	TMEM123	0.639084	0.0137628
	222285_at	NA	0.124707	0.0334437		212421_at	KIAA0930	0.184749	0.0137493		211970_x_at	NA	6.2255	0.0322289
	222307_at	PDCD4-AS1	0.158984	0.0347663		212423_at	ZCCHC24	0.364891	0.00497394		211976_at	NUDT3	0.428904	0.0280643
	222314_x_at	EGOT	0.449037	0.0226322		212459_x_at	SUCLG2	0.236558	0.00353442		211980_at	COL4A1	1.57244	0.0233697
	222324_at	NA	2.23133	0.00734555		212460_at	SPTSSA	2.00991	0.0337246		211981_at	COL4A1	1.48337	0.0223603
	222350_at	NA	0.0371118	0.0455721		212463_at	CD59	0.4313	0.0248778		211982_x_at	XPO6	2.54068	0.0347175
	33646_g_at	GM2A	2.39547	0.0468922		212471_at	AVL9	6.0437	0.00171166		211990_at	HLA-DPA1	0.628087	0.0305513
	33767_at	NEFH	1.45086	0.0261952		212474_at	AVL9	2.81283	0.0147038		211995_x_at	ACTG1	21.5668	0.00179581
	35666_at	SEMA3F	2.34699	0.019661		212478_at	RMND5A	8.19885	0.0109988		212000_at	SUGP2	2.23494	0.0216245
	38671_at	PLXND1	2.1467	0.0481949		212501_at	CEBPB	4.69415	0.00244559		212001_at	SUGP2	1.59231	0.0498402
	39966_at	CSPG5	3.15556	0.03668		212508_at	MOAP1	0.429424	0.0275041		212006_at	UBXN4	0.45829	0.0108048
	44654_at	G6PC3	2.53308	0.0251698		212516_at	ARAP1	0.275161	0.0222165		212015_x_at	PTBP1	4.15316	0.00335108
	44790_s_at	KIAA0226L	0.309173	0.0337845		212525_s_at	H2AFX	14.3459	0.00449924		212018_s_at	RSL1D1	0.642784	0.0304624
	45653_at	KCTD13	1.87656	0.0460189		212526_at	SPG20	0.276279	0.0455858		212020_s_at	MKI67	2.71982	0.000177635
	45749_at	FAM65A	2.43634	0.0396036		212527_at	DESI1	3.62569	0.0261188		212021_s_at	MKI67	2.18657	0.000732764
	46142_at	LMF1	2.88141	0.0465996		212560_at	SORL1	0.563397	0.0439221		212022_s_at	MKI67	1.81249	0.00230491
	46167_at	NA	0.220493	0.00937876		212563_at	BOP1	1.87377	0.0315288		212023_s_at	MKI67	3.37196	0.00015439
	49485_at	PRDM4	3.69023	0.0361126		212581_x_at	GAPDH	15.434	0.00197936		212032_s_at	PTOV1	2.25384	0.00633324
	51192_at	SSH3	2.34116	0.0291369		212586_at	CAST	0.377033	0.0351244		212039_x_at	RPL3	0.135467	0.00100646
	51226_at	RBM12B	8.6173	0.0443236		212599_at	AUTS2	0.576991	0.038598		212041_at	ATP6V0D1	2.17872	0.0107101
	52940_at	SIGIRR	1.89447	0.0487534		212600_s_at	UQCRC2	0.225715	0.00686051		212046_x_at	MAPK3	3.14879	0.0374574
	55065_at	MARK4	1.92683	0.044154		212605_s_at	NUDT3	0.285334	0.00144249		212049_at	WIPF2	2.0897	0.0304141
	55662_at	C10orf76	0.274504	0.0411301		212609_s_at	AKT3	0.434156	0.0427498		212051_at	WIPF2	1.82839	0.007405
	56821_at	SLC38A7	2.84977	0.0432814		212619_at	TMEM194A	2.81194	0.0480071		212056_at	GSE1	1.71422	0.0231855
	59644_at	BMP2K	0.352033	0.0490384		212621_at	TMEM194A	2.19271	0.028621		212057_at	GSE1	1.70216	0.0101464
	64371_at	SUGP2	3.24146	0.0487207		212639_x_at	TUBA1B	41.0996	0.0001855		212062_at	ATP9A	1.92591	0.00148029
	65588_at	SNHG17	1.94363	0.0352369		212661_x_at	PPIA	21.3643	0.0130874		212070_at	ADGRG1	1.91635	0.00139606
	66053_at	HNRNPUL2	9.76786	0.0482265		212667_at	SPARC	0.505386	0.00947496		212087_s_at	ERAL1	2.2438	0.00468635
	89476_r_at	NPEPL1	4.82742	0.0320465		212670_at	ELN	0.567867	0.0438556		212090_at	GRINA	2.37152	0.000197009
	AFFX-LysX-5_at	NA	0.000825366	0.015072		212695_at	CRY2	0.14894	0.0113799		212108_at	FAF2	2.15845	0.0243654
						212699_at	SCAMP5	4.82475	0.00669865		212112_s_at	STX12	0.45532	0.0416076
						212714_at	LARP4	2.63377	0.0242223		212130_x_at	EIF1	2.21952	0.0310889
						212717_at	PLEKHM1	0.233069	0.0336861		212137_at	LARP1	2.17556	0.045649
						212722_s_at	JMJD6	2.72442	0.024438		212141_at	MCM4	1.88364	0.00791992
						212728_at	DLG3	7.6587	0.0118074		212142_at	MCM4	1.98253	0.030672
						212729_at	DLG3	3.74849	0.00855799		212155_at	RNF187	2.63909	0.0102326
						212763_at	CAMSAP2	10.5495	0.000561952		212189_s_at	COG4	3.53823	0.00124316
						212777_at	SOS1	3.25901	0.0150148		212192_at	KCTD12	0.72213	0.0369298
						212789_at	NCAPD3	4.73218	0.00571592		212193_s_at	LARP1	1.54653	0.0106462
						212802_s_at	GAPVD1	3.7018	0.0245861		212194_s_at	TM9SF4	1.85373	0.0180413
						212804_s_at	GAPVD1	4.24843	0.00649077		212198_s_at	TM9SF4	2.05656	0.0385328
						212809_at	NFATC2IP	3.89797	0.0271442		212199_at	MRFAP1L1	0.491678	0.0169054
						212813_at	JAM3	0.408807	0.0400568		212202_s_at	TMEM87A	0.460926	0.0119329
						212816_s_at	CBS	2.12447	0.00776035		212204_at	TMEM87A	0.440453	0.0123807
						212832_s_at	CKAP5	13.1922	0.000348005		212205_at	H2AFV	0.498991	0.0119672
						212853_at	DCUN1D4	6.05279	0.0223317		212213_x_at	OPA1	1.89428	0.0187039
						212858_at	PAQR4	2.58863	0.013554		212228_s_at	COQ9	2.66405	0.00598366
						212865_s_at	COL14A1	0.538619	0.0251192		212240_s_at	PIK3R1	0.722099	0.0420565
						212866_at	R3HCC1	0.155505	0.00824836		212243_at	NA	0.306411	0.0401997
						212888_at	DICER1	0.459237	0.0307301		212245_at	MCFD2	0.370001	0.00420624
						212889_x_at	GADD45GIP1	11.3985	0.0449551		212249_at	PIK3R1	0.722582	0.0452147
						212894_at	SUPV3L1	13.6142	0.000447695		212251_at	MTDH	1.91961	0.0317891
						212901_s_at	CSTF2T	6.14254	0.0421323		212258_s_at	SMARCA2	0.205716	0.0228552
						212915_at	PDZRN3	0.616029	0.0237266		212260_at	GIGYF2	0.443755	0.0178913
						212926_at	SMC5	2.80744	0.0414653		212261_at	GIGYF2	0.32642	0.0454139
						212936_at	FAM172A	0.399043	0.0439948		212268_at	SERPINB1	0.431569	0.00320323
						212949_at	NCAPH	7.78213	6.0238e-05		212270_x_at	NA	0.414986	0.033777
						212956_at	TBC1D9	0.629492	0.00825663		212273_x_at	GNAS	3.57605	0.00944569
						212973_at	RPIA	3.26589	0.028743		212279_at	TMEM97	1.46556	0.0163512
						212976_at	LRRC8B	69.672	0.00312887		212281_s_at	TMEM97	1.37744	0.0198437
						212978_at	LRRC8B	3.14575	0.0210283		212282_at	TMEM97	1.52634	0.00718375
						212992_at	AHNAK2	0.56094	0.0322512		212284_x_at	TPT1	0.163182	0.0449979
						212994_at	THOC2	1.96078	0.0307257		212294_at	GNG12	0.641726	0.00729968
						213003_s_at	NA	17.316	0.0397982		212301_at	RTF1	0.474989	0.0473082
						213007_at	FANCI	3.56202	0.000288508		212313_at	CHMP7	0.342785	0.00227699
						213008_at	FANCI	4.2345	2.2352e-05		212315_s_at	NUP210	2.51379	0.0457228
						213010_at	PRKCDBP	0.299426	0.0155881		212316_at	NUP210	2.28017	0.0100792
						213011_s_at	TPI1	3.73242	0.0384526		212320_at	TUBB	2.05101	0.0330961
						213018_at	GATAD1	0.365858	0.0469536		212325_at	LIMCH1	0.707028	0.0256978
						213037_x_at	STAU1	5.82048	0.0105569		212327_at	LIMCH1	0.739316	0.0133262
						213043_s_at	MED24	1.67334	0.0219289		212328_at	LIMCH1	0.726375	0.00189369
						213054_at	HAUS5	33.7458	0.011595		212340_at	YIPF6	2.24934	0.0355427
						213068_at	DPT	0.65189	0.0483664		212352_s_at	TMED10	0.2717	0.000277494
						213073_at	ZFYVE26	0.213266	0.0143694		212358_at	CLIP3	2.27692	0.0174905
						213082_s_at	SLC35D2	0.246603	0.0207858		212361_s_at	ATP2A2	2.26825	0.0132995
						213088_s_at	DNAJC9	4.47067	0.0015624		212363_x_at	NA	3.13334	0.0298154
						213098_at	RQCD1	12.5695	0.0486755		212383_at	ATP6V0A1	2.24527	0.0219269
						213101_s_at	ACTR3	8.45246	0.0108459		212389_at	SBF1	3.47782	0.0339811
						213103_at	STARD13	0.420467	0.0298107		212398_at	RDX	0.605013	0.0419274
						213124_at	ZNF473	8.18412	0.0122719		212410_at	MICU2	0.539654	0.00132889
						213130_at	ZNF473	9.9003	0.036865		212412_at	PDLIM5	0.623889	0.022176
						213175_s_at	SNRPB	4.21287	0.00376052		212425_at	SCAMP1	2.34439	0.0207968
						213184_at	SENP5	7.12141	0.018472		212444_at	GPRC5A	1.61072	0.00690371
						213206_at	GOSR2	0.0233239	0.0416547		212459_x_at	SUCLG2	0.480177	0.0123307
						213208_at	GLTSCR1L	0.149607	0.00550614		212501_at	CEBPB	2.04543	0.0116961
						213214_x_at	ACTG1	32.0335	0.010383		212505_s_at	MAU2	3.52426	0.00284897
						213222_at	PLCB1	1.52065	0.0385181		212508_at	MOAP1	0.612681	0.024252
						213226_at	CCNA2	2.82397	0.0012861		212513_s_at	USP33	0.534148	0.0048676
						213227_at	PGRMC2	0.452216	0.0296203		212525_s_at	H2AFX	4.03898	0.0114658
						213246_at	TMEM251	0.553303	0.0478703		212556_at	SCRIB	1.70314	0.0117895
						213254_at	TNRC6B	0.226863	0.0304468		212560_at	SORL1	0.65064	0.0109573
						213273_at	TENM4	0.291302	0.0274883		212563_at	BOP1	1.57843	0.00512927
						213290_at	COL6A2	0.430283	0.0359702		212578_x_at	RPS17	0.190594	0.0217346
						213301_x_at	TRIM24	2.81835	0.00674381		212581_x_at	GAPDH	4.56417	0.00436253
						213310_at	EIF2C2	3.86368	0.0106648		212600_s_at	UQCRC2	0.497728	0.0482792
						213316_at	KIAA1462	0.168008	0.0121231		212603_at	MRPS31	0.401865	0.0190129
						213344_s_at	H2AFX	12.2821	0.0038943		212604_at	MRPS31	0.586033	0.00456818
						213347_x_at	RPS4X	0.0643695	0.00779058		212614_at	ARID5B	0.674232	0.0147131
						213363_at	CA5BP1	6.45877	0.0246433		212621_at	TMEM194A	1.81044	0.00396568
						213364_s_at	SNX1	0.388508	0.0268214		212631_at	STX7	0.544203	0.0340007
						213375_s_at	N4BP2L1	0.257533	0.00341508		212632_at	STX7	0.481535	0.0200512
						213378_s_at	NA	2.55446	0.0256842		212639_x_at	TUBA1B	11.6097	1.36951e-05
						213381_at	VSTM4	0.286315	0.0311206		212658_at	LHFPL2	1.9608	0.0491773
						213387_at	ATAD2B	2.52442	0.0419901		212672_at	ATM	0.263325	0.00464082
						213404_s_at	RHEB	3.9714	0.0105224		212689_s_at	KDM3A	0.399046	0.0106023
						213407_at	PHLPP2	3.41305	0.0338541		212696_s_at	RNF4	2.96562	0.0145477
						213453_x_at	GAPDH	7.99797	0.0100367		212698_s_at	SEPT10	0.664971	0.0138002
						213454_at	NA	3.31656	0.0257683		212699_at	SCAMP5	2.7132	0.00606308
						213455_at	FAM114A1	0.377623	0.0248575		212722_s_at	JMJD6	2.30551	0.00138633
						213476_x_at	TUBB3	4.4742	0.00275584		212723_at	JMJD6	1.8966	0.00805685
						213492_at	COL2A1	1.36081	0.040187		212763_at	CAMSAP2	3.46002	0.00409795
						213518_at	PRKCI	3.12035	0.00839328		212774_at	ZBTB18	0.850147	0.0407461
						213519_s_at	LAMA2	0.500378	0.0243564		212788_x_at	FTL	3.73654	0.0328982
						213520_at	RECQL4	3.28214	0.0282967		212816_s_at	CBS	1.79062	0.0014328
						213523_at	CCNE1	3.53644	0.0028451		212828_at	SYNJ2	1.53375	0.0381911
						213535_s_at	UBE2I	5.02937	0.0262587		212832_s_at	CKAP5	6.49453	3.09939e-05
						213562_s_at	SQLE	1.6928	0.0478338		212866_at	R3HCC1	0.443594	0.0210934
						213572_s_at	SERPINB1	0.256203	0.00314028		212879_x_at	PIAS4	2.32446	0.0379057
						213577_at	SQLE	2.62575	0.0010864		212888_at	DICER1	0.507399	0.000733775
						213588_x_at	RPL14	0.137368	0.0190148		212893_at	ZZZ3	0.488524	0.00239719
						213599_at	OIP5	3.25188	0.00150811		212894_at	SUPV3L1	2.58934	0.0295329
						213624_at	SMPDL3A	0.35403	0.017353		212911_at	DNAJC16	0.521831	0.0399338
						213632_at	DHODH	20.0134	0.00273222		212929_s_at	NA	0.382584	0.0195618
						213646_x_at	TUBA1B	68.8388	4.78939e-05		212949_at	NCAPH	2.23448	0.00424403
						213647_at	DNA2	6.09918	0.00452642		212966_at	HIC2	2.13399	0.0340292
						213652_at	PCSK5	0.267346	0.0424325		212983_at	HRAS	1.60321	0.0226036
						213675_at	PARVA	0.18818	0.0012545		213007_at	FANCI	1.961	0.00162349
						213698_at	NA	0.271059	0.00151192		213008_at	FANCI	2.05351	0.000257175
						213702_x_at	ASAH1	0.266572	0.00372581		213011_s_at	TPI1	2.21679	0.0308402
						213729_at	PRPF40A	4.29986	0.0290189		213019_at	RANBP6	0.584635	0.043674
						213761_at	MDM1	1.8796	0.0227911		213043_s_at	MED24	1.38916	0.0366844
						213765_at	MFAP5	0.632054	0.0380892		213054_at	HAUS5	7.9741	0.0133754
						213793_s_at	HOMER1	1.97087	0.0116367		213060_s_at	CHI3L2	0.522561	0.00200751
						213800_at	CFH	0.425949	0.00837761		213064_at	ZC3H14	0.586512	0.0337869
						213804_at	INPP5B	0.0615151	0.00811235		213065_at	ZFC3H1	1.8466	0.0280216
						213835_x_at	GTPBP3	3.37147	0.0384238		213080_x_at	RPL5	0.167616	0.00522543
						213854_at	SYNGR1	7.44187	0.0197013		213082_s_at	SLC35D2	0.395471	0.00482623
						213892_s_at	APRT	2.40893	0.0465872		213083_at	SLC35D2	0.262384	0.000850539
						213898_at	RBFOX2	19.7119	0.0461154		213090_s_at	TAF4	1.70015	0.0429328
						213902_at	ASAH1	0.360926	0.0126589		213103_at	STARD13	0.53264	0.00458654
						213906_at	MYBL1	1.45711	0.027383		213112_s_at	SQSTM1	2.34604	0.0261168
						213952_s_at	ALOX5	11.3773	0.0399132		213117_at	KLHL9	0.304869	0.0200852
						213962_s_at	ANKLE2	5.91446	0.0463088		213119_at	SLC36A1	2.92207	0.0291704
						213966_at	HMG20B	755.571	0.00169959		213124_at	ZNF473	3.14106	0.0226344
						213969_x_at	RPL29	0.167306	0.0333338		213131_at	OLFM1	1.34976	0.016348
						213994_s_at	SPON1	0.387311	0.0184914		213141_at	PSKH1	4.6652	0.00892779
						213999_at	YIPF4	10.2527	0.0208861		213152_s_at	SRSF8	0.316744	0.00397046
						214000_s_at	RGS10	20.7821	0.00948874		213153_at	SETD1B	2.09651	0.0359439
						214011_s_at	NOP16	3.16102	0.00455676		213159_at	PCNX	0.231866	0.0278594
						214022_s_at	IFITM1	2.27103	0.043023		213175_s_at	SNRPB	2.63127	0.000730974
						214028_x_at	TDRD3	645.938	0.00541526		213184_at	SENP5	3.03014	0.017087
						214038_at	CCL8	1.65182	0.0113258		213191_at	TICAM1	2.31923	0.0358933
						214039_s_at	LAPTM4B	1.71034	0.0465696		213208_at	GLTSCR1L	0.432886	0.0295585
						214040_s_at	GSN	0.359892	0.0410414		213214_x_at	ACTG1	7.40492	0.0117669
						214066_x_at	NPR2	0.0181318	0.0420232		213226_at	CCNA2	1.52286	0.0368033
						214073_at	CTTN	1.73377	0.018021		213233_s_at	KLHL9	0.435015	0.0120281
						214074_s_at	CTTN	2.30702	0.0166164		213249_at	FBXL7	1.56714	0.0080571
						214092_x_at	SUGP2	3.44943	0.0296476		213250_at	CCDC85B	0.148461	0.0165611
						214096_s_at	SHMT2	2.75797	0.0285526		213254_at	TNRC6B	0.459515	0.0355811
						214110_s_at	NA	0.339505	0.00277227		213270_at	MPP2	2.99668	0.00718724
						214118_x_at	PCM1	0.501281	0.0389059		213271_s_at	DOPEY1	0.472744	0.0336875
						214126_at	NA	5.53899	0.0468036		213272_s_at	TMEM159	0.598204	0.0357955
						214140_at	SLC25A16	5.27657	0.0182803		213282_at	APOOL	3.093	0.00841911
						214151_s_at	NA	0.373419	0.0320814		213287_s_at	KRT10	1.94773	0.0229861
						214152_at	NA	0.339368	0.0182349		213301_x_at	TRIM24	1.70307	0.0281809
						214154_s_at	PKP2	8.10829	0.0464039		213305_s_at	PPP2R5C	0.597535	0.0490485
						214181_x_at	LST1	0.400468	0.046679		213309_at	PLCL2	0.455224	0.0107114
						214216_s_at	LARP4B	19.376	0.00502598		213310_at	EIF2C2	4.26564	2.21861e-05
						214225_at	PIN4	3.65527	0.0497849		213322_at	OARD1	0.53091	0.0333772
						214243_s_at	NA	0.442048	0.0183929		213324_at	SRC	2.49402	0.0135605
						214252_s_at	CLN5	0.06882	0.0249902		213347_x_at	RPS4X	0.194655	0.0152445
						214263_x_at	POLR2C	7.24979	0.0153042		213357_at	GTF2H5	0.59225	0.0351451
						214274_s_at	ACAA1	0.283942	0.0208987		213373_s_at	CASP8	0.483473	0.01079
						214283_at	NA	4.80928	0.0334205		213375_s_at	N4BP2L1	0.400237	0.000467584
						214306_at	OPA1	3.19863	0.0112933		213376_at	ZBTB1	0.541517	0.00944858
						214328_s_at	HSP90AA1	10.2692	0.0283228		213377_x_at	RPS12	0.377229	0.0260323
						214411_x_at	CTRB2	15.0276	0.0240094		213407_at	PHLPP2	2.09412	0.0252389
						214426_x_at	CHAF1A	5.82939	0.00476222		213408_s_at	NA	2.00154	0.0216695
						214435_x_at	RALA	2.07217	0.0341294		213439_x_at	RUNDC3A	2.02975	0.00986533
						214439_x_at	BIN1	0.291193	0.00821913		213445_at	ZC3H3	2.70135	0.00134571
						214440_at	NAT1	0.779916	0.0481746		213453_x_at	GAPDH	2.90019	0.0228463
						214493_s_at	INADL	0.172071	0.0272197		213463_s_at	FAM149B1	0.227496	0.023383
						214494_s_at	SPG7	2.76984	0.0453071		213476_x_at	TUBB3	2.53558	0.00215762
						214576_at	KRT36	15.5563	0.0214906		213482_at	DOCK3	3.42882	0.00342089
						214595_at	KCNG1	14.2114	0.00943596		213496_at	LPPR4	1.61038	0.0436861
						214619_at	CRHR1	4.76447	0.0477129		213505_s_at	SUGP2	2.09861	0.0269148
						214620_x_at	PAM	0.311368	0.0355622		213509_x_at	CES2	2.72448	0.0237706
						214651_s_at	NA	0.0608824	0.00167852		213520_at	RECQL4	2.99927	0.000404128
						214665_s_at	CHP1	0.187864	0.0331464		213535_s_at	UBE2I	2.32647	0.0430797
						214670_at	ZKSCAN1	0.536934	0.0491582		213552_at	GLCE	0.521189	0.0153203
						214672_at	TTLL5	0.313635	0.0449993		213562_s_at	SQLE	1.71493	0.000420457
						214684_at	MEF2A	3.44626	0.0446976		213572_s_at	SERPINB1	0.410197	0.000559002
						214702_at	FN1	4.91047	0.0129862		213577_at	SQLE	2.16976	2.62779e-05
						214706_at	ZNF200	13.9373	0.00939555		213581_at	PDCD2	0.50831	0.00531976
						214710_s_at	CCNB1	1.77051	0.0126911		213588_x_at	RPL14	0.304079	0.0196337
						214724_at	DIXDC1	0.385817	0.00232831		213599_at	OIP5	1.691	0.028325
						214733_s_at	YIPF1	0.145422	0.00222043		213606_s_at	ARHGDIA	1.62526	0.0416866
						214745_at	PLCH1	2.69229	0.0317433		213609_s_at	SEZ6L	1.85613	0.00512448
						214761_at	ZNF423	0.479619	0.0149262		213624_at	SMPDL3A	0.643709	0.0418088
						214804_at	CENPI	4.01492	0.0110747		213632_at	DHODH	3.83095	0.042834
						214807_at	PLXDC2	0.585531	0.0400295		213646_x_at	TUBA1B	14.6862	5.89445e-06
						214823_at	ZNF204P	0.0931127	0.043328		213647_at	DNA2	3.66304	0.00303715
						214835_s_at	SUCLG2	0.443162	0.0212047		213682_at	NUP50	0.513116	0.035464
						214869_x_at	GAPVD1	8.81008	0.000372388		213687_s_at	RPL35A	0.49556	0.0486675
						214874_at	PKP4	4.03777	0.0078773		213693_s_at	MUC1	0.797396	0.0412954
						214901_at	ZNF8	8.35618	0.0327113		213694_at	RSBN1	0.588692	0.0269484
						214919_s_at	NA	0.364712	0.0197872		213710_s_at	CALM1	2.24011	0.0263906
						214927_at	ITGBL1	0.557778	0.0150296		213725_x_at	XYLT1	1.62115	0.0310097
						214937_x_at	PCM1	0.523175	0.021483		213726_x_at	TUBB4B	2.5257	0.0143929
						214954_at	SUSD5	6.46356	0.0217962		213741_s_at	KPNA1	2.17468	0.0193526
						214979_at	ABCC3	102.172	0.0139817		213756_s_at	HSF1	2.17381	0.0189603
						215003_at	DGCR9	10.8333	0.0462061		213768_s_at	ASCL1	1.78015	0.000359643
						215019_x_at	ZNF528	12.4609	0.0182831		213772_s_at	GGA2	1.97774	0.00771659
						215170_s_at	CEP152	214.199	0.0203005		213773_x_at	NSUN5	2.14505	0.0463127
						215171_s_at	TIMM17A	2.69625	0.0418278		213785_at	IPO9	2.17506	0.037189
						215214_at	IGLC1	0.502691	0.0406129		213804_at	INPP5B	0.241795	0.0157991
						215215_s_at	LOC81691	5.05477	0.00184648		213890_x_at	RPS16	0.0890794	0.0268947
						215245_x_at	FMR1	3.33726	0.00555643		213902_at	ASAH1	0.494565	0.00146967
						215340_at	ADCY1	4.76614	0.0488976		213906_at	MYBL1	1.2911	0.0129985
						215380_s_at	GGCT	3.06765	0.00438581		213941_x_at	RPS7	0.34212	0.0271926
						215382_x_at	TPSAB1	0.657099	0.0351882		213947_s_at	NUP210	2.11162	0.0212708
						215399_s_at	OS9	0.109934	0.00824868		213951_s_at	PSMC3IP	2.5422	0.0343224
						215420_at	IHH	0.125322	0.0169266		213964_x_at	RPARP-AS1	0.0642929	0.0147566
						215424_s_at	SNW1	0.340779	0.0144951		213969_x_at	RPL29	0.204309	0.00215559
						215442_s_at	TSHR	251.669	0.0329113		214011_s_at	NOP16	1.7495	0.0313665
						215483_at	AKAP9	0.285077	0.0126038		214042_s_at	RPL22	0.470294	0.0162286
						215495_s_at	SAMD4A	7.95475	0.0032905		214045_at	LIAS	0.38042	0.0130229
						215498_s_at	MAP2K3	1.73593	0.0198169		214053_at	ERBB4	0.763408	0.014572
						215508_at	BUB1	107.554	0.0444022		214061_at	TBC1D31	1.77277	0.0201858
						215509_s_at	BUB1	4.99582	0.0365397		214074_s_at	CTTN	1.77175	0.016187
						215526_at	NA	2.31411	0.0492206		214087_s_at	MYBPC1	0.780601	0.0179116
						215581_s_at	MCM3AP	3.22129	0.0315597		214092_x_at	SUGP2	2.26446	0.0111509
						215584_at	HECW1	3.88799	0.0451713		214110_s_at	NA	0.636095	0.0264595
						215594_at	ERV9-1	0.117605	0.0296821		214118_x_at	PCM1	0.648012	0.0211776
						215630_at	NA	0.0474521	0.0498844		214152_at	NA	0.594197	0.0316267
						215631_s_at	BRMS1	3.63219	0.0119282		214153_at	ELOVL5	0.530349	0.016964
						215632_at	NEUROG2	0.0110435	0.0452741		214175_x_at	PDLIM4	0.619363	0.0149277
						215651_at	NA	0.0449369	0.0205279		214190_x_at	GGA2	2.73073	0.000678161
						215693_x_at	DDX27	4.78258	0.00184295		214196_s_at	TPP1	1.92704	0.0146486
						215722_s_at	SNRPA1	3.17009	0.000352509		214252_s_at	CLN5	0.0620593	5.4991e-05
						215726_s_at	CYB5A	0.494771	0.0177651		214263_x_at	POLR2C	2.69118	0.0422193
						215772_x_at	SUCLG2	0.205152	0.00107665		214270_s_at	MAPRE3	2.31576	0.0245774
						215776_at	INSRR	30.6233	0.0245195		214271_x_at	RPL12	0.315099	0.00931387
						215810_x_at	DST	23.2905	0.0138033		214274_s_at	ACAA1	0.420601	0.00428797
						215856_at	SIGLEC15	0.532444	0.0373708		214282_at	CP	3.09581	0.0392923
						215942_s_at	GTSE1	2.29583	0.0160106		214283_at	NA	2.74924	0.0215998
						215958_at	NA	25.1194	0.0385378		214306_at	OPA1	1.75718	0.0276005
						215963_x_at	RPL3	0.0865236	0.0159184		214317_x_at	RPS9	0.341239	0.0477264
						215965_at	NA	0.0112729	0.0412966		214327_x_at	TPT1	0.279837	0.0119694
						215986_at	NA	0.00144805	0.0289427		214329_x_at	TNFSF10	0.779969	0.0454058
						215989_at	CBX2	13.548	0.0154809		214334_x_at	DAZAP2	4.96854	0.0454386
						216005_at	TNC	1.61094	0.0235219		214356_s_at	KIAA0368	0.540109	0.0445281
						216179_x_at	NA	0.0192439	0.0369211		214371_at	TSSK2	6.41224	0.0287968
						216210_x_at	TRIOBP	0.233959	0.00877128		214379_at	HNRNPDL	13.9719	0.0306244
						216212_s_at	DKC1	3.80283	0.0137587		214409_at	RFPL3S	3.62791	0.0414946
						216215_s_at	RBFOX2	0.202748	0.012158		214426_x_at	CHAF1A	2.94815	0.00315577
						216228_s_at	WDHD1	557.939	0.000908102		214430_at	GLA	0.554941	0.00172079
						216249_at	PVT1	23.9318	0.0456416		214432_at	ATP1A3	4.62836	0.00561672
						216262_s_at	TGIF2	3.22618	0.042716		214440_at	NAT1	0.864428	0.0467781
						216263_s_at	NGDN	0.0328566	0.0440638		214493_s_at	INADL	0.34891	0.0111591
						216264_s_at	LAMB2	0.532986	0.0456153		214501_s_at	H2AFY	2.06477	0.0271377
						216282_x_at	POLR2C	6.03127	0.00543171		214548_x_at	GNAS	3.29762	0.0166193
						216306_x_at	PTBP1	6.24368	0.047828		214577_at	MAP1B	2.9219	0.0160764
						216316_x_at	NA	15.9898	0.0113471		214585_s_at	VPS52	3.8036	0.00506652
						216321_s_at	NR3C1	0.544166	0.0309675		214665_s_at	CHP1	0.327627	0.0147029
						216326_s_at	HDAC3	0.127816	0.0379628		214667_s_at	TP53I11	1.8126	0.0456965
						216342_x_at	NA	0.0694626	0.00455352		214672_at	TTLL5	0.419571	0.0104983
						216361_s_at	KAT6A	4.41234	0.0158896		214687_x_at	ALDOA	3.2994	0.00186979
						216376_x_at	NA	4.73081	0.0410511		214705_at	INADL	0.300618	0.0105737
						216380_x_at	NA	0.234687	0.028027		214710_s_at	CCNB1	1.49601	0.00217025
						216390_at	LCAT	25.2431	0.029621		214722_at	NOTCH2NL	0.659104	0.0385084
						216391_s_at	NA	8.60168	0.0488036		214724_at	DIXDC1	0.566972	0.000578512
						216416_at	NA	6.9196	0.0278621		214728_x_at	SMARCA4	1.87501	0.0480379
						216474_x_at	NA	0.638567	0.030285		214733_s_at	YIPF1	0.387092	0.0084876
						216484_x_at	HDGF	3.72676	0.044		214735_at	IPCEF1	0.406206	0.047528
						216503_s_at	MLLT10	4.70332	0.0369307		214743_at	CUX1	2.40587	0.00477881
						216504_s_at	SLC39A8	5.71595	0.00280722		214745_at	PLCH1	2.06265	0.0220938
						216520_s_at	TPT1	0.0495758	0.0280062		214755_at	UAP1L1	2.11838	0.03544
						216530_at	NA	14.7021	0.0446181		214768_x_at	IGKC	0.821435	0.0415978
						216559_x_at	NA	0.270559	0.0261148		214775_at	N4BP3	2.47324	0.0154757
						216570_x_at	RPL29	0.432015	0.0482874		214782_at	CTTN	1.96195	0.0258852
						216572_at	FOXL1	32.4516	0.0270559		214789_x_at	SRSF8	0.268663	0.00451018
						216590_at	GNAT3	3.62683	0.0449317		214798_at	ATP2C2	2.31985	0.00857137
						216650_at	NA	0.079531	0.0222222		214804_at	CENPI	2.04872	0.0424935
						216652_s_at	DR1	3.24287	0.0121737		214807_at	PLXDC2	0.758885	0.0272205
						216666_at	LOC93432	92.793	0.0194924		214823_at	ZNF204P	0.227646	0.0148145
						216688_at	NA	3.1743	0.0470658		214835_s_at	SUCLG2	0.541644	0.00210126
						216698_x_at	OR7E12P	4.3491	0.0126258		214843_s_at	USP33	0.629333	0.00957335
						216763_at	KANK1	3127.42	0.000596278		214857_at	RPARP-AS1	0.373032	0.043291
						216814_at	NA	163.642	0.0411081		214859_at	FSTL4	3.40101	0.0482836
						216827_at	NA	92.9201	0.0399276		214869_x_at	GAPVD1	2.73877	0.0373167
						216835_s_at	DOK1	0.307343	0.0169717		214874_at	PKP4	2.47105	0.019912
						216840_s_at	LAMA2	0.3569	0.0221505		214882_s_at	NA	1.99236	0.0494512
						216861_at	NA	75.7282	0.0266141		214886_s_at	N4BP2L1	0.231614	0.0494569
						216877_at	LOC100505498	8.13749	0.04177		214919_s_at	NA	0.607837	0.0464679
						216910_at	XPNPEP2	12.8222	0.0278465		214937_x_at	PCM1	0.627217	0.0064781
						216913_s_at	RRP12	6.19322	0.012147		214962_s_at	NUP160	7.17312	0.0308345
						216923_at	NA	11.6518	0.0408816		214978_s_at	PPFIA4	1.91601	0.0134077
						216930_at	HNF1A	17.9407	0.0147436		214991_s_at	PIGO	2.94921	0.00402057
						216959_x_at	NRCAM	6.75362	0.00229907		215021_s_at	NRXN3	0.218819	0.0191026
						216977_x_at	SNRPA1	2.83475	0.00139194		215030_at	GRSF1	2.48126	0.0116147
						216985_s_at	STX3	2.78575	0.0438081		215035_at	IGLV6-57	0.127086	0.0114937
						216989_at	SPAM1	81.8421	0.00531718		215068_s_at	FBXL18	1.87405	0.0370858
						216999_at	EPOR	295.228	0.0256016		215075_s_at	GRB2	1.9626	0.00874753
						217010_s_at	CDC25C	20.5939	0.0147867		215093_at	NSDHL	1.57539	0.0475982
						217014_s_at	AZGP1	0.637817	0.0244729		215136_s_at	EXOSC8	0.617675	0.0288726
						217023_x_at	NA	0.551629	0.0222589		215170_s_at	CEP152	27.1313	0.0209215
						217037_at	NA	0.00390873	0.0468231		215214_at	IGLC1	0.725307	0.0236104
						217043_s_at	MFN1	2.66837	0.0279417		215215_s_at	LOC81691	2.68561	0.00283123
						217051_s_at	NA	5.64423	0.0466749		215217_at	IGKC	0.143754	0.0193919
						217052_x_at	NA	34.8688	0.010134		215267_s_at	SLC8A2	2.47648	0.0178903
						217122_s_at	SLC35E2B	0.268494	0.00474539		215300_s_at	FMO5	0.463691	0.0385518
						217150_s_at	NF2	10.7662	0.00259255		215302_at	LOC257152	6.2497	0.0019534
						217186_at	ZNF259P1	0.0094208	0.0358379		215339_at	NKTR	0.0495066	0.0389364
						217189_s_at	SMG7	7.61201	0.0242193		215406_at	NA	0.0622721	0.0302987
						217197_x_at	N4BP2L1	0.116992	0.0140097		215411_s_at	TRAF3IP2	0.534234	0.0360687
						217242_at	ZNF154	45.9161	0.0241144		215424_s_at	SNW1	0.513448	0.0110953
						217247_at	NA	0.048298	0.0404274		215508_at	BUB1	21.3987	0.026225
						217261_at	NA	16.8212	0.0185992		215509_s_at	BUB1	2.42035	0.0441646
						217276_x_at	SERHL2	0.453685	0.0172895		215535_s_at	AGPAT1	2.42624	0.0270806
						217284_x_at	SERHL2	0.552915	0.0279914		215552_s_at	ESR1	1.43148	0.0227389
						217300_at	NA	29.2181	0.0197292		215651_at	NA	0.25145	0.0448763
						217305_s_at	ADCY10	777.722	0.00050407		215690_x_at	GPAA1	3.13454	0.000856812
						217332_at	CTAGE11P	131.097	0.036601		215708_s_at	PRIM2	2.80056	0.0266685
						217340_at	NA	109.998	0.00712536		215711_s_at	WEE1	1.83422	0.0448022
						217372_at	NA	270.452	0.0369482		215722_s_at	SNRPA1	1.82109	0.0400104
						217388_s_at	KYNU	1.45334	0.0179261		215728_s_at	ACOT7	2.09534	0.0212156
						217398_x_at	GAPDH	18.8704	0.00497402		215740_at	LOC100130741	9.75407	0.0294506
						217403_s_at	ZNF227	0.206067	0.0436482		215768_at	NA	1.69102	0.0383726
						217408_at	MRPS18B	0.297343	0.0235919		215772_x_at	SUCLG2	0.44624	0.00483717
						217432_s_at	IDS	13.2405	0.00127651		215833_s_at	SPPL2B	1.9578	0.0490957
						217452_s_at	B3GALT2	6118.21	0.00767299		215856_at	SIGLEC15	0.664924	0.0043554
						217478_s_at	HLA-DMA	0.551147	0.0381042		215929_at	LINC00837	0.0154384	0.0175477
						217499_x_at	MGC72080	3.39364	0.00592969		215942_s_at	GTSE1	1.68691	0.0204404
						217502_at	IFIT2	2.65408	0.00183827		215943_at	KIAA1661	1.74085	0.0264996
						217508_s_at	C18orf25	14.6531	0.000714291		215955_x_at	ARHGAP26	0.164893	0.0303934
						217652_at	MAU2	43.9304	0.0396879		215963_x_at	RPL3	0.135823	0.000970381
						217682_at	NA	9.70229	0.0156591		215979_s_at	SLC7A1	0.19343	0.0183811
						217683_at	HBE1	4.57522	0.0405007		216026_s_at	POLE	2.87664	0.0105757
						217692_at	MAGOH2P	50.4604	0.0230611		216041_x_at	GRN	2.36816	0.009834
						217719_at	EIF3L	0.182208	0.00373354		216047_x_at	SEZ6L	2.06769	0.0243921
						217727_x_at	VPS35	4.65955	0.00803668		216056_at	CD44	3.91511	0.0424948
						217731_s_at	ITM2B	0.185377	0.000814437		216061_x_at	PDGFB	3.01445	0.00891132
						217732_s_at	ITM2B	0.268716	0.0488627		216069_at	PRMT2	22.6397	0.0078635
						217757_at	A2M	0.463413	0.0276771		216083_s_at	NEU3	4.4349	0.019489
						217761_at	ADI1	0.467072	0.0163325		216089_at	MCFD2	0.032941	0.0450575
						217766_s_at	TMEM50A	0.224207	0.00410815		216125_s_at	RANBP9	1.81624	0.0182314
						217767_at	C3	0.580862	0.026388		216129_at	ATP9A	1.92737	0.034536
						217779_s_at	PNRC2	0.35972	0.0409791		216135_at	IQCK	0.125513	0.0441053
						217781_s_at	ZNF106	0.12084	0.000370646		216177_at	NA	0.395048	0.00828547
						217807_s_at	GLTSCR2	0.193032	0.0104		216211_at	NA	1.61886	0.0168116
						217810_x_at	LARS	0.0871187	0.00101766		216224_s_at	HDAC6	5.64817	0.0236827
						217824_at	UBE2J1	0.1539	0.00965863		216228_s_at	WDHD1	15.1664	0.014513
						217838_s_at	EVL	0.408657	0.00456424		216249_at	PVT1	7.76586	0.022346
						217840_at	DDX41	3.94027	0.00448802		216282_x_at	POLR2C	2.62367	0.0212591
						217846_at	QARS	0.124923	0.00377609		216290_x_at	NA	8.34258	0.022798
						217853_at	TNS3	0.486301	0.0173832		216306_x_at	PTBP1	4.47865	0.00300886
						217860_at	NDUFA10	0.160065	0.00306341		216321_s_at	NR3C1	0.664637	0.0160505
						217884_at	NAT10	3.71682	0.0281602		216342_x_at	NA	0.248441	0.0196553
						217885_at	IPO9	2.96826	0.0495717		216348_at	NA	0.625116	0.0461949
						217890_s_at	PARVA	0.365857	0.0220667		216361_s_at	KAT6A	3.39485	0.00366354
						217896_s_at	FAM192A	4.30283	0.00840069		216380_x_at	NA	0.273279	0.000417419
						217906_at	KLHDC2	0.334968	0.010683		216476_at	NA	6.67972	0.0230577
						217952_x_at	PHF3	0.440089	0.0297769		216488_s_at	ATP11A	3.66129	0.0356731
						217969_at	VPS51	0.288317	0.0439323		216520_s_at	TPT1	0.0609317	0.000218487
						217982_s_at	MORF4L1	0.145354	0.0382858		216522_at	OR2B6	4.72906	0.0200004
						217986_s_at	BAZ1A	2.6466	0.00599313		216560_x_at	IGLC1	0.754866	0.0424019
						217996_at	PHLDA1	1.58692	0.0186272		216570_x_at	RPL29	0.486176	0.00380936
						218007_s_at	RPS27L	0.3638	0.0277442		216650_at	NA	0.181545	0.00324937
						218009_s_at	PRC1	2.68472	0.000268903		216666_at	LOC93432	9.24869	0.0387263
						218022_at	VRK3	6.43232	0.0249475		216673_at	NA	4.6422	0.0492602
						218025_s_at	ECI2	0.419772	0.0168898		216675_at	NA	2.38202	0.0159373
						218031_s_at	FOXN3	0.422416	0.0114723		216677_at	ZNF154	5.28008	0.0425648
						218039_at	NUSAP1	2.04367	0.00647218		216709_at	NA	6.22445	0.0379761
						218052_s_at	ATP13A1	5.42025	0.000388313		216763_at	KANK1	76.4316	0.000477537
						218060_s_at	USB1	10.0824	0.011844		216835_s_at	DOK1	0.56876	0.0449575
						218074_at	FAM96B	2.91795	0.0150818		216916_s_at	DLGAP2	8.94279	0.0227605
						218107_at	WDR26	4.17729	0.0164794		216929_x_at	ABO	2.26868	0.041139
						218115_at	ASF1B	5.93063	0.000167845		216959_x_at	NRCAM	2.56725	0.0403726
						218116_at	C9orf78	0.189048	0.0183144		217010_s_at	CDC25C	6.11503	0.00843639
						218118_s_at	TIMM23	3.12243	0.0386557		217019_at	NA	0.415362	0.0424716
						218122_s_at	SENP2	4.72353	0.0232665		217025_s_at	DBN1	2.59731	0.00108317
						218125_s_at	CCDC25	0.0800608	0.00194494		217037_at	NA	0.0364867	0.0242984
						218126_at	RMDN3	4.80947	0.0458555		217099_s_at	GEMIN4	2.46081	0.0273424
						218131_s_at	GATAD2A	5.35731	0.00359365		217110_s_at	MUC4	3.01034	0.00350889
						218132_s_at	TSEN34	5.30239	0.00594001		217128_s_at	CAMK1G	5.84203	0.0408427
						218135_at	ERGIC2	4.8442	0.00619557		217148_x_at	NA	0.790856	0.0499798
						218145_at	TRIB3	2.69976	0.0164338		217173_s_at	LDLR	2.7026	0.0208736
						218146_at	GLT8D1	0.0876996	0.00165336		217180_at	NA	0.123124	0.00422073
						218147_s_at	GLT8D1	0.312196	0.00732562		217189_s_at	SMG7	3.36268	0.0167494
						218148_at	CENPT	2.72251	0.0382482		217194_at	RASAL2	0.00474588	0.0147103
						218149_s_at	ZNF395	0.482057	0.0141677		217197_x_at	N4BP2L1	0.302435	0.0114041
						218162_at	OLFML3	0.462639	0.0135239		217206_at	NA	0.007666	0.0422748
						218181_s_at	MAP4K4	0.492036	0.0417922		217210_at	NA	0.0278658	0.0224126
						218191_s_at	LMBRD1	0.349519	0.0497538		217218_at	WAPAL	7.48313	0.0438996
						218192_at	IP6K2	0.209717	0.011407		217234_s_at	EZR	1.49253	0.0346147
						218204_s_at	FYCO1	0.35184	0.0430084		217256_x_at	NA	0.257665	0.00510244
						218205_s_at	MKNK2	0.372493	0.0170434		217268_at	RAB7A	0.0184096	0.0428818
						218208_at	PQLC1	0.24001	0.0490725		217305_s_at	ADCY10	28.9428	0.00915965
						218218_at	APPL2	0.394725	0.0268993		217313_at	NA	0.521805	0.0343383
						218238_at	GTPBP4	4.44967	0.00211102		217315_s_at	KLK13	2.09504	0.0329323
						218239_s_at	GTPBP4	2.29309	0.0373175		217325_at	KRT3	0.232679	0.0369107
						218240_at	NKIRAS2	4.37922	0.00957921		217332_at	CTAGE11P	14.5183	0.0455863
						218251_at	MID1IP1	2.96271	0.035648		217366_at	NA	10.9165	0.0368115
						218252_at	CKAP2	2.15629	0.0417964		217373_x_at	MDM2	2.31427	0.0221792
						218266_s_at	NCS1	8.96554	0.0197451		217379_at	NA	0.482711	0.0134285
						218272_at	TTC38	0.0772584	0.00201762		217398_x_at	GAPDH	7.1745	0.00190362
						218298_s_at	C14orf159	0.334146	0.042017		217403_s_at	ZNF227	0.418611	0.0287009
						218308_at	TACC3	2.67187	0.00268341		217408_at	MRPS18B	0.45484	0.0159595
						218328_at	COQ4	0.132348	0.00124558		217492_s_at	NA	0.614683	0.0170333
						218329_at	PRDM4	6.63931	0.0291814		217502_at	IFIT2	1.768	0.0124714
						218346_s_at	SESN1	0.351846	0.0195805		217508_s_at	C18orf25	2.99981	0.0266771
						218355_at	KIF4A	3.49266	6.10674e-05		217539_at	C18orf25	9.33243	0.0321312
						218356_at	FTSJ2	2.97046	0.0410454		217540_at	NXPE3	0.241053	0.033811
						218365_s_at	DARS2	4.82614	0.0333255		217559_at	RPL10L	0.189069	0.00201188
						218373_at	AKTIP	2.84919	0.0198587		217562_at	BRINP3	1.30402	0.024643
						218374_s_at	C12orf4	3.3395	0.0476701		217604_at	NA	0.230629	0.0217408
						218380_at	LOC728392	0.264661	0.0259109		217621_at	SLC6A2	0.0107868	0.0182648
						218381_s_at	U2AF2	4.46129	0.0161061		217632_at	GNL3L	72.8912	0.0138087
						218382_s_at	U2AF2	29.4745	0.00211389		217640_x_at	SKA1	6.15389	0.0129838
						218384_at	CARHSP1	3.24761	0.0447115		217673_x_at	GNAS	2.24095	0.0410536
						218392_x_at	SFXN1	3.49649	0.012939		217691_x_at	NA	2.9614	0.0353545
						218399_s_at	CDCA4	4.30587	0.000403051		217701_x_at	NA	12.7473	0.0258363
						218400_at	OAS3	1.81781	0.0336705		217719_at	EIF3L	0.314398	0.002142
						218404_at	SNX10	1.8835	0.0216966		217727_x_at	VPS35	2.04637	0.0388294
						218420_s_at	PROSER1	3.71253	0.0265298		217731_s_at	ITM2B	0.406573	0.00563413
						218421_at	CERK	0.274375	0.00551753		217732_s_at	ITM2B	0.327648	0.00771283
						218431_at	VIPAS39	0.142706	0.0361513		217739_s_at	NAMPT	0.652174	0.0198846
						218447_at	CMC2	2.88974	0.00889244		217751_at	GSTK1	0.458742	0.0302825
						218460_at	DNAAF5	3.93627	0.0359159		217755_at	HN1	1.40895	0.019118
						218463_s_at	MUS81	4.34099	0.0231637		217759_at	TRIM44	2.55952	0.0237958
						218474_s_at	KCTD5	2.66665	0.0407804		217761_at	ADI1	0.597061	0.00650723
						218479_s_at	XPO4	11.8274	0.022332		217765_at	NRBP1	2.83194	0.0492558
						218480_at	AGBL5	2.68305	0.0408902		217766_s_at	TMEM50A	0.414727	0.00317027
						218487_at	ALAD	0.154739	0.0116272		217768_at	C14orf166	0.391384	0.0202129
						218497_s_at	RNASEH1	7.40412	0.00172095		217776_at	RDH11	0.46012	0.012141
						218499_at	STK26	2.26133	0.000447893		217781_s_at	ZNF106	0.373954	0.0041033
						218501_at	ARHGEF3	0.420821	0.0343228		217792_at	SNX5	0.406634	0.0359966
						218503_at	FOCAD	0.404232	0.0476063		217796_s_at	NPLOC4	2.8016	0.00536021
						218518_at	FAM13B	0.347537	0.0192345		217797_at	UFC1	0.494627	0.0148707
						218520_at	TBK1	3.59158	0.00433613		217798_at	CNOT2	1.8814	0.030229
						218542_at	CEP55	2.66637	0.000255967		217807_s_at	GLTSCR2	0.296127	0.00109499
						218543_s_at	PARP12	2.32287	0.0224211		217823_s_at	UBE2J1	0.563995	0.0168515
						218560_s_at	JMJD4	8.14553	0.00712253		217824_at	UBE2J1	0.394305	0.00767524
						218564_at	RFWD3	11.9427	4.76801e-06		217825_s_at	UBE2J1	0.400247	0.0197886
						218566_s_at	CHORDC1	3.27472	0.0128033		217826_s_at	UBE2J1	0.55442	0.0128987
						218567_x_at	DPP3	2.90337	0.0190805		217835_x_at	NA	1.76804	0.0293641
						218585_s_at	DTL	2.02903	0.000631366		217838_s_at	EVL	0.704172	0.0416691
						218588_s_at	FAM114A2	0.00755785	0.0168521		217839_at	TFG	2.82004	0.011276
						218607_s_at	SDAD1	3.67164	0.00929505		217840_at	DDX41	2.94276	0.000302848
						218613_at	PSD3	0.447829	0.00759084		217845_x_at	HIGD1A	0.55897	0.0117597
						218619_s_at	SUV39H1	8.75324	0.000374596		217846_at	QARS	0.373749	0.0157805
						218624_s_at	CENPBD1P1	5.26198	0.0252492		217868_s_at	METTL9	0.506115	0.0404142
						218662_s_at	NCAPG	1.78905	0.00299314		217874_at	SUCLG1	0.381916	0.0425682
						218663_at	NCAPG	1.85714	0.0279741		217877_s_at	GPBP1L1	0.277365	0.0118739
						218682_s_at	SLC4A1AP	5.99255	0.0269357		217884_at	NAT10	2.21655	0.0209998
						218685_s_at	SMUG1	3.9079	0.0159279		217885_at	IPO9	2.01077	0.0258973
						218694_at	ARMCX1	0.457218	0.00736555		217886_at	EPS15	0.594105	0.0464411
						218716_x_at	MTO1	0.0829083	0.00224692		217887_s_at	EPS15	0.456361	0.0186432
						218718_at	PDGFC	0.528293	0.00539737		217889_s_at	CYBRD1	0.738492	0.0172416
						218719_s_at	GINS3	3.75226	0.00892977		217891_at	C16orf58	1.8654	0.0458376
						218720_x_at	SEZ6L2	1.61387	0.0378113		217896_s_at	FAM192A	3.75533	0.00086161
						218723_s_at	RGCC	0.515378	0.0360901		217899_at	TMEM214	2.28606	0.0245953
						218724_s_at	TGIF2	2.93498	0.0136735		217903_at	STRN4	2.14941	0.00863217
						218726_at	HJURP	4.43837	0.000916886		217913_at	VPS4A	2.06818	0.0226005
						218727_at	SLC38A7	4.50188	0.00327984		217915_s_at	RSL24D1	0.638017	0.0368333
						218729_at	LXN	0.492344	0.0226191		217922_at	MAN1A2	0.519369	0.00885969
						218745_x_at	TMEM161A	5.4157	0.0366596		217952_x_at	PHF3	0.554969	0.00541738
						218746_at	TAPBPL	0.305458	0.0213715		217954_s_at	PHF3	0.622205	0.0298957
						218747_s_at	TAPBPL	0.348888	0.0311336		217957_at	CFAP20	2.01741	0.00518648
						218755_at	KIF20A	2.70711	0.000499752		217969_at	VPS51	0.462003	0.0341359
						218763_at	STX18	0.188978	0.0372128		217971_at	LAMTOR3	0.597747	0.0258621
						218764_at	PRKCH	0.478434	0.042233		217987_at	ASNSD1	0.512244	0.0214807
						218768_at	NUP107	1.98338	0.0259803		217988_at	CCNB1IP1	0.607361	0.0377225
						218777_at	REEP4	3.486	0.0498925		217990_at	GMPR2	0.568067	0.0364018
						218792_s_at	BSPRY	0.466874	0.0435865		217995_at	SQRDL	0.527123	0.0134678
						218815_s_at	TMEM51	6.80275	0.0163561		217996_at	PHLDA1	1.27565	0.0447343
						218842_at	RPAP3	3.56073	0.00747254		218005_at	ZNF22	0.465696	0.00368606
						218844_at	ACSF2	0.434777	0.039461		218006_s_at	ZNF22	0.445203	0.00788225
						218845_at	DUSP22	0.178664	0.006253		218009_s_at	PRC1	1.66462	0.000256814
						218875_s_at	FBXO5	5.24505	0.00127708		218010_x_at	PPDPF	2.14876	0.0157814
						218879_s_at	MTHFSD	6.09092	0.0479667		218014_at	NUP85	1.73034	0.00647342
						218883_s_at	CENPU	1.97332	0.00231465		218018_at	PDXK	1.52072	0.0366737
						218886_at	PAK1IP1	5.08313	0.0171979		218021_at	NA	0.382543	0.00326836
						218888_s_at	NETO2	1.51933	0.0376072		218029_at	FAM65A	2.63815	0.00709059
						218893_at	ISOC2	6.77115	0.00350259		218039_at	NUSAP1	1.52477	0.00379778
						218894_s_at	MAGOHB	4.47389	0.00992227		218052_s_at	ATP13A1	3.48526	5.81129e-05
						218899_s_at	BAALC	1.93105	0.00270921		218066_at	SLC12A7	2.55677	0.0186361
						218901_at	PLSCR4	0.496492	0.00810882		218074_at	FAM96B	2.05302	0.00807571
						218932_at	ZNHIT6	2.23999	0.00837158		218075_at	AAAS	6.34733	0.0195426
						218936_s_at	CCDC59	2.97448	0.00527962		218096_at	AGPAT5	0.602091	0.029575
						218944_at	PYCRL	2.84517	0.039794		218115_at	ASF1B	2.22247	0.00354435
						218946_at	NFU1	0.442073	0.0369847		218116_at	C9orf78	0.386099	0.0106259
						218947_s_at	MTPAP	6.48403	0.00383406		218125_s_at	CCDC25	0.247216	0.00214126
						218951_s_at	PLCXD1	4.19617	0.0170719		218130_at	C17orf62	1.87266	0.0296257
						218966_at	MYO5C	0.385148	0.0211676		218131_s_at	GATAD2A	2.26797	0.0168175
						218974_at	SOBP	0.480007	0.0254058		218132_s_at	TSEN34	2.4944	0.0108318
						218979_at	RMI1	4.83063	1.08726e-05		218145_at	TRIB3	2.19906	0.00111766
						218983_at	C1RL	0.198349	0.0114239		218146_at	GLT8D1	0.429679	0.0439275
						218987_at	ATF7IP	3.92423	0.0219972		218147_s_at	GLT8D1	0.612532	0.0237824
						218990_s_at	SPRR3	3.36988	0.0035315		218148_at	CENPT	1.84499	0.0342245
						219000_s_at	DSCC1	2.07796	0.0219631		218149_s_at	ZNF395	0.550023	0.000566223
						219004_s_at	MIS18A	3.00816	0.00362846		218151_x_at	SLC52A2	1.81216	0.00972433
						219013_at	GALNT11	0.44433	0.0424839		218164_at	SPATA20	1.71601	0.00839798
						219016_at	FASTKD5	3.84383	0.0479173		218169_at	VAC14	2.82324	0.0011288
						219037_at	RRP15	2.57342	0.0287617		218173_s_at	WHSC1L1	1.64923	0.040892
						219038_at	MORC4	2.47859	0.0133525		218187_s_at	C8orf33	1.70522	0.00173765
						219071_x_at	HGH1	4.16155	0.0139868		218194_at	REXO2	0.501514	0.0118035
						219077_s_at	WWOX	1.87505	0.0157183		218199_s_at	NOL6	2.31622	0.0468183
						219078_at	GPATCH2	2.1527	0.0119592		218205_s_at	MKNK2	0.527524	0.010813
						219080_s_at	CTPS2	2.60214	0.00138055		218215_s_at	NR1H2	2.44652	0.0170957
						219084_at	NSD1	12.603	0.00172632		218217_at	SCPEP1	0.64795	0.0333323
						219087_at	ASPN	0.769587	0.0478543		218240_at	NKIRAS2	3.71947	0.000184113
						219120_at	C2orf44	10.7921	0.026857		218250_s_at	CNOT7	0.507698	0.0138865
						219121_s_at	ESRP1	2.19239	0.0248648		218262_at	RMND5B	2.05314	0.0455652
						219126_at	PHF10	0.348725	0.0449347		218269_at	DROSHA	2.61757	0.0140829
						219148_at	PBK	2.36765	0.000236053		218272_at	TTC38	0.387271	0.0377612
						219153_s_at	THSD4	2.41795	0.0435027		218275_at	SLC25A10	1.76985	0.0378096
						219158_s_at	NAA15	2.66638	0.00519189		218276_s_at	SAV1	0.468908	0.000333154
						219165_at	PDLIM2	0.384665	0.0125073		218285_s_at	BDH2	0.676222	0.030843
						219167_at	RASL12	0.235027	0.0228596		218288_s_at	CCDC90B	0.464072	0.00934411
						219182_at	NA	5.92657	0.0158163		218308_at	TACC3	1.77927	0.00367914
						219189_at	FBXL6	2.94003	0.00957665		218312_s_at	ZSCAN18	1.45902	0.049869
						219197_s_at	SCUBE2	0.693471	0.0123122		218314_s_at	C11orf57	0.356589	0.0243373
						219198_at	GTF3C4	5.36424	0.0363145		218317_x_at	NA	2.17597	0.0164366
						219202_at	RHBDF2	3.30291	0.0315183		218319_at	PELI1	0.644159	0.035725
						219213_at	JAM2	0.417145	0.03769		218329_at	PRDM4	3.52802	0.00888367
						219253_at	TMEM185B	2.82926	0.0419696		218330_s_at	NAV2	0.767781	0.0428995
						219270_at	CHAC1	6.60651	0.014395		218346_s_at	SESN1	0.542223	0.00990024
						219273_at	CCNK	20.4303	0.0135392		218355_at	KIF4A	1.97758	7.5789e-05
						219277_s_at	OGDHL	3.84778	0.019684		218356_at	FTSJ2	2.06078	0.0279185
						219296_at	ZDHHC13	2.26314	0.0115261		218357_s_at	TIMM8B	0.511089	0.0480156
						219304_s_at	PDGFD	0.576729	0.0425103		218377_s_at	RWDD2B	0.41477	0.0137319
						219306_at	KIF15	3.99032	0.000317617		218381_s_at	U2AF2	2.71839	0.0112479
						219315_s_at	TMEM204	0.431466	0.0341821		218382_s_at	U2AF2	7.47112	0.00182441
						219321_at	MPP5	0.166131	0.0371628		218400_at	OAS3	1.50071	0.0125836
						219341_at	CLN8	0.231135	0.0368585		218412_s_at	GTF2IRD1	2.78221	0.00315979
						219347_at	NUDT15	2.62145	0.035299		218421_at	CERK	0.56361	0.032203
						219379_x_at	ZNF358	0.271471	0.0389542		218442_at	TTC4	0.330152	0.0427522
						219389_at	SUSD4	1.86053	0.0153898		218483_s_at	IFT46	0.456687	0.0320195
						219395_at	ESRP2	5.2744	0.00202551		218491_s_at	THYN1	0.448801	0.0031717
						219403_s_at	HPSE	3.00462	0.0131781		218497_s_at	RNASEH1	2.54375	0.0146569
						219405_at	TRIM68	0.325702	0.0238838		218499_at	STK26	1.46843	0.0124945
						219411_at	ELMO3	2.05725	0.0496167		218500_at	THEM6	2.24812	0.00340969
						219434_at	TREM1	4.07211	0.0103697		218501_at	ARHGEF3	0.599916	0.0259065
						219437_s_at	ANKRD11	2.29606	0.0429319		218520_at	TBK1	1.95912	0.0351553
						219480_at	SNAI1	82.1571	0.00125597		218522_s_at	MAP1S	2.11084	0.0162711
						219485_s_at	PSMD10	3.70213	0.0330443		218539_at	FBXO34	0.198891	0.000765183
						219486_at	DUS2	11.3661	0.0112185		218542_at	CEP55	1.53269	0.01101
						219491_at	LRFN4	4.52011	6.85947e-05		218553_s_at	KCTD15	3.59633	0.00902426
						219493_at	SHCBP1	10.4022	0.00582732		218560_s_at	JMJD4	3.24992	0.00511522
						219494_at	RAD54B	1.94426	0.0212255		218564_at	RFWD3	5.34971	2.93452e-05
						219499_at	SEC61A2	4.74328	0.00777344		218567_x_at	DPP3	1.86888	0.0234289
						219502_at	NEIL3	16.632	0.0016073		218585_s_at	DTL	1.58408	0.000176433
						219507_at	RSRC1	2.48774	0.00396548		218589_at	LPAR6	0.615308	0.0121387
						219510_at	POLQ	3.04215	0.0392309		218598_at	RINT1	0.141123	0.0101591
						219544_at	BORA	4.92918	0.006861		218613_at	PSD3	0.769193	0.0349332
						219552_at	SVEP1	0.0179014	0.0468524		218619_s_at	SUV39H1	3.3627	0.00285359
						219555_s_at	CENPN	3.02381	0.00163137		218623_at	HMP19	1.39347	0.00773215
						219556_at	C16orf59	18.7927	0.000824264		218639_s_at	ZXDC	3.10958	0.00207871
						219558_at	ATP13A3	3.10919	0.0351769		218645_at	ZNF277	0.544717	0.0232189
						219563_at	LINC00341	0.465288	0.0318516		218657_at	RAPGEFL1	1.58793	0.0394234
						219582_at	OGFRL1	0.14428	0.0268168		218660_at	DYSF	3.32153	0.0182711
						219583_s_at	SPATA7	0.0570099	0.0156296		218662_s_at	NCAPG	1.39125	0.00798345
						219585_at	CCDC28B	56.5015	0.0270262		218677_at	S100A14	0.715205	0.0147412
						219588_s_at	NCAPG2	3.34741	0.00631141		218682_s_at	SLC4A1AP	2.49026	0.0379499
						219594_at	NINJ2	0.451892	0.0462454		218694_at	ARMCX1	0.5153	9.76186e-05
						219599_at	EIF4B	0.434903	0.0221143		218701_at	LACTB2	2.11596	0.00321292
						219611_s_at	CEP85	2.97202	0.0466021		218718_at	PDGFC	0.751117	0.0474491
						219635_at	ZNF606	3.9132	0.0474741		218719_s_at	GINS3	2.3157	0.0121577
						219650_at	ERCC6L	13.916	0.000516407		218720_x_at	SEZ6L2	1.30225	0.0476234
						219660_s_at	ATP8A2	1.82292	0.0303674		218726_at	HJURP	2.19884	0.00379162
						219670_at	BEND5	0.0812774	0.00215306		218727_at	SLC38A7	3.70576	2.55041e-05
						219686_at	STK32B	0.29118	0.0185215		218729_at	LXN	0.700994	0.0488977
						219692_at	KREMEN2	3.23127	0.0344325		218755_at	KIF20A	1.70558	0.00192973
						219694_at	FAM105A	0.145669	0.00612658		218763_at	STX18	0.385363	0.0317299
						219695_at	SMPD3	5.13641	0.038511		218766_s_at	WARS2	0.403158	0.00735951
						219702_at	PLAC1	1.85283	0.0285704		218768_at	NUP107	1.52228	0.0419705
						219705_at	QSER1	52.3895	0.0146726		218777_at	REEP4	2.28169	0.0271612
						219718_at	FGGY	0.114419	0.0135594		218792_s_at	BSPRY	0.579001	0.00787528
						219719_at	HIGD1B	0.152326	0.034152		218806_s_at	VAV3	0.716251	0.00538446
						219723_x_at	AGPAT3	5.76833	0.0101185		218807_at	VAV3	0.732022	0.00664295
						219740_at	VASH2	1.74171	0.0444727		218834_s_at	TMEM132A	1.7718	0.0101413
						219742_at	PRR7	3.57033	0.00288275		218837_s_at	UBE2D4	0.285904	0.032783
						219745_at	TMEM180	6.00579	0.00868792		218845_at	DUSP22	0.363376	0.00631545
						219748_at	TREML2	9.35673	0.0265963		218875_s_at	FBXO5	2.50965	0.0104771
						219758_at	TTC26	15.8354	0.00781887		218883_s_at	CENPU	1.43056	0.00394035
						219778_at	ZFPM2	0.467891	0.0171735		218888_s_at	NETO2	1.3855	0.00605051
						219783_at	SLC35F6	9.2225	0.0312259		218899_s_at	BAALC	1.65813	0.0139396
						219785_s_at	FBXO31	6.31554	0.0459294		218924_s_at	CTBS	0.446391	0.00230768
						219787_s_at	ECT2	2.07636	0.000643382		218939_at	LETM1	4.01332	0.00586057
						219823_at	LIN28A	4.35073	0.0478063		218942_at	PIP4K2C	1.94514	0.0191042
						219831_at	CDKL3	8.28654	0.0391788		218944_at	PYCRL	2.33141	0.00498601
						219832_s_at	HOXC13	2.62069	0.0364382		218951_s_at	PLCXD1	2.47179	0.00939126
						219838_at	TTC23	2.38591	0.0210501		218953_s_at	PCYOX1L	2.08608	0.0189231
						219863_at	HERC5	2.01518	0.00582585		218955_at	BRF2	2.24998	0.000860079
						219869_s_at	SLC39A8	1.73718	0.0181542		218979_at	RMI1	1.95984	0.00251672
						219882_at	TTLL7	4.52528	0.0266735		218983_at	C1RL	0.331296	0.00117434
						219885_at	SLFN12	0.109086	0.0189655		218987_at	ATF7IP	2.21831	0.0139404
						219911_s_at	SLCO4A1	6.11674	0.0126416		218988_at	SLC35E3	1.43358	0.0480113
						219914_at	ECEL1	3.61548	0.0393147		219000_s_at	DSCC1	1.82154	0.00132324
						219918_s_at	ASPM	2.45466	5.46578e-05		219002_at	FASTKD1	0.570965	0.0428836
						219924_s_at	ZMYM6	0.363637	0.0403213		219004_s_at	MIS18A	1.84322	0.00646814
						219935_at	ADAMTS5	0.509917	0.0184156		219013_at	GALNT11	0.584935	0.0208676
						219939_s_at	CSDE1	0.300038	0.0431039		219023_at	AP1AR	0.520026	0.0462886
						219947_at	CLEC4A	0.149621	0.0205556		219053_s_at	VPS37C	2.05931	0.0367426
						219960_s_at	UCHL5	3.02348	0.0213486		219063_at	C1orf35	3.07202	0.0079611
						219978_s_at	NUSAP1	2.26472	0.00349324		219071_x_at	HGH1	3.11275	0.000479357
						219983_at	HRASLS	2.07555	0.0444273		219077_s_at	WWOX	1.42384	0.0266513
						219984_s_at	HRASLS	3.39458	0.00940199		219083_at	SHQ1	0.529823	0.049246
						219990_at	E2F8	3.07634	0.00137168		219084_at	NSD1	3.58154	0.00799593
						220009_at	LONRF3	6.43099	0.0414927		219115_s_at	IL20RA	0.625309	0.0100561
						220011_at	AUNIP	9.56054	0.000618479		219121_s_at	ESRP1	1.87178	0.00373547
						220019_s_at	ZNF224	0.0665234	0.00990858		219145_at	ADGRL1	4.10773	0.00205685
						220029_at	ELOVL2	1.66685	0.0454317		219148_at	PBK	1.53336	0.00244633
						220043_s_at	MFI2	9.17171	0.0456795		219156_at	NA	0.640591	0.0254029
						220058_at	GID4	9.45096	0.0311727		219163_at	ZNF562	0.616773	0.02079
						220060_s_at	PARPBP	36.3094	0.0295778		219183_s_at	CYTH4	0.327178	0.0164909
						220076_at	ANKH	0.0299971	0.00937777		219189_at	FBXL6	2.09124	0.00303911
						220083_x_at	UCHL5	9.77666	0.00659851		219192_at	UBAP2	1.90421	0.000901554
						220085_at	HELLS	2.18668	0.00708127		219199_at	AFF4	5.25459	0.0135626
						220088_at	C5AR1	3.03339	0.0435398		219202_at	RHBDF2	1.98601	0.0339064
						220112_at	ANKRD55	3.15942	0.0165044		219225_at	PGBD5	1.99242	0.00317619
						220120_s_at	EPB41L4A	0.0155289	0.0476041		219233_s_at	GSDMB	1.39398	0.0273881
						220124_at	GAN	186.294	0.0322882		219264_s_at	NA	4.82063	0.0234288
						220125_at	DNAI1	3.51289	0.0374613		219271_at	GALNT14	1.55342	0.037885
						220147_s_at	FAM60A	2.7935	0.0342426		219277_s_at	OGDHL	2.94622	0.0116969
						220148_at	ALDH8A1	3.87606	0.0189697		219291_at	DTWD1	0.287532	0.0129257
						220172_at	DCAF17	5.63486	0.0337753		219293_s_at	OLA1	0.446416	0.0141319
						220173_at	CCDC176	0.449835	0.041363		219303_at	RNF219	0.558669	0.0476467
						220185_at	SPTBN4	7.47285	0.0489693		219306_at	KIF15	2.33529	0.000355085
						220188_at	JPH3	49.1025	0.0064773		219312_s_at	ZBTB10	1.47169	0.00646611
						220195_at	MBD5	4.44693	0.0414339		219313_at	GRAMD1C	0.224197	0.0198324
						220207_at	YIF1B	4.61133	0.0180922		219321_at	MPP5	0.421948	0.0488527
						220217_x_at	SPANXC	1.54743	0.00882651		219334_s_at	NABP1	0.0301119	0.0148653
						220223_at	ATAD5	9.71973	0.0477565		219335_at	ARMCX5	0.481015	0.0429819
						220235_s_at	LRIF1	2.15011	0.0268159		219342_at	CASD1	0.682203	0.0323714
						220236_at	PDPR	5.41199	0.0184652		219343_at	CDC37L1	0.456653	0.00600517
						220238_s_at	KLHL7	3.05284	0.0382979		219363_s_at	MTERF3	1.6651	0.00895825
						220239_at	KLHL7	2.29257	0.00477178		219395_at	ESRP2	2.78968	0.00200575
						220260_at	TBC1D19	4.5207	0.0292587		219411_at	ELMO3	1.75712	0.00613325
						220267_at	KRT24	27.8357	0.0309359		219429_at	FA2H	1.85846	0.030326
						220292_at	ZSCAN32	21.6026	0.0122364		219438_at	NKAIN1	1.50788	0.0051192
						220295_x_at	DEPDC1	9.41662	2.82199e-05		219455_at	CFAP69	0.49683	0.0284059
						220364_at	EPB41L4A-AS2	0.0378265	0.0162781		219469_at	DYNC2H1	0.587648	0.0225379
						220392_at	EBF2	0.0559437	0.00954156		219480_at	SNAI1	6.78078	0.0192785
						220411_x_at	PODNL1	0.194851	0.0298939		219481_at	TTC13	2.05612	0.0208674
						220417_s_at	THAP4	0.235881	0.0199916		219486_at	DUS2	3.82482	0.0300241
						220441_at	DNAJC22	2.63263	0.0487254		219491_at	LRFN4	2.87251	3.45235e-05
						220447_at	HRH3	7.09716	0.0245122		219493_at	SHCBP1	4.32318	0.0107965
						220484_at	MCOLN3	3.70858	0.00620446		219494_at	RAD54B	1.8171	0.00142465
						220504_at	KERA	0.0137239	0.0308808		219499_at	SEC61A2	2.39041	0.0159793
						220520_s_at	NUP62CL	10.7871	0.00262873		219502_at	NEIL3	6.6075	0.000779531
						220534_at	TRIM48	16.4074	0.0129641		219510_at	POLQ	2.00735	0.028685
						220542_s_at	BPIFA1	2.95828	0.0272502		219540_at	ZNF267	0.633621	0.0427972
						220556_at	ATP1B4	179.409	0.0418819		219546_at	BMP2K	0.462599	0.0413936
						220565_at	CCR10	0.130641	0.0489669		219555_s_at	CENPN	1.68499	0.0207917
						220606_s_at	ADPRM	0.264781	0.0377666		219556_at	C16orf59	3.84104	0.00820458
						220615_s_at	FAR2	1.70524	0.0352918		219559_at	SLC17A9	1.78596	0.043413
						220631_at	OSGEPL1	0.299901	0.0391617		219565_at	CYP20A1	0.448814	0.0288122
						220651_s_at	MCM10	4.14832	8.34294e-05		219580_s_at	TMC5	0.813064	0.0189192
						220657_at	KLHL11	28.3809	0.018975		219582_at	OGFRL1	0.289636	0.00985417
						220668_s_at	DNMT3B	3.72902	0.0355769		219583_s_at	SPATA7	0.25179	0.0157105
						220697_at	NA	0.00442627	0.0242579		219584_at	PLA1A	1.57961	0.017636
						220715_at	NA	4.3465	0.00441966		219588_s_at	NCAPG2	1.94907	0.00895122
						220721_at	ZNF614	4.60743	0.0443883		219598_s_at	RWDD1	0.561977	0.0193422
						220729_at	NA	1448.6	0.0187216		219603_s_at	ZNF226	0.503655	0.0258471
						220738_s_at	RPS6KA6	2.90387	0.0417275		219604_s_at	ZNF3	0.274727	0.0480377
						220745_at	IL19	2.37569	0.000723984		219611_s_at	CEP85	2.30874	0.0154768
						220779_at	PADI3	5.37715	0.00393334		219630_at	PDZK1IP1	0.760546	0.0483266
						220807_at	HBQ1	5.06905	0.0468282		219635_at	ZNF606	2.33516	0.0229747
						220824_at	NA	10.6512	0.0267719		219648_at	MREG	0.686123	0.00799177
						220831_at	GCNT4	12.7288	0.0161607		219650_at	ERCC6L	2.59967	0.0471744
						220861_at	USP22	26.73	0.0284901		219658_at	PTCD2	2.38645	0.0108511
						220865_s_at	PDSS1	6.07346	0.000365206		219661_at	RANBP17	3.8614	0.00760059
						220895_at	USP29	5.29034	0.0365463		219670_at	BEND5	0.378314	0.0117528
						220921_at	NA	1.64387	0.00130492		219694_at	FAM105A	0.362866	0.00281174
						220922_s_at	NA	1.4316	0.00751226		219718_at	FGGY	0.28885	0.00646989
						220966_x_at	ARPC5L	5.19669	0.000291389		219722_s_at	GDPD3	1.34206	0.0433452
						220988_s_at	C1QTNF3	0.486153	0.0475395		219742_at	PRR7	2.00245	0.0162216
						220995_at	STXBP6	3.96952	0.0286325		219743_at	HEY2	1.55678	0.0223901
						221005_s_at	PTDSS2	0.197963	0.0173496		219751_at	SETD6	1.86087	0.00837969
						221012_s_at	TRIM8	0.287212	0.0482791		219759_at	ERAP2	0.800174	0.0457834
						221023_s_at	KCNH6	18.434	0.00943919		219762_s_at	RPL36	0.57261	0.0333216
						221025_x_at	PUS7L	10.517	0.0216203		219787_s_at	ECT2	1.491	0.00282357
						221090_s_at	OGFOD1	3.78533	0.012378		219801_at	ZNF34	2.46505	0.0111993
						221131_at	A4GNT	47.7267	0.0227793		219822_at	MTRF1	0.288447	0.0147442
						221147_x_at	WWOX	3.87915	0.00322815		219831_at	CDKL3	4.09235	0.0210896
						221186_at	LOC100131532	8.01019	0.0352801		219857_at	PLEKHS1	1.53653	0.0343977
						221190_s_at	C18orf8	4.47788	0.0180761		219863_at	HERC5	1.39057	0.0411231
						221191_at	STAG3L1	0.328665	0.0437677		219869_s_at	SLC39A8	1.41458	0.0348847
						221208_s_at	MSANTD2	0.246738	0.0152161		219871_at	KLF3-AS1	0.331175	0.0421236
						221215_s_at	RIPK4	2.66119	0.0276451		219876_s_at	GOLGA2P5	3.92641	0.0185175
						221219_s_at	KLHDC4	6.75724	0.000924829		219885_at	SLFN12	0.323366	0.019591
						221250_s_at	MXD3	6.71076	0.0179767		219911_s_at	SLCO4A1	2.54108	0.0400945
						221253_s_at	NA	0.355316	0.041389		219918_s_at	ASPM	1.5325	0.000668365
						221258_s_at	KIF18A	19.3666	0.00862119		219939_s_at	CSDE1	0.439031	0.0209852
						221276_s_at	SYNC	0.24725	0.00684592		219946_x_at	MYH14	1.76141	0.0419494
						221299_at	GPR173	13.945	0.0337728		219947_at	CLEC4A	0.44702	0.019742
						221310_at	FGF14	1.76151	0.00891585		219956_at	GALNT6	1.37491	0.0210371
						221345_at	FFAR2	3.45458	0.0106741		219958_at	TMEM74B	1.88696	0.0347091
						221367_at	MOS	17.9651	0.0477356		219972_s_at	PCNXL4	0.18566	0.0108382
						221403_s_at	INSL6	54.005	0.00428029		219978_s_at	NUSAP1	1.49493	0.0244061
						221409_at	OR2S2	2.31106	0.0486739		219983_at	HRASLS	1.57396	0.0491249
						221435_x_at	HYI	0.153386	0.0383316		219984_s_at	HRASLS	2.35593	0.00722348
						221436_s_at	CDCA3	4.30017	0.000304613		219988_s_at	RNF220	0.175553	0.00333315
						221447_s_at	GLT8D2	0.499656	0.0267029		219990_at	E2F8	1.86028	0.0338068
						221484_at	B4GALT5	2.57567	0.0192248		220011_at	AUNIP	2.77745	0.00344977
						221497_x_at	EGLN1	3.48775	0.0458622		220029_at	ELOVL2	1.48858	0.0240789
						221519_at	FBXW4	0.147007	0.00487799		220041_at	PIGZ	2.16113	0.0441113
						221520_s_at	CDCA8	4.84198	0.000132225		220060_s_at	PARPBP	8.0743	0.0416616
						221521_s_at	GINS2	1.74444	0.00895312		220085_at	HELLS	1.43494	0.0345689
						221530_s_at	BHLHE41	0.543621	0.0137355		220088_at	C5AR1	2.01589	0.0328145
						221556_at	CDC14B	0.313382	0.0142401		220102_at	FOXL2	0.100574	0.0434212
						221571_at	TRAF3	0.251444	0.0223345		220106_at	NPC1L1	2.34143	0.00160044
						221585_at	CACNG4	2.61995	0.00826634		220116_at	KCNN2	5.49093	0.00654093
						221588_x_at	ALDH6A1	0.416581	0.0328099		220145_at	MAP9	2.86071	0.0365046
						221591_s_at	FAM64A	4.90664	0.00257716		220168_at	CASC1	0.19759	0.0129182
[truncated: 207 more rows]

## Sheet: S2C
	S2 Table C: Late and early-type genes from the overlap of the Rotterdam and Transbig cohorts. In addition results of a non-time restricted Cox model are shown. Affymetrix probe set IDs and official gene symbols are given. HR: hazard ratio; p: p-value unadjusted. Only probe sets with an unadjusted p-value <0.05 in both, the Rotterdam and the Transbig cohorts, plus hazard ratio agreement between bo…
[truncated: 629 more rows]

[truncated: 1 more sheets: S2D]
