# Supplementary material for: Epsin Family Member 3 and Ribosome-Related Genes Are Associated with Late Metastasis in Estrogen Receptor-Positive Breast Cancer and Long-Term Survival in Non-Small Cell Lung Cancer Using a Genome-Wide Identification and Validation Strategy
Source: PLoS One. 2016 Dec 7;11(12):e0167585. doi: 10.1371/journal.pone.0167585 (PMC5142791; doi:10.1371/journal.pone.0167585)
Supplement: S4 Table — Multivariate analysis of the validation cohort (Mainz) adjusted to age, stage, grade and HER2 status, and additionally to the proliferation, estrogen receptor, B-cell and T-cell associated metagenes. Affymetrix probe set ID numbers and official gene symbols are given. HR: hazard ratio; p: p-value; fdr: false discovery rate adjusted. (XLSX) [file pone.0167585.s008.xlsx]

## Sheet: S4 Table
	S4 Table: Validated early-type genes. Multivariate analysis of the validation cohort (Mainz) adjusted to age, stage, grade and HER2 status, and additionally to the proliferation, estrogen receptor, B-cell and T-cell associated metagenes. Affymetrix probe set ID numbers and official gene symbols are given. HR: hazard ratio; p: p-value; fdr: false discovery rate adjusted.
			Univariate (Mainz cohort)			Multivariate (Mainz cohort)
						clinical factors		clinical factors + metagenes
	Affy ID	Gene symbol	HR	p	p(fdr)	HR	p	HR	p
	214804_at	CENPI	19.4295	1.69583e-07	5.30504e-05	13.8956	0.00200608	6.55894	0.144252
	204729_s_at	STX1A	33.5448	1.72241e-07	5.30504e-05	15.4541	0.00346938	13.9266	0.0167923
	204825_at	MELK	7.39043	8.42073e-07	0.000172906	6.39419	0.00195478	22.0984	0.015702
	204962_s_at	CENPA	3.84689	1.92555e-06	0.000296535	2.95667	0.00565497	4.72963	0.0736863
	219306_at	KIF15	5.82283	4.13729e-06	0.000435244	3.95086	0.00484776	3.29582	0.13461
	221591_s_at	FAM64A	14.1784	4.23939e-06	0.000435244	7.06499	0.0110478	5.90256	0.193469
	209642_at	BUB1	4.54433	5.53988e-06	0.00048751	2.95543	0.0228471	1.20162	0.856575
	218238_at	GTPBP4	6.10804	6.41956e-06	0.000494306	4.24155	0.00453375	3.05923	0.0658302
	222039_at	KIF18B	6.91427	9.10523e-06	0.000591371	3.77671	0.0130062	3.34324	0.258047
	205046_at	CENPE	4.82186	9.60018e-06	0.000591371	3.12503	0.0219358	1.31548	0.753401
	208617_s_at	PTP4A2	0.0907	1.08704e-05	0.000608743	0.182635	0.00480683	0.145903	0.00349418
	201736_s_at	MARCH6	9.30017	1.27879e-05	0.000656444	4.90577	0.00973668	2.37763	0.244025
	215693_x_at	DDX27	22.5668	1.52094e-05	0.00072069	21.2626	0.000260984	13.0713	0.00926051
	218662_s_at	NCAPG	3.77308	2.06028e-05	0.000786166	2.69592	0.0128567	4.11844	0.163833
	213310_at	EIF2C2	9.40671	2.10168e-05	0.000786166	5.93845	0.0107508	3.15869	0.202149
	221258_s_at	KIF18A	57.1149	2.12567e-05	0.000786166	22.5543	0.00781589	5.07272	0.288368
	204649_at	TROAP	11.0043	2.29503e-05	0.000786166	3.90041	0.0569305	0.812766	0.858482
	203764_at	DLGAP5	3.04129	2.29724e-05	0.000786166	2.37123	0.0127732	1.70139	0.388764
	204752_x_at	PARP2	27.8837	2.48791e-05	0.000806608	9.59135	0.01097	3.47299	0.275957
	218755_at	KIF20A	3.27631	2.85477e-05	0.000850583	2.40565	0.0257881	1.2311	0.822101
	220668_s_at	DNMT3B	74.5944	3.0296e-05	0.000850583	24.2528	0.0127249	4.15815	0.393358
	204033_at	TRIP13	2.99138	3.06334e-05	0.000850583	2.11088	0.0595177	1.95726	0.266202
	202580_x_at	FOXM1	3.06773	3.17588e-05	0.000850583	1.69995	0.125899	2.31411	0.269807
	204315_s_at	GTSE1	6.77563	3.44909e-05	0.000856561	24.3866	0.000148173	15.7322	0.00856472
	212228_s_at	COQ9	18.7498	3.4763e-05	0.000856561	8.79272	0.0147335	5.97697	0.0905169
	203145_at	SPAG5	2.89693	4.30895e-05	0.00102089	2.13131	0.0450622	1.36111	0.570961
	202705_at	CCNB2	5.17424	4.503e-05	0.00102735	3.23888	0.0142011	4.01886	0.189877
	208103_s_at	ANP32E	3.8708	4.85704e-05	0.00102981	2.49465	0.0223291	2.83468	0.0558503
	212949_at	NCAPH	8.68393	5.02928e-05	0.00102981	3.36968	0.072794	1.17389	0.886703
	221922_at	GPSM2	4.04427	5.15928e-05	0.00102981	3.75247	0.0033772	4.07862	0.0503277
	210766_s_at	CSE1L	5.42361	5.1825e-05	0.00102981	3.81166	0.0103665	1.76306	0.433385
	213226_at	CCNA2	4.59401	5.56391e-05	0.00107105	3.52898	0.0194144	1.61144	0.679034
	203967_at	CDC6	2.2703	6.00448e-05	0.00110043	1.53123	0.122128	0.798197	0.565647
	218542_at	CEP55	3.4403	6.40691e-05	0.00110043	2.18342	0.0770095	0.358197	0.311653
	204318_s_at	GTSE1	6.27412	6.40888e-05	0.00110043	4.92641	0.0102723	7.2293	0.0204383
	220295_x_at	DEPDC1	5.70916	6.43109e-05	0.00110043	3.56521	0.0643502	0.654377	0.680067
	218875_s_at	FBXO5	3.73458	7.37383e-05	0.00118231	1.95269	0.0795187	1.55246	0.325291
	212021_s_at	MKI67	6.30535	7.42417e-05	0.00118231	3.56199	0.025166	1.87526	0.529583
	209464_at	AURKB	5.4958	7.6405e-05	0.00118231	2.54696	0.0761706	1.3822	0.770447
	205246_at	PEX13	11.5894	7.95232e-05	0.00118231	10.399	0.0050748	4.09005	0.190943
	220239_at	KLHL7	5.33301	7.99582e-05	0.00118231	2.94002	0.0780136	1.136	0.879728
	207828_s_at	CENPF	3.70591	8.06118e-05	0.00118231	2.05017	0.0702218	0.957308	0.94535
	212022_s_at	MKI67	5.25729	9.34009e-05	0.00133802	3.02856	0.0426097	1.65362	0.572848
	209916_at	DHTKD1	2.67288	9.96671e-05	0.00139534	2.28251	0.0353549	1.58543	0.37516
	221685_s_at	CCDC99	5.43568	0.000106719	0.0014027	4.11187	0.0231891	0.958372	0.961368
	221436_s_at	CDCA3	4.67852	0.000108701	0.0014027	1.90532	0.228925	2.18016	0.44213
	218009_s_at	PRC1	3.34833	0.000108784	0.0014027	2.45764	0.0163125	0.976038	0.975043
	219148_at	PBK	2.36364	0.000109302	0.0014027	2.11316	0.00781129	1.80202	0.206392
	203805_s_at	FANCA	9.76579	0.000115704	0.00145456	2.3236	0.330313	1.84177	0.636862
	203554_x_at	PTTG1	3.16065	0.000126134	0.00155397	2.01426	0.0916998	0.918029	0.925986
	219990_at	E2F8	6.50654	0.000129537	0.00156211	3.07394	0.0501657	0.929734	0.941533
	201584_s_at	DDX39A	9.73546	0.000131866	0.00156211	4.38674	0.0263659	2.92235	0.182652
	220651_s_at	MCM10	2.66797	0.000140597	0.00163411	2.17968	0.0488337	0.991689	0.990469
	221520_s_at	CDCA8	6.96648	0.00014453	0.00164871	3.8582	0.0546809	0.884208	0.923096
	209408_at	KIF2C	5.38838	0.000149303	0.0016722	2.63862	0.068961	1.54443	0.734394
	208433_s_at	LRP8	5.27877	0.000160881	0.00172311	2.05488	0.233928	1.73797	0.386649
	205282_at	LRP8	10.5065	0.000161713	0.00172311	3.55433	0.0968854	2.98899	0.230571
	206102_at	GINS1	3.42321	0.000163779	0.00172311	1.89699	0.0885522	0.639811	0.525833
	209773_s_at	RRM2	3.35121	0.000165039	0.00172311	2.41973	0.0144456	5.28845	0.0374906
	219555_s_at	CENPN	4.58321	0.000178148	0.00182899	2.50783	0.0794712	0.627722	0.603131
	203664_s_at	POLR2D	21.5127	0.000183296	0.00185099	4.47907	0.127197	0.674112	0.773789
	210074_at	CTSL2	5.16428	0.000188082	0.0018616	2.88293	0.0471812	2.26214	0.358838
	204767_s_at	FEN1	4.99322	0.00019039	0.0018616	2.0719	0.232106	0.173645	0.078554
	206364_at	KIF14	6.39321	0.000196687	0.00189311	2.29367	0.146712	0.674991	0.673602
	209714_s_at	CDKN3	2.89496	0.000205445	0.00193619	1.82622	0.073723	0.505642	0.363086
	212586_at	CAST	0.215838	0.000212828	0.00193619	0.521994	0.241103	0.712186	0.620035
	215942_s_at	GTSE1	10.8361	0.000214767	0.00193619	7.68537	0.0302589	5.6322	0.134331
	211519_s_at	KIF2C	7.12495	0.000222197	0.00193619	3.13444	0.0585238	1.11668	0.923342
	201291_s_at	TOP2A	2.07955	0.00022254	0.00193619	1.91106	0.00628954	2.28367	0.040861
	218726_at	HJURP	6.35325	0.000223273	0.00193619	2.61111	0.151947	0.649076	0.666601
	209744_x_at	ITCH	11.6652	0.000224616	0.00193619	5.15115	0.101199	3.80895	0.298476
	200687_s_at	SF3B3	7.74322	0.000226308	0.00193619	4.35379	0.0640773	2.2762	0.372175
	219918_s_at	ASPM	3.01823	0.000235272	0.00198531	1.78429	0.0919887	1.38437	0.604205
	204695_at	CDC25A	7.54267	0.000253977	0.0020986	2.46136	0.223718	0.405342	0.468157
	219978_s_at	NUSAP1	3.31697	0.000255512	0.0020986	3.12898	0.00578228	3.14575	0.073355
	206023_at	NMU	2.56678	0.00028242	0.00228909	1.96617	0.0361885	1.17149	0.654997
	201710_at	MYBL2	5.37025	0.000308217	0.00241921	1.73449	0.375354	0.126133	0.104343
	202954_at	UBE2C	3.31196	0.000309763	0.00241921	1.98518	0.114529	0.653725	0.699377
	201930_at	MCM6	4.21975	0.000310949	0.00241921	1.88338	0.198087	0.548708	0.556794
	203358_s_at	EZH2	2.63559	0.000314183	0.00241921	1.79407	0.080298	0.868697	0.81423
	202709_at	FMOD	0.267467	0.000323626	0.00246115	0.358938	0.0166121	0.499347	0.156984
	201519_at	TOMM70A	26.7638	0.000351658	0.00264172	15.9387	0.00623581	2.6334	0.504381
	203806_s_at	FANCA	15.9278	0.000385569	0.00286157	2.55149	0.392878	0.901128	0.941008
	200783_s_at	STMN1	3.44154	0.000407153	0.00298579	2.54511	0.0224639	2.0249	0.238543
	202870_s_at	CDC20	2.25541	0.00042976	0.00311449	1.64033	0.122221	0.856539	0.809022
	213599_at	OIP5	3.36517	0.000437591	0.00311921	3.13741	0.00868624	2.44463	0.276178
	208079_s_at	AURKA	2.39314	0.000443589	0.00311921	1.59462	0.126125	0.935473	0.934728
	204026_s_at	ZWINT	3.62501	0.000445601	0.00311921	2.28448	0.0522756	0.938214	0.929477
	210052_s_at	TPX2	3.99601	0.000461596	0.00315264	2.14903	0.0861616	1.14192	0.90254
	204817_at	ESPL1	8.36221	0.000463798	0.00315264	2.77593	0.238745	0.206165	0.255686
	202107_s_at	MCM2	3.68853	0.00046573	0.00315264	1.88691	0.201597	0.225098	0.108448
	204822_at	TTK	3.09366	0.000495023	0.0033145	1.66725	0.25231	0.336411	0.121265
	220195_at	MBD5	5.65181	0.000538837	0.00356907	4.57064	0.00718003	1.86846	0.343708
	209542_x_at	IGF1	0.13983	0.000550452	0.00360204	0.269238	0.0222414	0.621053	0.557786
	203755_at	BUB1B	3.48189	0.000555509	0.00360204	2.63809	0.0271179	1.83485	0.463469
	218039_at	NUSAP1	3.20436	0.000563658	0.0036168	2.75419	0.012389	2.44937	0.210841
	204126_s_at	CDC45	4.26327	0.000655097	0.00408384	1.98682	0.258356	0.634169	0.638489
	204444_at	KIF11	2.51245	0.000655422	0.00408384	1.94412	0.0815205	0.540198	0.371919
	205898_at	CX3CR1	0.412282	0.000656332	0.00408384	0.657993	0.161753	0.904215	0.811192
	202192_s_at	GAS7	0.0652245	0.0006703	0.00410748	0.0558673	0.00280934	0.090071	0.057179
	219502_at	NEIL3	11.5731	0.000676491	0.00410748	5.14184	0.0767342	1.24541	0.877865
	218663_at	NCAPG	3.45517	0.000686134	0.00410748	1.99251	0.109664	0.782791	0.784624
	38158_at	ESPL1	9.37639	0.000686803	0.00410748	3.22009	0.184843	0.181985	0.274359
	205240_at	GPSM2	6.1056	0.000698902	0.00413965	3.24416	0.0784094	2.16991	0.523917
	209687_at	CXCL12	0.483084	0.000723391	0.00424389	0.571502	0.047514	1.00973	0.97984
	205683_x_at	TPSAB1	0.338997	0.0007529	0.00437534	0.37079	0.00458621	0.545601	0.0969776
	211071_s_at	MLLT11	2.53196	0.000760576	0.00437864	2.15614	0.00271817	2.20158	0.020725
	201111_at	CSE1L	5.77166	0.000779592	0.00444656	2.92814	0.0432173	0.982753	0.98116
	218355_at	KIF4A	3.84341	0.000797301	0.00450585	2.45132	0.0606517	0.980526	0.984244
	219000_s_at	DSCC1	3.34675	0.000812615	0.00455065	2.21235	0.0886241	0.630061	0.626813
	209137_s_at	USP10	8.47071	0.000824367	0.00457486	5.02868	0.0206925	2.51692	0.211623
	212051_at	WIPF2	2.88369	0.000841954	0.00463075	2.36011	0.0383446	1.38098	0.518762
	212070_at	GPR56	4.01364	0.000864462	0.00469789	4.8824	0.00927764	2.19153	0.289312
	207741_x_at	TPSAB1	0.155031	0.000869414	0.00469789	0.176105	0.00354939	0.271916	0.0371406
	203418_at	CCNA2	2.95548	0.000891179	0.00476036	1.72986	0.196017	0.412091	0.387499
	204641_at	NEK2	2.85705	0.000896859	0.00476036	1.63996	0.136055	0.603108	0.399345
	216380_x_at	NA	0.0601191	0.000904159	0.00476036	0.047045	0.001432	0.129288	0.0376248
	204023_at	RFC4	2.99779	0.000935847	0.00484481	1.85524	0.0937305	0.90538	0.878061
	217023_x_at	NA	0.177149	0.000935929	0.00484481	0.178085	0.00461418	0.33283	0.0755585
	213647_at	DNA2	21.7767	0.000960169	0.00486207	9.43778	0.0380335	1.04333	0.977266
	210084_x_at	TPSAB1	0.285232	0.00096292	0.00486207	0.309312	0.00428653	0.431112	0.0583326
	207134_x_at	TPSB2	0.322989	0.000962942	0.00486207	0.385516	0.00526646	0.574625	0.119808
	204092_s_at	AURKA	3.21318	0.000976995	0.00489292	1.60121	0.270992	0.534084	0.528202
	216474_x_at	NA	0.295599	0.00103624	0.00514776	0.321685	0.00445331	0.490862	0.0847267
	203565_s_at	MNAT1	9.85684	0.00105636	0.00520574	5.98127	0.00769225	1.83636	0.488967
	201890_at	RRM2	2.67661	0.00106661	0.00521453	1.91454	0.0416661	2.26298	0.20334
	219395_at	ESRP2	3.64478	0.00109374	0.00530505	2.90538	0.0232042	1.54856	0.369494
	201292_at	TOP2A	2.0535	0.00110493	0.00531746	1.63839	0.0401123	1.56879	0.326367
	201177_s_at	UBA2	39.1412	0.00111881	0.00534251	11.9795	0.0144224	5.26379	0.0732986
	221219_s_at	KLHDC4	7.08195	0.00122072	0.00578432	5.06256	0.0270667	3.35064	0.0745772
	217767_at	C3	0.306355	0.00124753	0.00585201	0.333531	0.0114432	0.934989	0.919187
	205339_at	STIL	6.30724	0.00125516	0.00585201	2.80026	0.143059	0.641156	0.689457
	203214_x_at	CDK1	3.06239	0.00126588	0.00585201	1.95962	0.092654	0.667101	0.617421
	212670_at	ELN	0.148844	0.001273	0.00585201	0.162157	0.0132633	0.298141	0.123521
	208696_at	CCT5	6.42297	0.00133127	0.00607456	2.45261	0.152937	1.38485	0.709194
	204887_s_at	PLK4	5.85458	0.00135712	0.00610675	2.86089	0.12867	1.22666	0.860782
	209199_s_at	MEF2C	0.14684	0.00135816	0.00610675	0.288216	0.0386332	2.889	0.275151
	208952_s_at	LARP4B	5.16143	0.00143418	0.00637355	2.08732	0.300182	1.42108	0.668807
	202779_s_at	UBE2S	2.40695	0.00143819	0.00637355	1.6331	0.13983	0.464296	0.221253
	202503_s_at	KIAA0101	3.25066	0.00146147	0.00642874	2.12461	0.0574368	0.822187	0.776604
	205394_at	CHEK1	7.44486	0.00147607	0.00642874	2.43334	0.222549	1.63786	0.630676
	202200_s_at	SRPK1	8.14485	0.00148195	0.00642874	3.16275	0.0986811	1.57455	0.643582
	204244_s_at	DBF4	3.86199	0.00151382	0.00652109	1.5258	0.388547	0.909024	0.86633
	209891_at	SPC25	8.33406	0.00153925	0.00656432	2.93692	0.168602	1.6952	0.709714
	209541_at	IGF1	0.336707	0.00154517	0.00656432	0.419561	0.019629	0.974688	0.955279
	212020_s_at	MKI67	4.28089	0.00161826	0.00682772	1.48752	0.511411	0.533816	0.487969
	202095_s_at	BIRC5	2.2934	0.00165845	0.00694968	1.39142	0.303196	0.32211	0.15558
	219510_at	POLQ	21.9611	0.00179149	0.00742157	6.83705	0.105038	1.10785	0.945551
	200021_at	CFL1	1142.88	0.00179515	0.00742157	84.8052	0.0337181	5.24031	0.464663
	221780_s_at	DDX27	7.18744	0.00183461	0.00753412	6.14797	0.00615279	3.40819	0.0920346
	201091_s_at	CBX3	6.56691	0.00192352	0.00784695	2.39243	0.144139	1.17017	0.878333
	215382_x_at	TPSAB1	0.259109	0.00208299	0.00844159	0.304844	0.0064677	0.46294	0.0866935
	219745_at	TMEM180	14.931	0.00210252	0.00846503	5.51644	0.137465	3.0293	0.353907
	202240_at	PLK1	6.5935	0.00215104	0.00860414	1.16754	0.856161	0.0233277	0.00762102
	218447_at	CMC2	5.46009	0.0021946	0.00872175	2.5147	0.163763	0.873725	0.893343
	208905_at	CYCS	21.561	0.00229086	0.00904594	5.1638	0.0965356	1.0444	0.967506
	209238_at	STX3	16.5897	0.00238481	0.00934926	15.1282	0.00548417	5.50357	0.140261
	220865_s_at	PDSS1	2.54235	0.00241734	0.00934926	2.10665	0.150996	1.64275	0.41731
	218308_at	TACC3	3.92659	0.00243084	0.00934926	1.57591	0.377861	0.722593	0.757545
	219411_at	ELMO3	4.14632	0.0024344	0.00934926	3.54181	0.0154099	1.85236	0.31312
	222118_at	CENPN	80.9084	0.00244356	0.00934926	8.17224	0.240058	1.3597	0.906855
	222077_s_at	RACGAP1	3.3027	0.00248779	0.00945975	2.07018	0.105251	0.227858	0.165334
	211577_s_at	IGF1	0.0851994	0.00250357	0.00946133	0.193884	0.0374627	0.770792	0.819034
	201010_s_at	TXNIP	0.171424	0.00253043	0.00950455	0.25087	0.0236355	0.70636	0.627253
	207469_s_at	PIR	1.9939	0.00256461	0.00957455	1.58354	0.0724533	1.60229	0.117939
	213008_at	FANCI	3.43644	0.00258628	0.00959728	2.09968	0.10682	0.454097	0.325615
	211042_x_at	MCAM	4.15427	0.0026261	0.00968669	1.27015	0.680454	1.24808	0.786544
	218252_at	CKAP2	6.46368	0.00268098	0.00983024	6.98845	0.0156887	2.66377	0.32722
	218883_s_at	MLF1IP	2.72987	0.00270938	0.0098756	1.92438	0.0538782	1.69424	0.313597
	214710_s_at	CCNB1	2.7617	0.00275005	0.00991846	1.93821	0.0729543	0.711672	0.639793
	208080_at	AURKA	47.0813	0.00275334	0.00991846	10.1152	0.12538	0.701956	0.880946
	201293_x_at	PPIA	105.282	0.00287399	0.010289	54.3545	0.0172785	11.6257	0.175153
	200032_s_at	RPL9	0.00609759	0.00290453	0.010289	0.0157026	0.062709	0.0444441	0.210248
	205909_at	POLE2	4.39616	0.0029063	0.010289	2.25368	0.156014	0.549474	0.550329
	213523_at	CCNE1	4.1571	0.00298655	0.0105127	1.26774	0.744144	0.300387	0.236662
	203022_at	RNASEH2A	3.47701	0.00317467	0.0111114	1.97126	0.182111	0.757136	0.743775
	210559_s_at	CDK1	2.51815	0.0032447	0.0112923	1.64415	0.156142	0.415306	0.261712
	219544_at	BORA	5.27526	0.00329279	0.0113953	2.77626	0.176892	2.06349	0.389043
	208904_s_at	RPS28	0.0114684	0.00334397	0.0114956	0.0122106	0.011112	0.0337419	0.090175
	213520_at	RECQL4	6.51201	0.00335911	0.0114956	2.927	0.179632	0.276009	0.246528
	211938_at	EIF4B	0.103456	0.00369638	0.0125799	0.166026	0.0663096	0.0931387	0.0268769
	219004_s_at	MIS18A	5.94979	0.00375505	0.0127059	2.5089	0.186045	0.801832	0.805767
	222105_s_at	NKIRAS2	7.81085	0.00377466	0.0127059	5.29652	0.0278156	2.93203	0.250992
	208968_s_at	CIAPIN1	7.97108	0.00380176	0.0127106	3.15399	0.197124	1.27571	0.810479
	213037_x_at	STAU1	13.6996	0.0038173	0.0127106	9.725	0.0247572	1.72304	0.686088
	212722_s_at	JMJD6	3.57649	0.00384484	0.0127335	1.64778	0.387178	0.514269	0.396131
	209832_s_at	CDT1	4.36175	0.00393947	0.0129771	1.20935	0.771452	0.137622	0.100219
	221597_s_at	TMEM208	6.46964	0.00397717	0.0130316	3.37222	0.163913	1.8059	0.526326
	201137_s_at	HLA-DPB1	0.315637	0.00405511	0.0132166	0.277695	0.00657934	0.573918	0.490134
	209709_s_at	HMMR	3.61399	0.00423065	0.0137162	1.61753	0.369	0.3759	0.178978
	205034_at	CCNE2	1.98023	0.00426986	0.0137709	1.30333	0.358601	0.276904	0.0152325
	206173_x_at	GABPB1	24.6037	0.00433011	0.0138924	10.7418	0.0762441	5.4667	0.274533
	201112_s_at	CSE1L	4.63388	0.00460874	0.0147098	2.48414	0.0914297	1.00844	0.990358
	218497_s_at	RNASEH1	10.4579	0.00475308	0.0150065	5.13693	0.067895	3.27581	0.269441
	209747_at	TGFB3	0.165863	0.00476315	0.0150065	0.353844	0.156346	0.645934	0.696463
	205167_s_at	CDC25C	7.73867	0.00477479	0.0150065	3.05848	0.244289	0.513597	0.659751
	202543_s_at	GMFB	5.11529	0.00493401	0.0154282	2.8612	0.0611647	1.21132	0.745001
	201266_at	TXNRD1	4.30147	0.00500271	0.015564	2.64917	0.140076	1.94118	0.393671
	213577_at	SQLE	3.78475	0.00508535	0.0157416	3.03498	0.0708775	1.34582	0.695665
	212281_s_at	TMEM97	2.13652	0.00527	0.0162316	1.87964	0.0535726	1.22544	0.65429
	204768_s_at	FEN1	3.55443	0.00536638	0.0164462	1.64625	0.343697	0.226849	0.107941
	212729_at	DLG3	5.36718	0.00566823	0.0172853	5.90397	0.0191586	2.0832	0.397807
	209828_s_at	IL16	0.00775029	0.00578958	0.0175032	0.00611008	0.00741917	0.0509215	0.261223
	203046_s_at	TIMELESS	2.90117	0.0057965	0.0175032	1.57515	0.385003	0.209498	0.0931849
	218074_at	FAM96B	4.95651	0.00583784	0.017542	1.94369	0.31119	1.22536	0.801928
	201136_at	PLP2	6.48905	0.00588419	0.0175955	2.83029	0.144459	2.48321	0.26246
	202153_s_at	NUP62	8.29783	0.00591278	0.0175955	2.43425	0.22732	3.64075	0.199697
	201009_s_at	TXNIP	0.223668	0.00620459	0.0183751	0.346361	0.0602168	1.13505	0.840816
	218564_at	RFWD3	8.66927	0.00658823	0.0194179	2.17984	0.373658	0.697539	0.745028
	204162_at	NDC80	2.28853	0.00671227	0.0196893	1.37363	0.365463	0.505349	0.282778
	219882_at	TTLL7	4.20303	0.00683868	0.0199651	1.72684	0.387753	1.83087	0.365707
	204510_at	CDC7	3.33158	0.00690926	0.0200759	1.77486	0.255771	0.554327	0.489677
	219507_at	RSRC1	3.17059	0.00712964	0.0205602	5.05892	0.00172924	3.97746	0.0324829
	213101_s_at	ACTR3	40.4566	0.00714268	0.0205602	8.01973	0.183607	8.86911	0.226617
	211991_s_at	HLA-DPA1	0.348912	0.0073066	0.0209342	0.321558	0.00857775	0.36266	0.282545
	203625_x_at	SKP2	2.98499	0.00735803	0.020984	1.157	0.761173	0.91621	0.895832
	218131_s_at	GATAD2A	4.08643	0.0074961	0.0212011	2.01028	0.328342	2.0336	0.290044
	212661_x_at	PPIA	53.9577	0.00753056	0.0212011	33.596	0.0274137	6.77001	0.265398
	201479_at	DKC1	6.48515	0.0075374	0.0212011	3.8653	0.0780777	0.910044	0.933519
	211814_s_at	CCNE2	2.00617	0.00761645	0.0212399	1.28578	0.426451	0.438847	0.108593
	204146_at	RAD51AP1	2.26539	0.00764833	0.0212399	1.1618	0.665476	0.762398	0.654725
	219787_s_at	ECT2	2.22577	0.00765463	0.0212399	1.44418	0.202106	0.676622	0.398464
	209302_at	POLR2H	6.72043	0.00770107	0.0212729	2.91092	0.132114	0.58723	0.639021
	207320_x_at	STAU1	9.92891	0.00794431	0.0218468	7.65772	0.0454151	2.05376	0.578015
	211734_s_at	FCER1A	0.0861557	0.00801695	0.0218536	0.149538	0.0540113	0.508139	0.513681
	203350_at	AP1G1	4.77153	0.00801773	0.0218536	2.26741	0.221143	0.988458	0.988174
	203362_s_at	MAD2L1	2.50623	0.00813712	0.0220515	1.47433	0.328142	0.358255	0.157289
	201001_s_at	NA	3.24487	0.00816192	0.0220515	3.00979	0.0204241	2.49494	0.137213
	202094_at	BIRC5	3.3277	0.00819858	0.0220538	0.897014	0.868873	0.0668352	0.00860989
	206316_s_at	KNTC1	6.51292	0.00823598	0.0220581	3.123	0.144844	0.773405	0.777855
	201277_s_at	HNRNPAB	7.80587	0.00830467	0.0221458	3.6387	0.14555	0.488373	0.473326
	220085_at	HELLS	2.83339	0.0084273	0.0223759	1.91858	0.219317	0.521808	0.319215
	210567_s_at	SKP2	23.6261	0.00853342	0.0225107	2.85819	0.456006	1.60856	0.792628
	204170_s_at	CKS2	2.73453	0.00855112	0.0225107	1.90663	0.122223	0.974661	0.959196
	219983_at	HRASLS	2.1688	0.00867886	0.0227497	1.32642	0.376667	1.02495	0.950783
	208775_at	XPO1	44.6383	0.00881239	0.022921	18.8698	0.0570036	1.64601	0.759222
	203666_at	CXCL12	0.325527	0.00881862	0.022921	0.52826	0.181608	1.88092	0.34974
	222037_at	MCM4	2.54383	0.00893839	0.0231347	1.32104	0.471466	0.772051	0.648708
	202610_s_at	MED14	4.31322	0.0090273	0.0232565	1.96414	0.202336	1.06712	0.905091
	203276_at	LMNB1	3.34557	0.00908094	0.0232565	1.74896	0.287673	0.614693	0.585294
	201933_at	CHMP1A	4.73704	0.00909873	0.0232565	1.77175	0.378547	0.564965	0.469842
	203644_s_at	MON1B	12.7064	0.00952878	0.0242551	4.86232	0.151814	1.7429	0.664307
	202947_s_at	GYPC	0.0525227	0.00997006	0.0252739	0.0817179	0.0165123	1.30799	0.866798
	208396_s_at	PDE1A	0.0117258	0.0102986	0.0259998	0.0238224	0.0383743	0.268665	0.510254
	218585_s_at	DTL	1.86533	0.0104208	0.0262008	1.33948	0.336849	0.482183	0.16663
	205024_s_at	RAD51	6.28241	0.0105677	0.0264622	2.42196	0.342857	0.15167	0.283442
	208875_s_at	PAK2	4.55598	0.0114168	0.0284726	3.23243	0.0553151	1.9865	0.305092
	208641_s_at	RAC1	15.8839	0.0115535	0.0286973	9.34955	0.0403615	2.65483	0.493596
	217478_s_at	HLA-DMA	0.349279	0.011663	0.028853	0.317981	0.0119197	0.562602	0.529919
	201797_s_at	VARS	6.26261	0.0119642	0.0294453	2.52144	0.239156	2.06092	0.474228
	219121_s_at	ESRP1	3.06361	0.0121077	0.0294453	2.09801	0.136017	0.869986	0.828617
	219494_at	RAD54B	3.35777	0.0121438	0.0294453	1.80194	0.22361	0.431346	0.292678
	215380_s_at	GGCT	6.31233	0.0121484	0.0294453	2.51848	0.169884	0.410863	0.296686
	209263_x_at	TSPAN4	0.248804	0.0121842	0.0294453	0.253796	0.03675	0.438807	0.275342
	211990_at	HLA-DPA1	0.277523	0.0121892	0.0294453	0.199824	0.00695915	0.449257	0.376948
	219499_at	SEC61A2	2.38719	0.0127333	0.0306395	1.62498	0.413384	0.450306	0.381047
	208944_at	TGFBR2	0.325071	0.0128152	0.0306774	0.438404	0.103647	2.723	0.206294
	204037_at	LPAR1	0.136404	0.0128487	0.0306774	0.423051	0.32288	0.353203	0.349977
	203560_at	GGH	1.81699	0.012965	0.0308356	1.32454	0.257658	1.24328	0.506217
	216977_x_at	SNRPA1	4.2363	0.0134822	0.0318649	1.38522	0.594352	0.305599	0.195131
	202496_at	EDC4	11.3185	0.0135012	0.0318649	2.43593	0.452862	1.41109	0.76597
	200807_s_at	HSPD1	9.30609	0.0136204	0.0320235	2.82128	0.309931	0.0996939	0.190263
	213088_s_at	DNAJC9	3.56108	0.0140668	0.0329474	1.52184	0.500185	0.295762	0.247275
	204827_s_at	CCNF	45.0608	0.0143895	0.0335754	12.1612	0.135312	4.17813	0.501665
	204167_at	BTD	0.154025	0.0144879	0.0336775	0.303758	0.198204	0.675047	0.72555
	207098_s_at	MFN1	4.95419	0.0154305	0.0357339	4.43758	0.0268478	2.60797	0.245432
	221839_s_at	UBAP2	13.897	0.0159202	0.0367299	5.71355	0.205617	2.22575	0.599269
	205436_s_at	H2AFX	2.53184	0.0162557	0.0373252	1.21465	0.640661	0.669372	0.429041
	213007_at	FANCI	2.76544	0.0162995	0.0373252	1.50906	0.415719	0.2694	0.048031
	205733_at	BLM	4.46137	0.0167822	0.0382884	0.702125	0.672857	0.0864414	0.0949614
	218777_at	REEP4	5.65988	0.017455	0.0395305	2.73533	0.234337	1.21378	0.827906
	204531_s_at	BRCA1	7.66433	0.0176653	0.0398601	3.04652	0.151984	1.79412	0.525984
	202408_s_at	PRPF31	4.04769	0.0180286	0.0405314	5.07893	0.0460691	4.27456	0.12948
	218844_at	ACSF2	0.279638	0.0183153	0.0410263	0.441556	0.0896869	0.448424	0.13449
	208029_s_at	LAPTM4B	1.87967	0.0186497	0.0415925	1.50287	0.221401	0.947877	0.900827
	218346_s_at	SESN1	0.25909	0.0187031	0.0415925	0.376722	0.143293	0.648014	0.498649
	204826_at	CCNF	7.48222	0.0198426	0.0439677	3.51297	0.182751	0.559881	0.675498
	208887_at	EIF3G	0.203691	0.0199863	0.0441275	0.233241	0.0348119	0.412309	0.28323
	201090_x_at	TUBA1B	11.727	0.0205651	0.0452432	4.62367	0.223854	0.497742	0.727607
	219588_s_at	NCAPG2	2.91729	0.02068	0.0453341	2.3185	0.0997868	0.607434	0.565695
	218374_s_at	C12orf4	3.82669	0.0207823	0.0453968	1.18995	0.786221	2.27205	0.362828
	205330_at	MN1	0.31557	0.0226173	0.0492305	0.401323	0.138748	0.690904	0.538083
	201791_s_at	DHCR7	2.24422	0.0227689	0.0492421	1.49889	0.310502	0.86111	0.757753
	209186_at	ATP2A2	5.21827	0.0227825	0.0492421	2.43024	0.259763	0.897757	0.906089
	219984_s_at	HRASLS	3.10193	0.0229841	0.0495042	1.46354	0.444866	0.887659	0.846929
