# Supplementary material for: Epsin Family Member 3 and Ribosome-Related Genes Are Associated with Late Metastasis in Estrogen Receptor-Positive Breast Cancer and Long-Term Survival in Non-Small Cell Lung Cancer Using a Genome-Wide Identification and Validation Strategy
Source: PLoS One. 2016 Dec 7;11(12):e0167585. doi: 10.1371/journal.pone.0167585 (PMC5142791; doi:10.1371/journal.pone.0167585)
Supplement: S5 Table — Summary of the ten late-type genes in the Mainz (A), Rotterdam (B) and Transbig (C) cohort, with results of the univariate Cox analysis are shown for both the early (up to three years) and the late period (from three years), as well as for a conventional model without time restriction. HR: hazard ratio; CI: confidence interval. (XLSX) [file pone.0167585.s009.xlsx]

## Sheet: S5A Mainz
	S5 Table A: Summary of the ten late-type genes in the Mainz cohort, with results of the univariate Cox analysis are shown for both the early (up to three years) and the late period (from three years), as well as for a conventional model without time restriction. Genes marked in green have an unadjusted p-value <0.05. HR: hazard ratio; CI: confidence interval.
	Late-type genes analysed in the late period						Late-type genes analysed in the early period						Late-type genes analysed using a non-time restricted model
			univariate						univariate						univariate
	Affy ID	Gene symbol	HR	p-value	95%-CI		Affy ID	Gene symbol	HR	p-value	95%-CI		Affy ID	Gene symbol	HR	p-value	95%-CI
	200081_s_at	RPS6	0.09	0.005	0,02 - 0,48		200081_s_at	RPS6	0.11	0.047	0,01 - 0,97		200081_s_at	RPS6	0.1	0.001	0,03 - 0,37
	200715_x_at	RPL13A	0.15	0.003	0,04 - 0,52		200715_x_at	RPL13A	0.18	0.069	0,03 - 1,14		200715_x_at	RPL13A	0.16	0.001	0,05 - 0,45
	200725_x_at	RPL10	0.03	0.007	0,00 - 0,39		200725_x_at	RPL10	0.17	0.335	0,00 - 6,17		200725_x_at	RPL10	0.06	0.006	0,01 - 0,44
	200858_s_at	RPS8	0.07	0.007	0,01 - 0,47		200858_s_at	RPS8	0.23	0.237	0,02 - 2,66		200858_s_at	RPS8	0.11	0.004	0,02 - 0,49
	200937_s_at	RPL5	0.15	0.003	0,04 - 0,53		200937_s_at	RPL5	0.23	0.079	0,04 - 1,19		200937_s_at	RPL5	0.18	0.001	0,07 - 0,48
	205542_at	STEAP1	0.51	0.004	0,32 - 0,81		205542_at	STEAP1	0.84	0.523	0,48 - 1,45		205542_at	STEAP1	0.62	0.007	0,43 - 0,88
	209134_s_at	RPS6	0.03	0.005	0,00 - 0,34		209134_s_at	RPS6	0.04	0.056	0,00 - 1,09		209134_s_at	RPS6	0.03	0.001	0,00 - 0,24
	211073_x_at	RPL3	0.02	0.002	0,00 - 0,25		211073_x_at	RPL3	0.13	0.208	0,01 - 3,07		211073_x_at	RPL3	0.04	0.001	0,01 - 0,29
	211938_at	EIF4B	0.13	0.003	0,04 - 0,50		211938_at	EIF4B	0.1	0.004	0,02 - 0,48		211938_at	EIF4B	0.12	<0,001	0,04 - 0,33
	215963_x_at	RPL3	0.04	0.001	0,01 - 0,27		215963_x_at	RPL3	0.12	0.122	0,01 - 1,77		215963_x_at	RPL3	0.06	<0,001	0,01 - 0,28
	217877_s_at	GPBP1L1	0.03	<0,001	0,01 - 0,21		217877_s_at	GPBP1L1	0.81	0.847	0,10 - 6,61		217877_s_at	GPBP1L1	0.13	0.003	0,03 - 0,50
	220318_at	EPN3	2.56	0.005	1,33 - 4,96		220318_at	EPN3	2.3	0.075	0,92 - 5,76		220318_at	EPN3	2.47	0.001	1,45 - 4,21
	Mainz
	NGEO = 200
	Ntotal = 169
	Nearly = 169 (13 events)
	Nlate = 148 (23 events)

## Sheet: S5B Rotterdam
	S5 Table B: Summary of the ten late-type genes in the Rotterdam cohort, with results of the univariate Cox analysis are shown for both the early (up to three years) and the late period (from three years), as well as for a conventional model without time restriction. Genes marked in green have an unadjusted p-value <0.05. HR: hazard ratio; CI: confidence interval.
	Late-type genes analysed in the late period						Late-type genes analysed in the early period						Late-type genes analysed using a non-time restricted model
			univariate						univariate						univariate
	Affy ID	Gene symbol	HR	p-value	95%-CI		Affy ID	Gene symbol	HR	p-value	95%-CI		Affy ID	Gene symbol	HR	p-value	95%-CI
	200081_s_at	RPS6	0.32	0.01	0,13 - 0,76		200081_s_at	RPS6	0.28	0.001	0,13 - 0,61		200081_s_at	RPS6	0.3	<0,001	0,17 - 0,53
	200715_x_at	RPL13A	0.2	0.011	0,06 - 0,69		200715_x_at	RPL13A	0.47	0.196	0,15 - 1,47		200715_x_at	RPL13A	0.32	0.008	0,14 - 0,74
	200725_x_at	RPL10	0.08	0.003	0,02 - 0,41		200725_x_at	RPL10	0.17	0.01	0,04 - 0,66		200725_x_at	RPL10	0.13	<0,001	0,05 - 0,36
	200858_s_at	RPS8	0.17	0.004	0,05 - 0,56		200858_s_at	RPS8	0.22	0.004	0,08 - 0,61		200858_s_at	RPS8	0.19	<0,001	0,09 - 0,43
	200937_s_at	RPL5	0.34	0.012	0,15 - 0,79		200937_s_at	RPL5	0.23	<0,001	0,11 - 0,49		200937_s_at	RPL5	0.28	<0,001	0,16 - 0,48
	205542_at	STEAP1	0.74	0.046	0,54 - 0,99		205542_at	STEAP1	1.06	0.67	0,81 - 1,38		205542_at	STEAP1	0.9	0.305	0,74 - 1,10
	209134_s_at	RPS6	0.27	0.045	0,07 - 0,97		209134_s_at	RPS6	0.18	0.004	0,05 - 0,57		209134_s_at	RPS6	0.21	<0,001	0,09 - 0,51
	211073_x_at	RPL3	0.1	0.001	0,03 - 0,40		211073_x_at	RPL3	0.21	0.027	0,05 - 0,84		211073_x_at	RPL3	0.15	<0,001	0,06 - 0,39
	211938_at	EIF4B	0.26	0.007	0,10 - 0,69		211938_at	EIF4B	0.37	0.029	0,15 - 0,90		211938_at	EIF4B	0.31	0.001	0,16 - 0,61
	215963_x_at	RPL3	0.1	0.001	0,03 - 0,37		215963_x_at	RPL3	0.15	0.005	0,04 - 0,57		215963_x_at	RPL3	0.12	<0,001	0,05 - 0,31
	217877_s_at	GPBP1L1	0.31	0.029	0,11 - 0,89		217877_s_at	GPBP1L1	0.53	0.184	0,21 - 1,35		217877_s_at	GPBP1L1	0.42	0.015	0,21 - 0,84
	220318_at	EPN3	2.31	0.036	1,05 - 5,06		220318_at	EPN3	2.19	0.02	1,13 - 4,25		220318_at	EPN3	2.24	0.002	1,35 - 3,72
	Rotterdam
	NGEO = 286
	Ntotal = 208
	Nearly = 208 (43 events)
	Nlate = 165 (36 events)

## Sheet: S5C Transbig
	S5 Table C: Summary of the ten late-type genes in the Transbig cohort, with results of the univariate Cox analysis are shown for both the early (up to three years) and the late period (from three years), as well as for a conventional model without time restriction. Genes marked in green have an unadjusted p-value <0.05. HR: hazard ratio; CI: confidence interval.
	Late-type genes analysed in the late period						Late-type genes analysed in the early period						Late-type genes analysed using a non-time restricted model
			univariate						univariate						univariate
	Affy ID	Gene symbol	HR	p-value	95%-CI		Affy ID	Gene symbol	HR	p-value	95%-CI		Affy ID	Gene symbol	HR	p-value	95%-CI
	200081_s_at	RPS6	0.3	0.017	0,11 - 0,81		200081_s_at	RPS6	0.72	0.68	0,15 - 3,47		200081_s_at	RPS6	0.39	0.027	0,17 - 0,90
	200715_x_at	RPL13A	0.38	0.035	0,16 - 0,93		200715_x_at	RPL13A	0.42	0.188	0,12 - 1,52		200715_x_at	RPL13A	0.4	0.013	0,19 - 0,82
	200725_x_at	RPL10	0.09	0.026	0,01 - 0,75		200725_x_at	RPL10	0.08	0.115	0,00 - 1,84		200725_x_at	RPL10	0.08	0.006	0,01 - 0,50
	200858_s_at	RPS8	0.17	0.004	0,05 - 0,58		200858_s_at	RPS8	0.13	0.027	0,02 - 0,79		200858_s_at	RPS8	0.16	<0,001	0,06 - 0,43
	200937_s_at	RPL5	0.28	0.001	0,13 - 0,60		200937_s_at	RPL5	0.4	0.117	0,13 - 1,26		200937_s_at	RPL5	0.32	<0,001	0,17 - 0,59
	205542_at	STEAP1	0.68	0.013	0,50 - 0,92		205542_at	STEAP1	0.69	0.103	0,43 - 1,08		205542_at	STEAP1	0.68	0.003	0,53 - 0,88
	209134_s_at	RPS6	0.11	0.009	0,02 - 0,57		209134_s_at	RPS6	1.18	0.901	0,08 - 16,96		209134_s_at	RPS6	0.23	0.039	0,06 - 0,93
	211073_x_at	RPL3	0.19	0.046	0,04 - 0,97		211073_x_at	RPL3	0.05	0.012	0,01 - 0,52		211073_x_at	RPL3	0.12	0.002	0,03 - 0,47
	211938_at	EIF4B	0.25	0.002	0,10 - 0,59		211938_at	EIF4B	0.23	0.028	0,06 - 0,85		211938_at	EIF4B	0.24	<0,001	0,12 - 0,50
	215963_x_at	RPL3	0.17	0.019	0,04 - 0,75		215963_x_at	RPL3	0.09	0.016	0,01 - 0,63		215963_x_at	RPL3	0.14	0.001	0,04 - 0,44
	217877_s_at	GPBP1L1	0.24	0.023	0,07 - 0,82		217877_s_at	GPBP1L1	0.36	0.253	0,06 - 2,06		217877_s_at	GPBP1L1	0.28	0.012	0,10 - 0,75
	220318_at	EPN3	2.07	0.024	1,10 - 3,89		220318_at	EPN3	2.11	0.094	0,88 - 5,08		220318_at	EPN3	2.08	0.005	1,25 - 3,48
	Transbig
	NGEO = 280
	Ntotal = 201
	Nearly = 201 (18 events)
	Nlate = 178 (39 events)
