# Supplementary material for: Epsin Family Member 3 and Ribosome-Related Genes Are Associated with Late Metastasis in Estrogen Receptor-Positive Breast Cancer and Long-Term Survival in Non-Small Cell Lung Cancer Using a Genome-Wide Identification and Validation Strategy
Source: PLoS One. 2016 Dec 7;11(12):e0167585. doi: 10.1371/journal.pone.0167585 (PMC5142791; doi:10.1371/journal.pone.0167585)
Supplement: S6 Table — Summary of the 243 early-type genes in the Mainz (A), Rotterdam (B) and Transbig (C) cohort, with results of the univariate Cox analysis are shown for both the early (up to three years) and the late period (from three years), as well as for a conventional model without time restriction. HR: hazard ratio; CI: confidence interval. (XLSX) [file pone.0167585.s010.xlsx]

## Sheet: S6A Mainz
	S6 Table A: Summary of the 243 early-type genes in the Mainz cohort, with results of the univariate Cox analysis are shown for both the early (up to three years) and the late period (from three years), as well as for a conventional model without time restriction. Genes marked in green have an unadjusted p-value <0.05. HR: hazard ratio; CI: confidence interval.
	Early-type genes analysed in the early period						Early-type genes analysed in the late period						Early-type genes analysed using a non-time restricted model
			univariate						univariate						univariate
	Affy ID	Gene symbol	HR	p-value	95%-CI		Affy ID	Gene symbol	HR	p-value	95%-CI		Affy ID	Gene symbol	HR	p-value	95%-CI
	214804_at	CENPI	19.43	<0,001	6,39 - 59,06		214804_at	CENPI	14.55	0.001	2,93 - 72,15		214804_at	CENPI	17.61	<0,001	7,06 - 43,89
	204729_s_at	STX1A	33.54	<0,001	8,99 - 125,22		204729_s_at	STX1A	0.83	0.862	0,10 - 6,94		204729_s_at	STX1A	10.2	<0,001	2,80 - 37,15
	204825_at	MELK	7.39	<0,001	3,33 - 16,38		204825_at	MELK	1.82	0.127	0,84 - 3,91		204825_at	MELK	3.5	<0,001	2,02 - 6,09
	204962_s_at	CENPA	3.85	<0,001	2,21 - 6,70		204962_s_at	CENPA	1.77	0.05	1,00 - 3,12		204962_s_at	CENPA	2.58	<0,001	1,73 - 3,83
	219306_at	KIF15	5.82	<0,001	2,75 - 12,33		219306_at	KIF15	1.32	0.52	0,57 - 3,08		219306_at	KIF15	2.78	<0,001	1,60 - 4,85
	209642_at	BUB1	4.54	<0,001	2,37 - 8,73		209642_at	BUB1	1.82	0.089	0,91 - 3,62		209642_at	BUB1	2.79	<0,001	1,75 - 4,44
	221591_s_at	FAM64A	14.18	<0,001	4,58 - 43,89		221591_s_at	FAM64A	1.29	0.71	0,34 - 4,96		221591_s_at	FAM64A	4.34	0.001	1,88 - 10,06
	201736_s_at	MARCH6	9.3	<0,001	3,42 - 25,32		201736_s_at	MARCH6	1.9	0.272	0,60 - 5,97		201736_s_at	MARCH6	4.28	<0,001	2,06 - 8,89
	221258_s_at	KIF18A	57.11	<0,001	8,85 - 368,69		221258_s_at	KIF18A	1.42	0.788	0,11 - 18,08		221258_s_at	KIF18A	11.07	0.002	2,41 - 50,82
	218662_s_at	NCAPG	3.77	<0,001	2,05 - 6,95		218662_s_at	NCAPG	2.21	0.006	1,26 - 3,89		218662_s_at	NCAPG	2.81	<0,001	1,86 - 4,24
	218238_at	GTPBP4	6.11	<0,001	2,78 - 13,41		218238_at	GTPBP4	1.19	0.688	0,50 - 2,82		218238_at	GTPBP4	2.59	0.002	1,43 - 4,67
	205046_at	CENPE	4.82	<0,001	2,40 - 9,68		205046_at	CENPE	1.57	0.298	0,67 - 3,66		205046_at	CENPE	2.86	<0,001	1,63 - 4,99
	213310_at	EIF2C2	9.41	<0,001	3,35 - 26,42		213310_at	EIF2C2	1.55	0.496	0,44 - 5,47		213310_at	EIF2C2	4.11	0.001	1,83 - 9,26
	215693_x_at	DDX27	22.57	<0,001	5,50 - 92,63		215693_x_at	DDX27	3.51	0.164	0,60 - 20,67		215693_x_at	DDX27	9.43	<0,001	3,12 - 28,51
	222039_at	KIF18B	6.91	<0,001	2,94 - 16,24		222039_at	KIF18B	2.2	0.09	0,88 - 5,49		222039_at	KIF18B	3.82	<0,001	2,03 - 7,20
	203764_at	DLGAP5	3.04	<0,001	1,82 - 5,09		203764_at	DLGAP5	1.74	0.049	1,00 - 3,02		203764_at	DLGAP5	2.3	<0,001	1,58 - 3,35
	202705_at	CCNB2	5.17	<0,001	2,35 - 11,40		202705_at	CCNB2	1.45	0.189	0,83 - 2,53		202705_at	CCNB2	2.29	<0,001	1,48 - 3,55
	208617_s_at	PTP4A2	0.09	<0,001	0,03 - 0,26		208617_s_at	PTP4A2	1.89	0.151	0,79 - 4,51		208617_s_at	PTP4A2	0.54	0.087	0,26 - 1,09
	203967_at	CDC6	2.27	<0,001	1,52 - 3,39		203967_at	CDC6	1.34	0.286	0,78 - 2,29		203967_at	CDC6	1.81	<0,001	1,30 - 2,51
	212228_s_at	COQ9	18.75	<0,001	4,68 - 75,11		212228_s_at	COQ9	0.62	0.49	0,16 - 2,38		212228_s_at	COQ9	2.72	0.032	1,09 - 6,79
	220668_s_at	DNMT3B	74.59	<0,001	9,83 - 565,78		220668_s_at	DNMT3B	2.09	0.454	0,30 - 14,26		220668_s_at	DNMT3B	11.04	0.001	2,73 - 44,54
	218875_s_at	FBXO5	3.73	<0,001	1,95 - 7,16		218875_s_at	FBXO5	0.87	0.827	0,25 - 3,03		218875_s_at	FBXO5	2.23	0.007	1,24 - 4,00
	204315_s_at	GTSE1	6.78	<0,001	2,74 - 16,76		204315_s_at	GTSE1	3.48	0.059	0,96 - 12,72		204315_s_at	GTSE1	5.23	<0,001	2,48 - 11,01
	208103_s_at	ANP32E	3.87	<0,001	2,01 - 7,44		208103_s_at	ANP32E	2.55	0.006	1,30 - 4,99		208103_s_at	ANP32E	3.14	<0,001	1,96 - 5,01
	218755_at	KIF20A	3.28	<0,001	1,88 - 5,71		218755_at	KIF20A	1.74	0.08	0,94 - 3,25		218755_at	KIF20A	2.41	<0,001	1,58 - 3,68
	204318_s_at	GTSE1	6.27	<0,001	2,55 - 15,44		204318_s_at	GTSE1	3.98	0.008	1,43 - 11,07		204318_s_at	GTSE1	5.11	<0,001	2,60 - 10,01
	204649_at	TROAP	11	<0,001	3,63 - 33,40		204649_at	TROAP	1.42	0.528	0,47 - 4,27		204649_at	TROAP	3.41	0.002	1,60 - 7,29
	203145_at	SPAG5	2.9	<0,001	1,74 - 4,82		203145_at	SPAG5	1.85	0.112	0,87 - 3,96		203145_at	SPAG5	2.48	<0,001	1,59 - 3,87
	204033_at	TRIP13	2.99	<0,001	1,79 - 5,01		204033_at	TRIP13	1.29	0.388	0,72 - 2,31		204033_at	TRIP13	1.96	0.001	1,33 - 2,90
	209464_at	AURKB	5.5	<0,001	2,36 - 12,79		209464_at	AURKB	1.65	0.276	0,67 - 4,05		209464_at	AURKB	2.86	0.001	1,58 - 5,19
	213226_at	CCNA2	4.59	<0,001	2,19 - 9,64		213226_at	CCNA2	1.26	0.59	0,54 - 2,93		213226_at	CCNA2	2.36	0.002	1,35 - 4,12
	204752_x_at	PARP2	27.88	<0,001	5,93 - 131,01		204752_x_at	PARP2	0.46	0.367	0,09 - 2,46		204752_x_at	PARP2	3.37	0.042	1,05 - 10,87
	218542_at	CEP55	3.44	<0,001	1,88 - 6,31		218542_at	CEP55	1.2	0.575	0,64 - 2,25		218542_at	CEP55	1.98	0.002	1,27 - 3,07
	210766_s_at	CSE1L	5.42	<0,001	2,39 - 12,30		210766_s_at	CSE1L	0.79	0.661	0,28 - 2,22		210766_s_at	CSE1L	2.09	0.03	1,07 - 4,06
	220239_at	KLHL7	5.33	<0,001	2,32 - 12,25		220239_at	KLHL7	1.45	0.533	0,45 - 4,73		220239_at	KLHL7	3.11	0.001	1,55 - 6,26
	219990_at	E2F8	6.51	<0,001	2,49 - 16,98		219990_at	E2F8	2.23	0.123	0,81 - 6,16		219990_at	E2F8	3.68	<0,001	1,85 - 7,29
	219148_at	PBK	2.36	<0,001	1,53 - 3,65		219148_at	PBK	1.12	0.589	0,75 - 1,67		219148_at	PBK	1.54	0.003	1,16 - 2,05
	207828_s_at	CENPF	3.71	<0,001	1,93 - 7,11		207828_s_at	CENPF	1.43	0.166	0,86 - 2,38		207828_s_at	CENPF	2.07	<0,001	1,39 - 3,09
	220295_x_at	DEPDC1	5.71	<0,001	2,43 - 13,42		220295_x_at	DEPDC1	1.4	0.508	0,52 - 3,81		220295_x_at	DEPDC1	2.87	0.002	1,49 - 5,52
	220651_s_at	MCM10	2.67	<0,001	1,61 - 4,42		220651_s_at	MCM10	1.25	0.506	0,64 - 2,44		220651_s_at	MCM10	1.82	0.003	1,23 - 2,68
	202580_x_at	FOXM1	3.07	<0,001	1,81 - 5,20		202580_x_at	FOXM1	1.01	0.982	0,54 - 1,87		202580_x_at	FOXM1	1.69	0.012	1,13 - 2,54
	205282_at	LRP8	10.51	<0,001	3,10 - 35,66		205282_at	LRP8	0.22	0.208	0,02 - 2,32		205282_at	LRP8	2.48	0.112	0,81 - 7,60
	221922_at	GPSM2	4.04	<0,001	2,06 - 7,95		221922_at	GPSM2	1.9	0.123	0,84 - 4,28		221922_at	GPSM2	2.87	<0,001	1,69 - 4,87
	212022_s_at	MKI67	5.26	<0,001	2,29 - 12,09		212022_s_at	MKI67	1.15	0.73	0,52 - 2,52		212022_s_at	MKI67	2.13	0.007	1,23 - 3,68
	212949_at	NCAPH	8.68	<0,001	3,05 - 24,69		212949_at	NCAPH	1	0.995	0,34 - 2,90		212949_at	NCAPH	2.67	0.01	1,27 - 5,62
	209408_at	KIF2C	5.39	<0,001	2,26 - 12,87		209408_at	KIF2C	1.43	0.353	0,67 - 3,04		209408_at	KIF2C	2.5	0.001	1,43 - 4,38
	212021_s_at	MKI67	6.31	<0,001	2,54 - 15,68		212021_s_at	MKI67	0.82	0.662	0,34 - 1,98		212021_s_at	MKI67	1.94	0.036	1,05 - 3,61
	201584_s_at	DDX39A	9.74	<0,001	3,03 - 31,27		201584_s_at	DDX39A	1.02	0.974	0,39 - 2,64		201584_s_at	DDX39A	2.5	0.015	1,20 - 5,23
	208433_s_at	LRP8	5.28	<0,001	2,22 - 12,53		208433_s_at	LRP8	0.8	0.748	0,21 - 3,03		208433_s_at	LRP8	2.36	0.027	1,10 - 5,05
	218009_s_at	PRC1	3.35	<0,001	1,82 - 6,17		218009_s_at	PRC1	1.27	0.327	0,79 - 2,05		218009_s_at	PRC1	1.86	0.001	1,27 - 2,72
	210074_at	CTSL2	5.16	<0,001	2,18 - 12,22		210074_at	CTSL2	2.98	0.018	1,21 - 7,32		210074_at	CTSL2	3.89	<0,001	2,10 - 7,23
	219918_s_at	ASPM	3.02	<0,001	1,68 - 5,44		219918_s_at	ASPM	1.19	0.462	0,75 - 1,86		219918_s_at	ASPM	1.7	0.003	1,20 - 2,41
	201291_s_at	TOP2A	2.08	<0,001	1,41 - 3,07		201291_s_at	TOP2A	1.63	0.003	1,19 - 2,24		201291_s_at	TOP2A	1.8	<0,001	1,41 - 2,30
	205246_at	PEX13	11.59	<0,001	3,43 - 39,14		205246_at	PEX13	1.58	0.398	0,55 - 4,53		205246_at	PEX13	3.55	0.002	1,58 - 7,99
	209714_s_at	CDKN3	2.89	<0,001	1,65 - 5,07		209714_s_at	CDKN3	1.32	0.242	0,83 - 2,09		209714_s_at	CDKN3	1.79	0.001	1,27 - 2,53
	211519_s_at	KIF2C	7.12	<0,001	2,51 - 20,20		211519_s_at	KIF2C	0.92	0.86	0,36 - 2,33		211519_s_at	KIF2C	2.23	0.018	1,14 - 4,33
	215942_s_at	GTSE1	10.84	<0,001	3,07 - 38,28		215942_s_at	GTSE1	3.81	0.091	0,81 - 17,94		215942_s_at	GTSE1	6.86	<0,001	2,58 - 18,29
	206102_at	GINS1	3.42	<0,001	1,81 - 6,49		206102_at	GINS1	1.41	0.162	0,87 - 2,28		206102_at	GINS1	1.94	0.001	1,33 - 2,84
	206023_at	NMU	2.57	<0,001	1,54 - 4,27		206023_at	NMU	1.47	0.297	0,71 - 3,01		206023_at	NMU	2.04	0.001	1,34 - 3,12
	221436_s_at	CDCA3	4.68	<0,001	2,14 - 10,22		221436_s_at	CDCA3	1.96	0.082	0,92 - 4,20		221436_s_at	CDCA3	2.8	<0,001	1,63 - 4,80
	221685_s_at	CCDC99	5.44	<0,001	2,31 - 12,80		221685_s_at	CCDC99	2.3	0.175	0,69 - 7,67		221685_s_at	CCDC99	3.86	<0,001	1,88 - 7,91
	221520_s_at	CDCA8	6.97	<0,001	2,56 - 18,96		221520_s_at	CDCA8	1.05	0.933	0,34 - 3,27		221520_s_at	CDCA8	2.7	0.013	1,24 - 5,90
	206364_at	KIF14	6.39	<0,001	2,41 - 16,98		206364_at	KIF14	1.61	0.407	0,52 - 4,93		206364_at	KIF14	3.22	0.002	1,54 - 6,71
	203805_s_at	FANCA	9.77	<0,001	3,07 - 31,11		203805_s_at	FANCA	0.6	0.526	0,12 - 2,91		203805_s_at	FANCA	2.56	0.052	0,99 - 6,63
	219555_s_at	CENPN	4.58	<0,001	2,07 - 10,16		219555_s_at	CENPN	1.15	0.761	0,47 - 2,83		219555_s_at	CENPN	2.21	0.01	1,21 - 4,04
	203554_x_at	PTTG1	3.16	<0,001	1,76 - 5,69		203554_x_at	PTTG1	1.48	0.178	0,84 - 2,63		203554_x_at	PTTG1	2.1	0.001	1,37 - 3,22
	209916_at	DHTKD1	2.67	<0,001	1,63 - 4,39		209916_at	DHTKD1	1.58	0.053	0,99 - 2,50		209916_at	DHTKD1	1.94	<0,001	1,38 - 2,71
	209773_s_at	RRM2	3.35	<0,001	1,79 - 6,29		209773_s_at	RRM2	1.49	0.09	0,94 - 2,35		209773_s_at	RRM2	2.02	<0,001	1,38 - 2,95
	202954_at	UBE2C	3.31	<0,001	1,73 - 6,35		202954_at	UBE2C	1.37	0.181	0,86 - 2,18		202954_at	UBE2C	1.86	0.001	1,28 - 2,69
	204695_at	CDC25A	7.54	<0,001	2,55 - 22,27		204695_at	CDC25A	3.2	0.02	1,20 - 8,53		204695_at	CDC25A	4.57	<0,001	2,24 - 9,32
	219978_s_at	NUSAP1	3.32	<0,001	1,74 - 6,31		219978_s_at	NUSAP1	1.65	0.052	1,00 - 2,73		219978_s_at	NUSAP1	2.13	<0,001	1,44 - 3,15
	210052_s_at	TPX2	4	<0,001	1,84 - 8,68		210052_s_at	TPX2	1.19	0.51	0,71 - 2,02		210052_s_at	TPX2	1.82	0.005	1,20 - 2,77
	203664_s_at	POLR2D	21.51	<0,001	4,31 - 107,38		203664_s_at	POLR2D	0.81	0.809	0,15 - 4,45		203664_s_at	POLR2D	3.89	0.029	1,15 - 13,23
	209744_x_at	ITCH	11.67	<0,001	3,16 - 43,02		209744_x_at	ITCH	1.85	0.402	0,44 - 7,78		209744_x_at	ITCH	4.4	0.003	1,68 - 11,51
	212586_at	CAST	0.22	<0,001	0,10 - 0,49		212586_at	CAST	0.83	0.69	0,33 - 2,07		212586_at	CAST	0.44	0.01	0,24 - 0,82
	208079_s_at	AURKA	2.39	<0,001	1,47 - 3,89		208079_s_at	AURKA	1.45	0.068	0,97 - 2,17		208079_s_at	AURKA	1.76	<0,001	1,30 - 2,39
	204767_s_at	FEN1	4.99	<0,001	2,15 - 11,62		204767_s_at	FEN1	1.7	0.19	0,77 - 3,76		204767_s_at	FEN1	2.69	0.001	1,50 - 4,85
	201710_at	MYBL2	5.37	<0,001	2,16 - 13,38		201710_at	MYBL2	1.57	0.321	0,65 - 3,80		201710_at	MYBL2	2.59	0.003	1,39 - 4,81
	200687_s_at	SF3B3	7.74	<0,001	2,61 - 22,98		200687_s_at	SF3B3	0.76	0.679	0,21 - 2,77		200687_s_at	SF3B3	2.44	0.045	1,02 - 5,82
	201930_at	MCM6	4.22	<0,001	1,93 - 9,23		201930_at	MCM6	1.68	0.168	0,80 - 3,52		201930_at	MCM6	2.49	0.001	1,46 - 4,24
	205898_at	CX3CR1	0.41	0.001	0,25 - 0,69		205898_at	CX3CR1	0.78	0.167	0,54 - 1,11		205898_at	CX3CR1	0.62	0.001	0,47 - 0,83
	202192_s_at	GAS7	0.07	0.001	0,01 - 0,31		202192_s_at	GAS7	0.93	0.858	0,40 - 2,14		202192_s_at	GAS7	0.43	0.02	0,21 - 0,88
	213599_at	OIP5	3.37	<0,001	1,71 - 6,62		213599_at	OIP5	0.87	0.768	0,35 - 2,16		213599_at	OIP5	1.75	0.04	1,03 - 2,98
	200783_s_at	STMN1	3.44	<0,001	1,73 - 6,83		200783_s_at	STMN1	1.05	0.899	0,50 - 2,20		200783_s_at	STMN1	1.89	0.015	1,13 - 3,15
	203755_at	BUB1B	3.48	0.001	1,71 - 7,07		203755_at	BUB1B	1.01	0.975	0,52 - 1,97		203755_at	BUB1B	1.75	0.02	1,09 - 2,80
	202870_s_at	CDC20	2.26	<0,001	1,43 - 3,55		202870_s_at	CDC20	1.18	0.471	0,75 - 1,87		202870_s_at	CDC20	1.59	0.005	1,15 - 2,19
	203358_s_at	EZH2	2.64	<0,001	1,56 - 4,46		203358_s_at	EZH2	1.56	0.144	0,86 - 2,83		203358_s_at	EZH2	2.02	0.001	1,36 - 3,01
	218726_at	HJURP	6.35	<0,001	2,38 - 16,96		218726_at	HJURP	1.31	0.616	0,45 - 3,80		218726_at	HJURP	2.88	0.006	1,35 - 6,17
	209137_s_at	USP10	8.47	0.001	2,42 - 29,63		209137_s_at	USP10	2.21	0.121	0,81 - 6,00		209137_s_at	USP10	3.67	0.001	1,72 - 7,84
	204822_at	TTK	3.09	<0,001	1,64 - 5,84		204822_at	TTK	1.89	0.087	0,91 - 3,93		204822_at	TTK	2.46	<0,001	1,51 - 3,99
	202709_at	FMOD	0.27	<0,001	0,13 - 0,55		202709_at	FMOD	1.07	0.822	0,60 - 1,89		202709_at	FMOD	0.63	0.041	0,40 - 0,98
	209541_at	IGF1	0.34	0.002	0,17 - 0,66		209541_at	IGF1	0.96	0.827	0,69 - 1,34		209541_at	IGF1	0.72	0.02	0,55 - 0,95
	209542_x_at	IGF1	0.14	0.001	0,05 - 0,43		209542_x_at	IGF1	0.96	0.894	0,55 - 1,69		209542_x_at	IGF1	0.58	0.028	0,36 - 0,94
	203806_s_at	FANCA	15.93	<0,001	3,45 - 73,44		203806_s_at	FANCA	3.34	0.179	0,57 - 19,44		203806_s_at	FANCA	7.41	0.001	2,29 - 24,03
	218663_at	NCAPG	3.46	0.001	1,69 - 7,07		218663_at	NCAPG	2.15	0.052	0,99 - 4,66		218663_at	NCAPG	2.71	<0,001	1,60 - 4,57
	201519_at	TOMM70A	26.76	<0,001	4,41 - 162,34		201519_at	TOMM70A	7.3	0.011	1,58 - 33,67		201519_at	TOMM70A	12.5	<0,001	3,82 - 40,86
	219000_s_at	DSCC1	3.35	0.001	1,65 - 6,79		219000_s_at	DSCC1	0.95	0.889	0,44 - 2,05		219000_s_at	DSCC1	1.69	0.044	1,01 - 2,83
	204641_at	NEK2	2.86	0.001	1,54 - 5,31		204641_at	NEK2	1.38	0.165	0,88 - 2,18		204641_at	NEK2	1.79	0.002	1,25 - 2,57
	204026_s_at	ZWINT	3.63	<0,001	1,77 - 7,44		204026_s_at	ZWINT	1.6	0.081	0,94 - 2,70		204026_s_at	ZWINT	2.15	<0,001	1,41 - 3,28
	218355_at	KIF4A	3.84	0.001	1,75 - 8,44		218355_at	KIF4A	1.09	0.779	0,58 - 2,06		218355_at	KIF4A	1.81	0.016	1,12 - 2,92
	212670_at	ELN	0.15	0.001	0,05 - 0,47		212670_at	ELN	0.84	0.404	0,56 - 1,26		212670_at	ELN	0.6	0.008	0,41 - 0,87
	202107_s_at	MCM2	3.69	<0,001	1,78 - 7,66		202107_s_at	MCM2	1.18	0.662	0,56 - 2,50		202107_s_at	MCM2	1.99	0.012	1,16 - 3,42
	204444_at	KIF11	2.51	0.001	1,48 - 4,27		204444_at	KIF11	1.46	0.206	0,81 - 2,64		204444_at	KIF11	1.93	0.001	1,29 - 2,88
	204092_s_at	AURKA	3.21	0.001	1,61 - 6,43		204092_s_at	AURKA	1.38	0.261	0,79 - 2,43		204092_s_at	AURKA	1.9	0.003	1,24 - 2,93
	205683_x_at	TPSAB1	0.34	0.001	0,18 - 0,64		205683_x_at	TPSAB1	0.97	0.862	0,71 - 1,33		205683_x_at	TPSAB1	0.73	0.028	0,55 - 0,97
	204817_at	ESPL1	8.36	<0,001	2,55 - 27,46		204817_at	ESPL1	2.09	0.182	0,71 - 6,15		204817_at	ESPL1	3.79	0.001	1,67 - 8,58
	218039_at	NUSAP1	3.2	0.001	1,65 - 6,21		218039_at	NUSAP1	1.32	0.229	0,84 - 2,09		218039_at	NUSAP1	1.8	0.002	1,23 - 2,62
	204126_s_at	CDC45	4.26	0.001	1,85 - 9,82		204126_s_at	CDC45	1.14	0.761	0,48 - 2,71		204126_s_at	CDC45	2.05	0.018	1,13 - 3,73
	209687_at	CXCL12	0.48	0.001	0,32 - 0,74		209687_at	CXCL12	0.89	0.563	0,60 - 1,32		209687_at	CXCL12	0.69	0.011	0,52 - 0,92
	207134_x_at	TPSB2	0.32	0.001	0,17 - 0,63		207134_x_at	TPSB2	0.96	0.825	0,70 - 1,33		207134_x_at	TPSB2	0.73	0.027	0,55 - 0,96
	210084_x_at	TPSAB1	0.29	0.001	0,14 - 0,60		210084_x_at	TPSAB1	0.96	0.796	0,70 - 1,32		210084_x_at	TPSAB1	0.72	0.024	0,53 - 0,96
	203418_at	CCNA2	2.96	0.001	1,56 - 5,60		203418_at	CCNA2	1.18	0.563	0,67 - 2,08		203418_at	CCNA2	1.72	0.012	1,13 - 2,62
	204887_s_at	PLK4	5.85	0.001	1,99 - 17,26		204887_s_at	PLK4	1.23	0.688	0,45 - 3,31		204887_s_at	PLK4	2.38	0.016	1,17 - 4,82
	211071_s_at	MLLT11	2.53	0.001	1,47 - 4,35		211071_s_at	MLLT11	0.43	0.084	0,17 - 1,12		211071_s_at	MLLT11	1.24	0.437	0,72 - 2,11
	219502_at	NEIL3	11.57	0.001	2,82 - 47,50		219502_at	NEIL3	1.47	0.703	0,21 - 10,46		219502_at	NEIL3	4.81	0.013	1,40 - 16,54
	201292_at	TOP2A	2.05	0.001	1,33 - 3,16		201292_at	TOP2A	1.45	0.038	1,02 - 2,06		201292_at	TOP2A	1.67	<0,001	1,27 - 2,19
	216474_x_at		0.3	0.001	0,14 - 0,61		216474_x_at		0.98	0.897	0,70 - 1,37		216474_x_at		0.72	0.034	0,53 - 0,98
	219395_at	ESRP2	3.64	0.001	1,68 - 7,92		219395_at	ESRP2	2.77	0.001	1,52 - 5,07		219395_at	ESRP2	3.07	<0,001	1,91 - 4,93
	201111_at	CSE1L	5.77	0.001	2,08 - 16,05		201111_at	CSE1L	1.18	0.685	0,52 - 2,68		201111_at	CSE1L	2.17	0.018	1,14 - 4,10
	203214_x_at	CDK1	3.06	0.001	1,55 - 6,05		203214_x_at	CDK1	1.06	0.82	0,65 - 1,73		203214_x_at	CDK1	1.56	0.027	1,05 - 2,30
	213647_at	DNA2	21.78	0.001	3,50 - 135,58		213647_at	DNA2	0.66	0.652	0,11 - 3,97		213647_at	DNA2	3.11	0.085	0,86 - 11,27
	38158_at	ESPL1	9.38	0.001	2,58 - 34,14		38158_at	ESPL1	1.28	0.684	0,40 - 4,11		38158_at	ESPL1	2.96	0.016	1,22 - 7,17
	217767_at	C3	0.31	0.001	0,15 - 0,63		217767_at	C3	0.62	0.061	0,37 - 1,02		217767_at	C3	0.49	0.001	0,33 - 0,74
	207741_x_at	TPSAB1	0.16	0.001	0,05 - 0,46		207741_x_at	TPSAB1	0.96	0.859	0,63 - 1,46		207741_x_at	TPSAB1	0.65	0.033	0,43 - 0,97
	201177_s_at	UBA2	39.14	0.001	4,31 - 355,22		201177_s_at	UBA2	1.17	0.874	0,17 - 8,12		201177_s_at	UBA2	5.19	0.025	1,23 - 21,96
	201890_at	RRM2	2.68	0.001	1,48 - 4,83		201890_at	RRM2	1.38	0.104	0,94 - 2,03		201890_at	RRM2	1.73	0.001	1,24 - 2,40
	220195_at	MBD5	5.65	0.001	2,12 - 15,07		220195_at	MBD5	1.37	0.678	0,31 - 5,95		220195_at	MBD5	3.37	0.011	1,31 - 8,65
	205339_at	STIL	6.31	0.001	2,06 - 19,31		205339_at	STIL	3.14	0.042	1,04 - 9,48		205339_at	STIL	4.35	<0,001	1,98 - 9,58
	208696_at	CCT5	6.42	0.001	2,06 - 20,00		208696_at	CCT5	1.14	0.792	0,42 - 3,13		208696_at	CCT5	2.31	0.026	1,11 - 4,84
	204023_at	RFC4	3	0.001	1,56 - 5,74		204023_at	RFC4	2.07	0.023	1,11 - 3,86		204023_at	RFC4	2.44	<0,001	1,55 - 3,83
	205240_at	GPSM2	6.11	0.001	2,15 - 17,38		205240_at	GPSM2	1.17	0.786	0,37 - 3,74		205240_at	GPSM2	2.68	0.017	1,19 - 6,03
	205394_at	CHEK1	7.44	0.001	2,16 - 25,66		205394_at	CHEK1	0.68	0.521	0,20 - 2,24		205394_at	CHEK1	1.85	0.143	0,81 - 4,22
	217023_x_at		0.18	0.001	0,06 - 0,49		217023_x_at		0.94	0.787	0,62 - 1,44		217023_x_at		0.64	0.028	0,43 - 0,95
	212070_at	GPR56	4.01	0.001	1,77 - 9,09		212070_at	GPR56	1.36	0.382	0,68 - 2,70		212070_at	GPR56	2.07	0.007	1,22 - 3,52
	203565_s_at	MNAT1	9.86	0.001	2,51 - 38,77		203565_s_at	MNAT1	2.35	0.17	0,69 - 7,99		203565_s_at	MNAT1	4.35	0.002	1,74 - 10,85
	209891_at	SPC25	8.33	0.002	2,24 - 30,95		209891_at	SPC25	4.65	0.013	1,37 - 15,72		209891_at	SPC25	6.02	<0,001	2,46 - 14,72
	212020_s_at	MKI67	4.28	0.002	1,73 - 10,57		212020_s_at	MKI67	0.58	0.337	0,19 - 1,75		212020_s_at	MKI67	1.53	0.217	0,78 - 3,02
	216380_x_at		0.06	0.001	0,01 - 0,32		216380_x_at		0.25	0.033	0,07 - 0,89		216380_x_at		0.15	<0,001	0,06 - 0,41
	209199_s_at	MEF2C	0.15	0.001	0,05 - 0,47		209199_s_at	MEF2C	0.5	0.088	0,23 - 1,11		209199_s_at	MEF2C	0.34	0.001	0,18 - 0,65
	202095_s_at	BIRC5	2.29	0.002	1,37 - 3,85		202095_s_at	BIRC5	1.31	0.197	0,87 - 1,96		202095_s_at	BIRC5	1.61	0.003	1,17 - 2,22
	221219_s_at	KLHDC4	7.08	0.001	2,16 - 23,19		221219_s_at	KLHDC4	2.4	0.142	0,75 - 7,71		221219_s_at	KLHDC4	3.94	0.001	1,70 - 9,12
	218447_at	CMC2	5.46	0.002	1,84 - 16,18		218447_at	CMC2	1.8	0.174	0,77 - 4,22		218447_at	CMC2	2.73	0.003	1,41 - 5,26
	202200_s_at	SRPK1	8.14	0.001	2,23 - 29,69		202200_s_at	SRPK1	1.96	0.246	0,63 - 6,15		202200_s_at	SRPK1	3.52	0.004	1,49 - 8,31
	215382_x_at	TPSAB1	0.26	0.002	0,11 - 0,61		215382_x_at	TPSAB1	0.96	0.793	0,68 - 1,34		215382_x_at	TPSAB1	0.71	0.033	0,52 - 0,97
	208952_s_at	LARP4B	5.16	0.001	1,88 - 14,16		208952_s_at	LARP4B	1.5	0.501	0,46 - 4,93		208952_s_at	LARP4B	2.76	0.011	1,26 - 6,04
	221780_s_at	DDX27	7.19	0.002	2,08 - 24,85		221780_s_at	DDX27	4.74	0.011	1,42 - 15,75		221780_s_at	DDX27	5.74	<0,001	2,42 - 13,60
	202779_s_at	UBE2S	2.41	0.001	1,40 - 4,13		202779_s_at	UBE2S	0.93	0.802	0,54 - 1,60		202779_s_at	UBE2S	1.41	0.077	0,96 - 2,07
	207469_s_at	PIR	1.99	0.003	1,27 - 3,12		207469_s_at	PIR	1.26	0.318	0,80 - 1,97		207469_s_at	PIR	1.53	0.008	1,12 - 2,10
	220865_s_at	PDSS1	2.54	0.002	1,39 - 4,65		220865_s_at	PDSS1	1.72	0.154	0,82 - 3,64		220865_s_at	PDSS1	2.11	0.002	1,32 - 3,39
	211042_x_at	MCAM	4.15	0.003	1,64 - 10,51		211042_x_at	MCAM	2.27	0.079	0,91 - 5,64		211042_x_at	MCAM	2.97	0.001	1,55 - 5,67
	201010_s_at	TXNIP	0.17	0.003	0,05 - 0,54		201010_s_at	TXNIP	0.68	0.375	0,29 - 1,58		201010_s_at	TXNIP	0.41	0.009	0,21 - 0,80
	202503_s_at	KIAA0101	3.25	0.001	1,57 - 6,72		202503_s_at	KIAA0101	1.59	0.067	0,97 - 2,62		202503_s_at	KIAA0101	2.03	0.001	1,34 - 3,07
	202240_at	PLK1	6.59	0.002	1,98 - 21,99		202240_at	PLK1	1.53	0.469	0,48 - 4,88		202240_at	PLK1	2.83	0.014	1,24 - 6,45
	204244_s_at	DBF4	3.86	0.002	1,68 - 8,90		204244_s_at	DBF4	1.49	0.446	0,53 - 4,20		204244_s_at	DBF4	2.5	0.008	1,26 - 4,94
	211577_s_at	IGF1	0.09	0.003	0,02 - 0,42		211577_s_at	IGF1	1.01	0.968	0,53 - 1,93		211577_s_at	IGF1	0.58	0.078	0,32 - 1,06
	222077_s_at	RACGAP1	3.3	0.002	1,52 - 7,16		222077_s_at	RACGAP1	1.53	0.106	0,91 - 2,55		222077_s_at	RACGAP1	1.97	0.002	1,28 - 3,01
	213008_at	FANCI	3.44	0.003	1,54 - 7,67		213008_at	FANCI	1.02	0.948	0,51 - 2,04		213008_at	FANCI	1.66	0.05	1,00 - 2,76
	222118_at	CENPN	80.91	0.002	4,72 - 1387,03		222118_at	CENPN	0.32	0.49	0,01 - 8,03		222118_at	CENPN	4.23	0.179	0,52 - 34,61
	200021_at	CFL1	1142.88	0.002	13,75 - 94989,50		200021_at	CFL1	6.14	0.206	0,37 - 102,64		200021_at	CFL1	31.26	0.004	2,97 - 328,74
	210559_s_at	CDK1	2.52	0.003	1,36 - 4,66		210559_s_at	CDK1	1.1	0.646	0,73 - 1,64		210559_s_at	CDK1	1.45	0.028	1,04 - 2,03
	208080_at	AURKA	47.08	0.003	3,78 - 586,06		208080_at	AURKA	0.82	0.868	0,08 - 8,03		208080_at	AURKA	4.3	0.088	0,80 - 22,98
	219411_at	ELMO3	4.15	0.002	1,65 - 10,40		219411_at	ELMO3	0.99	0.971	0,45 - 2,17		219411_at	ELMO3	1.72	0.076	0,95 - 3,12
	211734_s_at	FCER1A	0.09	0.008	0,01 - 0,53		211734_s_at	FCER1A	0.63	0.112	0,36 - 1,11		211734_s_at	FCER1A	0.44	0.003	0,25 - 0,76
	219745_at	TMEM180	14.93	0.002	2,67 - 83,63		219745_at	TMEM180	3.33	0.226	0,48 - 23,21		219745_at	TMEM180	7.37	0.003	2,01 - 27,08
	218883_s_at	MLF1IP	2.73	0.003	1,42 - 5,26		218883_s_at	MLF1IP	1.71	0.028	1,06 - 2,75		218883_s_at	MLF1IP	2.03	<0,001	1,38 - 2,99
	218308_at	TACC3	3.93	0.002	1,62 - 9,51		218308_at	TACC3	1.69	0.207	0,75 - 3,79		218308_at	TACC3	2.4	0.004	1,33 - 4,35
	205909_at	POLE2	4.4	0.003	1,66 - 11,65		205909_at	POLE2	0.69	0.513	0,22 - 2,12		205909_at	POLE2	1.62	0.187	0,79 - 3,33
	209238_at	STX3	16.59	0.002	2,71 - 101,61		209238_at	STX3	1.53	0.566	0,36 - 6,51		209238_at	STX3	3.88	0.019	1,25 - 12,02
	208905_at	CYCS	21.56	0.002	3,00 - 155,16		208905_at	CYCS	2.92	0.175	0,62 - 13,72		208905_at	CYCS	6.38	0.003	1,87 - 21,84
	214710_s_at	CCNB1	2.76	0.003	1,42 - 5,37		214710_s_at	CCNB1	1.09	0.722	0,67 - 1,78		214710_s_at	CCNB1	1.53	0.034	1,03 - 2,27
	218252_at	CKAP2	6.46	0.003	1,91 - 21,86		218252_at	CKAP2	7.95	0.001	2,34 - 27,02		218252_at	CKAP2	7.16	<0,001	3,03 - 16,92
	208968_s_at	CIAPIN1	7.97	0.004	1,95 - 32,51		208968_s_at	CIAPIN1	0.86	0.822	0,22 - 3,29		208968_s_at	CIAPIN1	2.24	0.091	0,88 - 5,72
	200032_s_at	RPL9	0.01	0.003	0,00 - 0,17		200032_s_at	RPL9	0.03	0.018	0,00 - 0,54		200032_s_at	RPL9	0.02	<0,001	0,00 - 0,14
	203022_at	RNASEH2A	3.48	0.003	1,52 - 7,96		203022_at	RNASEH2A	1.82	0.116	0,86 - 3,84		203022_at	RNASEH2A	2.41	0.002	1,38 - 4,22
	219004_s_at	MIS18A	5.95	0.004	1,78 - 19,87		219004_s_at	MIS18A	2.47	0.045	1,02 - 5,98		219004_s_at	MIS18A	3.37	0.001	1,67 - 6,80
	213523_at	CCNE1	4.16	0.003	1,62 - 10,65		213523_at	CCNE1	4.29	0.002	1,72 - 10,69		213523_at	CCNE1	4.22	<0,001	2,20 - 8,13
	213520_at	RECQL4	6.51	0.003	1,86 - 22,78		213520_at	RECQL4	4.18	0.007	1,48 - 11,78		213520_at	RECQL4	4.98	<0,001	2,24 - 11,10
	221597_s_at	TMEM208	6.47	0.004	1,82 - 23,05		221597_s_at	TMEM208	2.51	0.07	0,93 - 6,76		221597_s_at	TMEM208	3.56	0.001	1,64 - 7,75
	219510_at	POLQ	21.96	0.002	3,16 - 152,66		219510_at	POLQ	0.94	0.936	0,18 - 4,78		219510_at	POLQ	3.48	0.066	0,92 - 13,11
	201091_s_at	CBX3	6.57	0.002	2,00 - 21,57		201091_s_at	CBX3	4.99	0.006	1,57 - 15,88		201091_s_at	CBX3	5.69	<0,001	2,47 - 13,13
	205034_at	CCNE2	1.98	0.004	1,24 - 3,16		205034_at	CCNE2	1.45	0.139	0,89 - 2,39		205034_at	CCNE2	1.68	0.003	1,19 - 2,38
	222105_s_at	NKIRAS2	7.81	0.004	1,94 - 31,39		222105_s_at	NKIRAS2	5.18	0.006	1,59 - 16,87		222105_s_at	NKIRAS2	6.14	<0,001	2,50 - 15,11
	201293_x_at	PPIA	105.28	0.003	4,93 - 2249,40		201293_x_at	PPIA	1.69	0.645	0,18 - 15,62		201293_x_at	PPIA	7.5	0.028	1,25 - 45,03
	201137_s_at	HLA-DPB1	0.32	0.004	0,14 - 0,69		201137_s_at	HLA-DPB1	0.79	0.438	0,43 - 1,44		201137_s_at	HLA-DPB1	0.57	0.018	0,35 - 0,91
	213037_x_at	STAU1	13.7	0.004	2,33 - 80,69		213037_x_at	STAU1	2.92	0.15	0,68 - 12,55		213037_x_at	STAU1	5.27	0.004	1,71 - 16,23
	211938_at	EIF4B	0.1	0.004	0,02 - 0,48		211938_at	EIF4B	0.13	0.003	0,04 - 0,50		211938_at	EIF4B	0.12	<0,001	0,04 - 0,33
	201266_at	TXNRD1	4.3	0.005	1,55 - 11,91		201266_at	TXNRD1	0.79	0.629	0,31 - 2,03		201266_at	TXNRD1	1.6	0.17	0,82 - 3,13
	212722_s_at	JMJD6	3.58	0.004	1,51 - 8,49		212722_s_at	JMJD6	1.19	0.715	0,46 - 3,08		212722_s_at	JMJD6	2.03	0.038	1,04 - 3,97
	208904_s_at	RPS28	0.01	0.003	0,00 - 0,23		208904_s_at	RPS28	0.2	0.23	0,01 - 2,80		208904_s_at	RPS28	0.06	0.006	0,01 - 0,44
	209832_s_at	CDT1	4.36	0.004	1,60 - 11,87		209832_s_at	CDT1	1.39	0.514	0,51 - 3,77		209832_s_at	CDT1	2.19	0.027	1,09 - 4,37
	213577_at	SQLE	3.78	0.005	1,49 - 9,60		213577_at	SQLE	2.7	0.026	1,13 - 6,44		213577_at	SQLE	3.14	<0,001	1,66 - 5,96
	209747_at	TGFB3	0.17	0.005	0,05 - 0,58		209747_at	TGFB3	0.9	0.784	0,42 - 1,93		209747_at	TGFB3	0.53	0.055	0,28 - 1,01
	201112_s_at	CSE1L	4.63	0.005	1,60 - 13,39		201112_s_at	CSE1L	0.36	0.062	0,12 - 1,05		201112_s_at	CSE1L	1.11	0.795	0,51 - 2,39
	209709_s_at	HMMR	3.61	0.004	1,50 - 8,72		209709_s_at	HMMR	1.45	0.355	0,66 - 3,17		209709_s_at	HMMR	2.13	0.013	1,17 - 3,86
	219544_at	BORA	5.28	0.003	1,74 - 15,99		219544_at	BORA	3.72	0.079	0,86 - 16,09		219544_at	BORA	4.62	0.001	1,85 - 11,53
	205167_s_at	CDC25C	7.74	0.005	1,87 - 32,06		205167_s_at	CDC25C	3.96	0.05	1,00 - 15,66		205167_s_at	CDC25C	5.41	0.001	2,00 - 14,66
	204162_at	NDC80	2.29	0.007	1,26 - 4,16		204162_at	NDC80	1.45	0.233	0,79 - 2,66		204162_at	NDC80	1.78	0.008	1,16 - 2,72
	218564_at	RFWD3	8.67	0.007	1,83 - 41,17		218564_at	RFWD3	0.96	0.958	0,21 - 4,40		218564_at	RFWD3	2.48	0.096	0,85 - 7,18
	206173_x_at	GABPB1	24.6	0.004	2,73 - 222,11		206173_x_at	GABPB1	0.39	0.344	0,05 - 2,77		206173_x_at	GABPB1	2.18	0.321	0,47 - 10,13
	218074_at	FAM96B	4.96	0.006	1,59 - 15,47		218074_at	FAM96B	2	0.148	0,78 - 5,10		218074_at	FAM96B	2.8	0.005	1,37 - 5,72
	204768_s_at	FEN1	3.55	0.005	1,46 - 8,68		204768_s_at	FEN1	0.92	0.822	0,44 - 1,91		204768_s_at	FEN1	1.56	0.122	0,89 - 2,73
	218497_s_at	RNASEH1	10.46	0.005	2,05 - 53,35		218497_s_at	RNASEH1	1.68	0.499	0,37 - 7,58		218497_s_at	RNASEH1	3.75	0.022	1,22 - 11,56
	211814_s_at	CCNE2	2.01	0.008	1,20 - 3,35		211814_s_at	CCNE2	1.18	0.637	0,60 - 2,32		211814_s_at	CCNE2	1.57	0.037	1,03 - 2,39
	219882_at	TTLL7	4.2	0.007	1,48 - 11,90		219882_at	TTLL7	1.44	0.56	0,42 - 4,93		219882_at	TTLL7	2.46	0.027	1,11 - 5,44
	204510_at	CDC7	3.33	0.007	1,39 - 7,98		204510_at	CDC7	0.73	0.593	0,23 - 2,33		204510_at	CDC7	1.64	0.181	0,80 - 3,36
	202543_s_at	GMFB	5.12	0.005	1,64 - 15,96		202543_s_at	GMFB	1.9	0.143	0,80 - 4,49		202543_s_at	GMFB	2.74	0.004	1,37 - 5,47
	219507_at	RSRC1	3.17	0.007	1,37 - 7,35		219507_at	RSRC1	4	<0,001	2,09 - 7,67		219507_at	RSRC1	3.67	<0,001	2,19 - 6,15
	203625_x_at	SKP2	2.98	0.007	1,34 - 6,64		203625_x_at	SKP2	2.24	0.021	1,13 - 4,44		203625_x_at	SKP2	2.51	<0,001	1,50 - 4,22
	202153_s_at	NUP62	8.3	0.006	1,84 - 37,44		202153_s_at	NUP62	3.27	0.085	0,85 - 12,59		202153_s_at	NUP62	4.84	0.002	1,78 - 13,17
	203046_s_at	TIMELESS	2.9	0.006	1,36 - 6,18		203046_s_at	TIMELESS	1.57	0.257	0,72 - 3,43		203046_s_at	TIMELESS	2.1	0.009	1,20 - 3,67
	220085_at	HELLS	2.83	0.008	1,31 - 6,15		220085_at	HELLS	2.52	0.046	1,02 - 6,23		220085_at	HELLS	2.69	0.001	1,49 - 4,86
	211991_s_at	HLA-DPA1	0.35	0.007	0,16 - 0,75		211991_s_at	HLA-DPA1	0.8	0.423	0,46 - 1,39		211991_s_at	HLA-DPA1	0.6	0.023	0,39 - 0,93
	201009_s_at	TXNIP	0.22	0.006	0,08 - 0,65		201009_s_at	TXNIP	0.77	0.461	0,39 - 1,53		201009_s_at	TXNIP	0.51	0.025	0,29 - 0,92
	203362_s_at	MAD2L1	2.51	0.008	1,27 - 4,95		203362_s_at	MAD2L1	1.43	0.189	0,84 - 2,46		203362_s_at	MAD2L1	1.77	0.008	1,16 - 2,69
	201479_at	DKC1	6.49	0.008	1,65 - 25,55		201479_at	DKC1	1.25	0.717	0,38 - 4,12		201479_at	DKC1	2.36	0.062	0,96 - 5,82
	212729_at	DLG3	5.37	0.006	1,63 - 17,65		212729_at	DLG3	0.24	0.018	0,07 - 0,79		212729_at	DLG3	0.97	0.954	0,41 - 2,32
	218131_s_at	GATAD2A	4.09	0.007	1,46 - 11,47		218131_s_at	GATAD2A	1.06	0.923	0,30 - 3,74		218131_s_at	GATAD2A	2.08	0.076	0,93 - 4,69
	201136_at	PLP2	6.49	0.006	1,71 - 24,56		201136_at	PLP2	0.74	0.515	0,29 - 1,85		201136_at	PLP2	1.5	0.302	0,70 - 3,22
	204146_at	RAD51AP1	2.27	0.008	1,24 - 4,13		204146_at	RAD51AP1	0.98	0.955	0,46 - 2,07		204146_at	RAD51AP1	1.44	0.132	0,90 - 2,31
	212281_s_at	TMEM97	2.14	0.005	1,25 - 3,64		212281_s_at	TMEM97	1.39	0.167	0,87 - 2,22		212281_s_at	TMEM97	1.67	0.006	1,16 - 2,40
	219983_at	HRASLS	2.17	0.009	1,22 - 3,87		219983_at	HRASLS	1.57	0.11	0,90 - 2,72		219983_at	HRASLS	1.81	0.004	1,21 - 2,69
	219787_s_at	ECT2	2.23	0.008	1,24 - 4,01		219787_s_at	ECT2	1.45	0.129	0,90 - 2,35		219787_s_at	ECT2	1.72	0.004	1,18 - 2,49
	210567_s_at	SKP2	23.63	0.009	2,24 - 249,35		210567_s_at	SKP2	0.85	0.92	0,04 - 19,31		210567_s_at	SKP2	5.33	0.093	0,76 - 37,52
	209828_s_at	IL16	0.01	0.006	0,00 - 0,24		209828_s_at	IL16	0.99	0.986	0,19 - 5,19		209828_s_at	IL16	0.29	0.116	0,06 - 1,36
	207320_x_at	STAU1	9.93	0.008	1,82 - 54,07		207320_x_at	STAU1	2	0.361	0,45 - 8,90		207320_x_at	STAU1	3.78	0.02	1,24 - 11,57
	202094_at	BIRC5	3.33	0.008	1,36 - 8,11		202094_at	BIRC5	1.86	0.153	0,79 - 4,37		202094_at	BIRC5	2.4	0.006	1,29 - 4,47
	203350_at	AP1G1	4.77	0.008	1,50 - 15,15		203350_at	AP1G1	1.44	0.553	0,44 - 4,74		203350_at	AP1G1	2.53	0.029	1,10 - 5,82
	222037_at	MCM4	2.54	0.009	1,26 - 5,12		222037_at	MCM4	0.89	0.687	0,49 - 1,59		222037_at	MCM4	1.34	0.197	0,86 - 2,09
	203276_at	LMNB1	3.35	0.009	1,35 - 8,29		203276_at	LMNB1	1.46	0.299	0,72 - 2,97		203276_at	LMNB1	1.97	0.016	1,14 - 3,42
	206316_s_at	KNTC1	6.51	0.008	1,62 - 26,15		206316_s_at	KNTC1	0.58	0.392	0,17 - 2,01		206316_s_at	KNTC1	1.53	0.358	0,62 - 3,79
	209302_at	POLR2H	6.72	0.008	1,66 - 27,29		209302_at	POLR2H	7.01	<0,001	2,36 - 20,84		209302_at	POLR2H	6.9	<0,001	2,92 - 16,31
	202610_s_at	MED14	4.31	0.009	1,44 - 12,92		202610_s_at	MED14	0.99	0.99	0,41 - 2,40		202610_s_at	MED14	1.68	0.134	0,85 - 3,29
	212661_x_at	PPIA	53.96	0.008	2,90 - 1005,42		212661_x_at	PPIA	1.29	0.82	0,15 - 11,23		212661_x_at	PPIA	4.99	0.068	0,89 - 28,10
	203666_at	CXCL12	0.33	0.009	0,14 - 0,75		203666_at	CXCL12	0.81	0.518	0,43 - 1,54		203666_at	CXCL12	0.58	0.034	0,35 - 0,96
	201001_s_at		3.24	0.008	1,36 - 7,76		201001_s_at		1.61	0.247	0,72 - 3,61		201001_s_at		2.16	0.011	1,19 - 3,92
	203644_s_at	MON1B	12.71	0.01	1,86 - 86,83		203644_s_at	MON1B	0.34	0.278	0,05 - 2,38		203644_s_at	MON1B	1.74	0.427	0,44 - 6,85
	202947_s_at	GYPC	0.05	0.01	0,01 - 0,49		202947_s_at	GYPC	0.58	0.405	0,16 - 2,09		202947_s_at	GYPC	0.29	0.028	0,09 - 0,87
	213101_s_at	ACTR3	40.46	0.007	2,73 - 599,53		213101_s_at	ACTR3	2.67	0.33	0,37 - 19,17		213101_s_at	ACTR3	7.2	0.015	1,46 - 35,46
	201933_at	CHMP1A	4.74	0.009	1,47 - 15,24		201933_at	CHMP1A	1.46	0.492	0,50 - 4,29		201933_at	CHMP1A	2.27	0.038	1,05 - 4,92
	204170_s_at	CKS2	2.73	0.009	1,29 - 5,79		204170_s_at	CKS2	2.35	0.002	1,38 - 4,00		204170_s_at	CKS2	2.47	<0,001	1,60 - 3,82
	205024_s_at	RAD51	6.28	0.011	1,54 - 25,70		205024_s_at	RAD51	1.76	0.378	0,50 - 6,16		205024_s_at	RAD51	3.02	0.023	1,17 - 7,83
	219494_at	RAD54B	3.36	0.012	1,30 - 8,65		219494_at	RAD54B	0.84	0.712	0,34 - 2,09		219494_at	RAD54B	1.52	0.202	0,80 - 2,88
	211990_at	HLA-DPA1	0.28	0.012	0,10 - 0,76		211990_at	HLA-DPA1	1.05	0.905	0,45 - 2,46		211990_at	HLA-DPA1	0.63	0.155	0,33 - 1,19
	208944_at	TGFBR2	0.33	0.013	0,13 - 0,79		208944_at	TGFBR2	0.52	0.039	0,28 - 0,97		208944_at	TGFBR2	0.44	0.002	0,27 - 0,73
	201277_s_at	HNRNPAB	7.81	0.008	1,70 - 35,90		201277_s_at	HNRNPAB	1.93	0.31	0,54 - 6,87		201277_s_at	HNRNPAB	3.35	0.018	1,23 - 9,14
	219499_at	SEC61A2	2.39	0.013	1,20 - 4,73		219499_at	SEC61A2	0.43	0.23	0,11 - 1,71		219499_at	SEC61A2	1.2	0.596	0,61 - 2,37
	208875_s_at	PAK2	4.56	0.011	1,41 - 14,75		208875_s_at	PAK2	1.92	0.146	0,80 - 4,63		208875_s_at	PAK2	2.65	0.006	1,31 - 5,33
	209263_x_at	TSPAN4	0.25	0.012	0,08 - 0,74		209263_x_at	TSPAN4	1.88	0.231	0,67 - 5,28		209263_x_at	TSPAN4	0.8	0.554	0,38 - 1,68
	215380_s_at	GGCT	6.31	0.012	1,50 - 26,64		215380_s_at	GGCT	1.98	0.205	0,69 - 5,67		215380_s_at	GGCT	3.04	0.01	1,30 - 7,10
	217478_s_at	HLA-DMA	0.35	0.012	0,15 - 0,79		217478_s_at	HLA-DMA	0.92	0.779	0,50 - 1,68		217478_s_at	HLA-DMA	0.65	0.08	0,40 - 1,05
	218585_s_at	DTL	1.87	0.01	1,16 - 3,01		218585_s_at	DTL	1.25	0.203	0,89 - 1,77		218585_s_at	DTL	1.43	0.011	1,08 - 1,89
	203560_at	GGH	1.82	0.013	1,13 - 2,91		203560_at	GGH	0.95	0.804	0,61 - 1,47		203560_at	GGH	1.25	0.165	0,91 - 1,72
	202496_at	EDC4	11.32	0.014	1,65 - 77,60		202496_at	EDC4	2.48	0.249	0,53 - 11,67		202496_at	EDC4	4.32	0.016	1,32 - 14,19
	208641_s_at	RAC1	15.88	0.012	1,86 - 135,83		208641_s_at	RAC1	3.06	0.303	0,36 - 25,74		208641_s_at	RAC1	6.45	0.016	1,42 - 29,21
	219121_s_at	ESRP1	3.06	0.012	1,28 - 7,35		219121_s_at	ESRP1	0.91	0.79	0,44 - 1,86		219121_s_at	ESRP1	1.44	0.197	0,83 - 2,49
	200807_s_at	HSPD1	9.31	0.014	1,58 - 54,75		200807_s_at	HSPD1	1.27	0.727	0,34 - 4,76		200807_s_at	HSPD1	2.58	0.081	0,89 - 7,52
	216977_x_at	SNRPA1	4.24	0.013	1,35 - 13,32		216977_x_at	SNRPA1	0.91	0.876	0,29 - 2,86		216977_x_at	SNRPA1	1.75	0.165	0,79 - 3,85
	201797_s_at	VARS	6.26	0.012	1,50 - 26,19		201797_s_at	VARS	1.59	0.461	0,46 - 5,46		201797_s_at	VARS	2.8	0.033	1,08 - 7,24
	204827_s_at	CCNF	45.06	0.014	2,13 - 951,09		204827_s_at	CCNF	53.56	0.004	3,65 - 785,40		204827_s_at	CCNF	49.66	<0,001	6,62 - 372,47
	213088_s_at	DNAJC9	3.56	0.014	1,29 - 9,81		213088_s_at	DNAJC9	1.43	0.439	0,58 - 3,55		213088_s_at	DNAJC9	2.05	0.037	1,05 - 4,03
	204037_at	LPAR1	0.14	0.013	0,03 - 0,66		204037_at	LPAR1	0.92	0.866	0,36 - 2,38		204037_at	LPAR1	0.51	0.103	0,23 - 1,15
	204167_at	BTD	0.15	0.014	0,03 - 0,69		204167_at	BTD	0.39	0.125	0,12 - 1,30		204167_at	BTD	0.27	0.007	0,11 - 0,69
	213007_at	FANCI	2.77	0.016	1,21 - 6,34		213007_at	FANCI	1.62	0.188	0,79 - 3,32		213007_at	FANCI	2.02	0.012	1,17 - 3,49
	204531_s_at	BRCA1	7.66	0.018	1,42 - 41,22		204531_s_at	BRCA1	1.08	0.914	0,27 - 4,38		204531_s_at	BRCA1	2.28	0.127	0,79 - 6,54
	221839_s_at	UBAP2	13.9	0.016	1,64 - 118,07		221839_s_at	UBAP2	1.15	0.873	0,20 - 6,59		221839_s_at	UBAP2	3.04	0.105	0,79 - 11,67
	207098_s_at	MFN1	4.95	0.015	1,36 - 18,09		207098_s_at	MFN1	2.98	0.026	1,14 - 7,79		207098_s_at	MFN1	3.57	0.001	1,65 - 7,71
	218844_at	ACSF2	0.28	0.018	0,10 - 0,81		218844_at	ACSF2	1.56	0.276	0,70 - 3,49		218844_at	ACSF2	0.83	0.559	0,44 - 1,56
	205436_s_at	H2AFX	2.53	0.016	1,19 - 5,40		205436_s_at	H2AFX	1.76	0.043	1,02 - 3,03		205436_s_at	H2AFX	1.98	0.002	1,28 - 3,07
	218346_s_at	SESN1	0.26	0.019	0,08 - 0,80		218346_s_at	SESN1	0.57	0.206	0,24 - 1,36		218346_s_at	SESN1	0.42	0.014	0,21 - 0,84
	205733_at	BLM	4.46	0.017	1,31 - 15,20		205733_at	BLM	2.5	0.097	0,85 - 7,39		205733_at	BLM	3.19	0.005	1,42 - 7,16
	204826_at	CCNF	7.48	0.02	1,38 - 40,69		204826_at	CCNF	4.2	0.029	1,16 - 15,24		204826_at	CCNF	5.19	0.002	1,87 - 14,43
	218777_at	REEP4	5.66	0.017	1,36 - 23,63		218777_at	REEP4	1.07	0.922	0,29 - 3,86		218777_at	REEP4	2.14	0.126	0,81 - 5,65
	208029_s_at	LAPTM4B	1.88	0.019	1,11 - 3,18		208029_s_at	LAPTM4B	1.02	0.948	0,65 - 1,59		208029_s_at	LAPTM4B	1.28	0.149	0,91 - 1,80
	219984_s_at	HRASLS	3.1	0.023	1,17 - 8,23		219984_s_at	HRASLS	1.65	0.29	0,65 - 4,18		219984_s_at	HRASLS	2.16	0.024	1,11 - 4,22
	205330_at	MN1	0.32	0.023	0,12 - 0,85		205330_at	MN1	0.83	0.521	0,47 - 1,47		205330_at	MN1	0.61	0.054	0,37 - 1,01
	219588_s_at	NCAPG2	2.92	0.021	1,18 - 7,23		219588_s_at	NCAPG2	1.16	0.772	0,43 - 3,10		219588_s_at	NCAPG2	1.82	0.083	0,92 - 3,58
	201791_s_at	DHCR7	2.24	0.023	1,12 - 4,50		201791_s_at	DHCR7	1.15	0.646	0,64 - 2,07		201791_s_at	DHCR7	1.49	0.075	0,96 - 2,32
	201090_x_at	TUBA1B	11.73	0.021	1,46 - 94,20		201090_x_at	TUBA1B	0.54	0.452	0,10 - 2,73		201090_x_at	TUBA1B	1.72	0.396	0,49 - 6,05
	202408_s_at	PRPF31	4.05	0.018	1,27 - 12,89		202408_s_at	PRPF31	1.4	0.633	0,35 - 5,64		202408_s_at	PRPF31	2.4	0.062	0,96 - 6,02
	208887_at	EIF3G	0.2	0.02	0,05 - 0,78		208887_at	EIF3G	0.66	0.514	0,19 - 2,30		208887_at	EIF3G	0.4	0.055	0,16 - 1,02
	208775_at	XPO1	44.64	0.009	2,60 - 765,90		208775_at	XPO1	2.64	0.389	0,29 - 23,85		208775_at	XPO1	7.71	0.022	1,34 - 44,25
	209186_at	ATP2A2	5.22	0.023	1,26 - 21,63		209186_at	ATP2A2	0.33	0.03	0,12 - 0,90		209186_at	ATP2A2	0.89	0.774	0,39 - 2,02
	212051_at	WIPF2	2.88	0.001	1,55 - 5,37		212051_at	WIPF2	1.71	0.206	0,74 - 3,95		212051_at	WIPF2	2.34	0.001	1,39 - 3,95
	218374_s_at	C12orf4	3.83	0.021	1,23 - 11,94		218374_s_at	C12orf4	0.4	0.246	0,09 - 1,87		218374_s_at	C12orf4	1.26	0.647	0,47 - 3,42
	208396_s_at	PDE1A	0.01	0.01	0,00 - 0,35		208396_s_at	PDE1A	0.2	0.068	0,04 - 1,13		208396_s_at	PDE1A	0.09	0.003	0,02 - 0,45

## Sheet: S6B Rotterdam
	S6 Table B: Summary of the 243 early-type genes in the Rotterdam cohort, with results of the univariate Cox analysis are shown for both the early (up to three years) and the late period (from three years), as well as for a conventional model without time restriction. Genes marked in green have an unadjusted p-value <0.05. HR: hazard ratio; CI: confidence interval.
	Early-type genes analysed in the early period						Early-type genes analysed in the late period						Early-type genes analysed using a non-time restricted model
			univariate						univariate						univariate
	Affy ID	Gene symbol	HR	p-value	95%-CI		Affy ID	Gene symbol	HR	p-value	95%-CI		Affy ID	Gene symbol	HR	p-value	95%-CI
	214804_at	CENPI	7.47	0.001	2,21 - 25,25		214804_at	CENPI	2.12	0.346	0,44 - 10,14		214804_at	CENPI	4.46	0.002	1,72 - 11,58
	204729_s_at	STX1A	5.31	<0,001	2,29 - 12,30		204729_s_at	STX1A	2.48	0.149	0,72 - 8,53		204729_s_at	STX1A	4.09	<0,001	2,01 - 8,35
	204825_at	MELK	2.93	<0,001	1,86 - 4,64		204825_at	MELK	1.7	0.054	0,99 - 2,91		204825_at	MELK	2.32	<0,001	1,64 - 3,28
	204962_s_at	CENPA	2.55	<0,001	1,67 - 3,91		204962_s_at	CENPA	1.61	0.077	0,95 - 2,73		204962_s_at	CENPA	2.11	<0,001	1,52 - 2,93
	219306_at	KIF15	2.79	<0,001	1,79 - 4,36		219306_at	KIF15	1.83	0.057	0,98 - 3,41		219306_at	KIF15	2.41	<0,001	1,67 - 3,47
	209642_at	BUB1	2.66	<0,001	1,80 - 3,94		209642_at	BUB1	1.55	0.142	0,86 - 2,78		209642_at	BUB1	2.21	<0,001	1,59 - 3,06
	221591_s_at	FAM64A	3.13	0.005	1,40 - 7,00		221591_s_at	FAM64A	3.62	0.009	1,37 - 9,56		221591_s_at	FAM64A	3.32	<0,001	1,79 - 6,16
	201736_s_at	MARCH6	2.69	<0,001	1,55 - 4,65		201736_s_at	MARCH6	1.75	0.129	0,85 - 3,58		201736_s_at	MARCH6	2.28	<0,001	1,47 - 3,53
	221258_s_at	KIF18A	16.98	0.001	3,01 - 95,81		221258_s_at	KIF18A	2.16	0.51	0,22 - 21,19		221258_s_at	KIF18A	7.27	0.005	1,85 - 28,62
	218662_s_at	NCAPG	1.62	0.002	1,20 - 2,19		218662_s_at	NCAPG	1.44	0.043	1,01 - 2,04		218662_s_at	NCAPG	1.54	<0,001	1,23 - 1,94
	218238_at	GTPBP4	3.86	<0,001	2,25 - 6,60		218238_at	GTPBP4	0.51	0.092	0,24 - 1,12		218238_at	GTPBP4	1.84	0.011	1,15 - 2,93
	205046_at	CENPE	2.91	<0,001	1,63 - 5,20		205046_at	CENPE	2.16	0.021	1,12 - 4,17		205046_at	CENPE	2.55	<0,001	1,65 - 3,93
	213310_at	EIF2C2	2.52	<0,001	1,61 - 3,95		213310_at	EIF2C2	1.85	0.04	1,03 - 3,32		213310_at	EIF2C2	2.24	<0,001	1,57 - 3,19
	215693_x_at	DDX27	2.87	0.001	1,55 - 5,33		215693_x_at	DDX27	2.16	0.071	0,94 - 4,98		215693_x_at	DDX27	2.59	<0,001	1,57 - 4,25
	222039_at	KIF18B	3.12	<0,001	1,97 - 4,95		222039_at	KIF18B	2.16	0.021	1,12 - 4,14		222039_at	KIF18B	2.74	<0,001	1,88 - 4,00
	203764_at	DLGAP5	2.78	<0,001	1,84 - 4,20		203764_at	DLGAP5	1.64	0.11	0,89 - 2,99		203764_at	DLGAP5	2.33	<0,001	1,65 - 3,30
	202705_at	CCNB2	2.44	<0,001	1,66 - 3,58		202705_at	CCNB2	1.44	0.139	0,89 - 2,33		202705_at	CCNB2	1.97	<0,001	1,46 - 2,66
	208617_s_at	PTP4A2	0.43	0.02	0,21 - 0,88		208617_s_at	PTP4A2	0.75	0.506	0,32 - 1,74		208617_s_at	PTP4A2	0.54	0.029	0,32 - 0,94
	203967_at	CDC6	1.51	0.013	1,09 - 2,09		203967_at	CDC6	1.02	0.955	0,60 - 1,73		203967_at	CDC6	1.31	0.056	0,99 - 1,72
	212228_s_at	COQ9	2.46	0.02	1,15 - 5,27		212228_s_at	COQ9	1.24	0.655	0,49 - 3,12		212228_s_at	COQ9	1.83	0.043	1,02 - 3,30
	220668_s_at	DNMT3B	3.12	0.005	1,42 - 6,86		220668_s_at	DNMT3B	3.31	0.021	1,20 - 9,15		220668_s_at	DNMT3B	3.19	<0,001	1,71 - 5,93
	218875_s_at	FBXO5	2.27	0.016	1,16 - 4,44		218875_s_at	FBXO5	1.82	0.199	0,73 - 4,52		218875_s_at	FBXO5	2.09	0.007	1,22 - 3,59
	204315_s_at	GTSE1	2.33	0.049	1,00 - 5,42		204315_s_at	GTSE1	0.88	0.806	0,31 - 2,49		204315_s_at	GTSE1	1.53	0.2	0,80 - 2,95
	208103_s_at	ANP32E	2.25	<0,001	1,45 - 3,49		208103_s_at	ANP32E	1.29	0.396	0,72 - 2,31		208103_s_at	ANP32E	1.81	0.001	1,28 - 2,57
	218755_at	KIF20A	3.06	<0,001	1,83 - 5,12		218755_at	KIF20A	1.69	0.138	0,84 - 3,39		218755_at	KIF20A	2.45	<0,001	1,62 - 3,72
	204318_s_at	GTSE1	5.3	<0,001	2,59 - 10,86		204318_s_at	GTSE1	1.42	0.448	0,58 - 3,49		204318_s_at	GTSE1	3.04	<0,001	1,74 - 5,30
	204649_at	TROAP	4.29	<0,001	1,95 - 9,44		204649_at	TROAP	2.13	0.137	0,79 - 5,79		204649_at	TROAP	3.24	<0,001	1,74 - 6,04
	203145_at	SPAG5	2.5	<0,001	1,68 - 3,71		203145_at	SPAG5	1.27	0.454	0,68 - 2,37		203145_at	SPAG5	1.96	<0,001	1,41 - 2,73
	204033_at	TRIP13	1.68	0.002	1,21 - 2,34		204033_at	TRIP13	1.34	0.153	0,90 - 1,99		204033_at	TRIP13	1.52	0.001	1,18 - 1,96
	209464_at	AURKB	2.95	0.016	1,22 - 7,14		209464_at	AURKB	1.56	0.481	0,45 - 5,37		209464_at	AURKB	2.32	0.025	1,11 - 4,83
	213226_at	CCNA2	2.73	<0,001	1,79 - 4,18		213226_at	CCNA2	1.88	0.024	1,09 - 3,25		213226_at	CCNA2	2.36	<0,001	1,69 - 3,29
	204752_x_at	PARP2	5.82	0.002	1,88 - 18,03		204752_x_at	PARP2	0.91	0.9	0,21 - 4,02		204752_x_at	PARP2	2.88	0.026	1,13 - 7,30
	218542_at	CEP55	2.8	<0,001	1,87 - 4,19		218542_at	CEP55	1.34	0.296	0,77 - 2,32		218542_at	CEP55	2.11	<0,001	1,53 - 2,91
	210766_s_at	CSE1L	1.91	0.005	1,22 - 3,00		210766_s_at	CSE1L	1.86	0.027	1,07 - 3,24		210766_s_at	CSE1L	1.89	<0,001	1,33 - 2,68
	220239_at	KLHL7	2.7	0.002	1,42 - 5,14		220239_at	KLHL7	1.45	0.387	0,62 - 3,37		220239_at	KLHL7	2.11	0.004	1,27 - 3,52
	219990_at	E2F8	5.07	<0,001	2,67 - 9,66		219990_at	E2F8	2.56	0.079	0,90 - 7,33		219990_at	E2F8	4.1	<0,001	2,36 - 7,14
	219148_at	PBK	1.82	<0,001	1,37 - 2,42		219148_at	PBK	1.5	0.038	1,02 - 2,20		219148_at	PBK	1.69	<0,001	1,35 - 2,13
	207828_s_at	CENPF	2.07	<0,001	1,44 - 2,99		207828_s_at	CENPF	1.32	0.194	0,87 - 2,02		207828_s_at	CENPF	1.7	<0,001	1,29 - 2,23
	220295_x_at	DEPDC1	4.83	0.008	1,50 - 15,61		220295_x_at	DEPDC1	3.33	0.096	0,81 - 13,76		220295_x_at	DEPDC1	4.15	0.002	1,68 - 10,28
	220651_s_at	MCM10	5.28	<0,001	2,62 - 10,67		220651_s_at	MCM10	3.65	0.007	1,42 - 9,40		220651_s_at	MCM10	4.6	<0,001	2,62 - 8,08
	202580_x_at	FOXM1	2.38	<0,001	1,63 - 3,48		202580_x_at	FOXM1	1.24	0.42	0,73 - 2,10		202580_x_at	FOXM1	1.86	<0,001	1,37 - 2,53
	205282_at	LRP8	4.64	<0,001	2,16 - 9,94		205282_at	LRP8	1.22	0.79	0,29 - 5,14		205282_at	LRP8	3.18	0.001	1,58 - 6,39
	221922_at	GPSM2	2.34	<0,001	1,58 - 3,46		221922_at	GPSM2	1.71	0.047	1,01 - 2,90		221922_at	GPSM2	2.08	<0,001	1,52 - 2,85
	212022_s_at	MKI67	2.11	0.004	1,27 - 3,48		212022_s_at	MKI67	1.64	0.098	0,91 - 2,94		212022_s_at	MKI67	1.89	0.001	1,29 - 2,76
	212949_at	NCAPH	3.63	0.003	1,54 - 8,56		212949_at	NCAPH	1.31	0.624	0,45 - 3,84		212949_at	NCAPH	2.4	0.011	1,22 - 4,74
	209408_at	KIF2C	2.41	<0,001	1,60 - 3,65		209408_at	KIF2C	1.51	0.112	0,91 - 2,50		209408_at	KIF2C	1.97	<0,001	1,43 - 2,70
	212021_s_at	MKI67	2.47	0.008	1,27 - 4,83		212021_s_at	MKI67	1.55	0.269	0,71 - 3,37		212021_s_at	MKI67	2.01	0.007	1,21 - 3,33
	201584_s_at	DDX39A	3.52	<0,001	2,02 - 6,13		201584_s_at	DDX39A	1.64	0.148	0,84 - 3,22		201584_s_at	DDX39A	2.59	<0,001	1,68 - 4,00
	208433_s_at	LRP8	3.62	0.003	1,54 - 8,50		208433_s_at	LRP8	0.49	0.296	0,13 - 1,86		208433_s_at	LRP8	1.79	0.142	0,82 - 3,88
	218009_s_at	PRC1	2.22	<0,001	1,61 - 3,05		218009_s_at	PRC1	1.42	0.081	0,96 - 2,12		218009_s_at	PRC1	1.86	<0,001	1,45 - 2,38
	210074_at	CTSL2	3.4	0.001	1,69 - 6,84		210074_at	CTSL2	1.25	0.655	0,47 - 3,31		210074_at	CTSL2	2.33	0.004	1,32 - 4,12
	219918_s_at	ASPM	1.91	<0,001	1,40 - 2,62		219918_s_at	ASPM	1.46	0.047	1,01 - 2,11		219918_s_at	ASPM	1.7	<0,001	1,34 - 2,16
	201291_s_at	TOP2A	1.41	0.001	1,16 - 1,73		201291_s_at	TOP2A	1.04	0.752	0,82 - 1,32		201291_s_at	TOP2A	1.23	0.006	1,06 - 1,43
	205246_at	PEX13	3.19	0.003	1,50 - 6,80		205246_at	PEX13	1.24	0.69	0,43 - 3,57		205246_at	PEX13	2.21	0.012	1,19 - 4,11
	209714_s_at	CDKN3	1.77	0.001	1,27 - 2,48		209714_s_at	CDKN3	1.64	0.018	1,09 - 2,46		209714_s_at	CDKN3	1.72	<0,001	1,32 - 2,22
	211519_s_at	KIF2C	2.5	0.016	1,18 - 5,29		211519_s_at	KIF2C	1.63	0.294	0,66 - 4,05		211519_s_at	KIF2C	2.09	0.013	1,17 - 3,73
	215942_s_at	GTSE1	3.58	0.007	1,42 - 9,01		215942_s_at	GTSE1	1.85	0.291	0,59 - 5,79		215942_s_at	GTSE1	2.7	0.006	1,32 - 5,51
	206102_at	GINS1	1.95	<0,001	1,42 - 2,68		206102_at	GINS1	1.44	0.046	1,01 - 2,06		206102_at	GINS1	1.7	<0,001	1,35 - 2,15
	206023_at	NMU	1.87	0.004	1,22 - 2,85		206023_at	NMU	1.1	0.77	0,59 - 2,05		206023_at	NMU	1.52	0.018	1,07 - 2,15
	221436_s_at	CDCA3	2.95	0.003	1,44 - 6,05		221436_s_at	CDCA3	1.8	0.194	0,74 - 4,36		221436_s_at	CDCA3	2.4	0.002	1,37 - 4,20
	221685_s_at	CCDC99	5.06	<0,001	2,24 - 11,44		221685_s_at	CCDC99	1.88	0.227	0,68 - 5,21		221685_s_at	CCDC99	3.37	<0,001	1,78 - 6,39
	221520_s_at	CDCA8	5.18	<0,001	2,69 - 9,99		221520_s_at	CDCA8	1.6	0.338	0,61 - 4,16		221520_s_at	CDCA8	3.34	<0,001	1,93 - 5,75
	206364_at	KIF14	3.44	<0,001	1,95 - 6,08		206364_at	KIF14	1.98	0.06	0,97 - 4,04		206364_at	KIF14	2.71	<0,001	1,75 - 4,21
	203805_s_at	FANCA	3.22	0.018	1,22 - 8,48		203805_s_at	FANCA	1.21	0.755	0,36 - 4,09		203805_s_at	FANCA	2.11	0.052	0,99 - 4,50
	219555_s_at	CENPN	3.53	<0,001	1,80 - 6,95		219555_s_at	CENPN	1.88	0.122	0,84 - 4,21		219555_s_at	CENPN	2.68	<0,001	1,61 - 4,48
	203554_x_at	PTTG1	2.14	0.001	1,39 - 3,30		203554_x_at	PTTG1	1.4	0.178	0,86 - 2,27		203554_x_at	PTTG1	1.77	<0,001	1,29 - 2,45
	209916_at	DHTKD1	1.63	0.029	1,05 - 2,54		209916_at	DHTKD1	0.95	0.842	0,55 - 1,63		209916_at	DHTKD1	1.31	0.129	0,92 - 1,85
	209773_s_at	RRM2	2.29	<0,001	1,59 - 3,29		209773_s_at	RRM2	1.32	0.176	0,88 - 1,97		209773_s_at	RRM2	1.78	<0,001	1,37 - 2,33
	202954_at	UBE2C	2.67	<0,001	1,79 - 3,98		202954_at	UBE2C	1.36	0.184	0,86 - 2,14		202954_at	UBE2C	1.97	<0,001	1,47 - 2,64
	204695_at	CDC25A	2.33	0.019	1,15 - 4,71		204695_at	CDC25A	1.82	0.167	0,78 - 4,25		204695_at	CDC25A	2.1	0.007	1,22 - 3,61
	219978_s_at	NUSAP1	1.83	0.003	1,22 - 2,74		219978_s_at	NUSAP1	0.7	0.228	0,39 - 1,25		219978_s_at	NUSAP1	1.26	0.172	0,91 - 1,74
	210052_s_at	TPX2	1.92	0.004	1,22 - 3,01		210052_s_at	TPX2	1.5	0.118	0,90 - 2,51		210052_s_at	TPX2	1.72	0.002	1,23 - 2,42
	203664_s_at	POLR2D	3.11	0.046	1,02 - 9,49		203664_s_at	POLR2D	1.44	0.6	0,37 - 5,56		203664_s_at	POLR2D	2.26	0.065	0,95 - 5,38
	209744_x_at	ITCH	5.17	0.001	1,92 - 13,94		209744_x_at	ITCH	1.44	0.609	0,36 - 5,74		209744_x_at	ITCH	3.2	0.005	1,42 - 7,24
	212586_at	CAST	0.54	0.033	0,31 - 0,95		212586_at	CAST	1.31	0.444	0,65 - 2,63		212586_at	CAST	0.79	0.284	0,51 - 1,22
	208079_s_at	AURKA	2.23	<0,001	1,68 - 2,96		208079_s_at	AURKA	1.49	0.027	1,05 - 2,13		208079_s_at	AURKA	1.89	<0,001	1,52 - 2,35
	204767_s_at	FEN1	2.23	<0,001	1,46 - 3,41		204767_s_at	FEN1	1.38	0.218	0,82 - 2,33		204767_s_at	FEN1	1.83	<0,001	1,32 - 2,54
	201710_at	MYBL2	2.18	0.021	1,12 - 4,21		201710_at	MYBL2	1.5	0.288	0,71 - 3,17		201710_at	MYBL2	1.84	0.016	1,12 - 3,01
	200687_s_at	SF3B3	2.71	0.005	1,36 - 5,41		200687_s_at	SF3B3	1.44	0.392	0,62 - 3,32		200687_s_at	SF3B3	2.08	0.007	1,23 - 3,53
	201930_at	MCM6	1.95	0.01	1,17 - 3,25		201930_at	MCM6	1.62	0.104	0,91 - 2,91		201930_at	MCM6	1.8	0.003	1,23 - 2,64
	205898_at	CX3CR1	0.67	0.004	0,51 - 0,88		205898_at	CX3CR1	0.9	0.444	0,68 - 1,18		205898_at	CX3CR1	0.77	0.008	0,64 - 0,94
	202192_s_at	GAS7	0.43	0.039	0,19 - 0,96		202192_s_at	GAS7	0.65	0.336	0,27 - 1,55		202192_s_at	GAS7	0.52	0.03	0,29 - 0,94
	213599_at	OIP5	2.13	0.001	1,39 - 3,26		213599_at	OIP5	1.45	0.192	0,83 - 2,55		213599_at	OIP5	1.82	0.001	1,30 - 2,55
	200783_s_at	STMN1	3.99	<0,001	2,26 - 7,04		200783_s_at	STMN1	2.18	0.052	0,99 - 4,79		200783_s_at	STMN1	3.19	<0,001	2,02 - 5,06
	203755_at	BUB1B	2.24	<0,001	1,64 - 3,06		203755_at	BUB1B	1.24	0.277	0,84 - 1,85		203755_at	BUB1B	1.76	<0,001	1,39 - 2,24
	202870_s_at	CDC20	1.89	<0,001	1,38 - 2,58		202870_s_at	CDC20	1.25	0.213	0,88 - 1,79		202870_s_at	CDC20	1.57	<0,001	1,24 - 1,98
	203358_s_at	EZH2	2.39	<0,001	1,71 - 3,33		203358_s_at	EZH2	1.36	0.19	0,86 - 2,17		203358_s_at	EZH2	1.95	<0,001	1,49 - 2,56
	218726_at	HJURP	3.84	0.001	1,75 - 8,46		218726_at	HJURP	2.88	0.016	1,22 - 6,78		218726_at	HJURP	3.36	<0,001	1,88 - 6,00
	209137_s_at	USP10	2.29	0.003	1,34 - 3,92		209137_s_at	USP10	1.03	0.932	0,49 - 2,17		209137_s_at	USP10	1.7	0.017	1,10 - 2,62
	204822_at	TTK	2.33	<0,001	1,50 - 3,63		204822_at	TTK	1.84	0.022	1,09 - 3,10		204822_at	TTK	2.11	<0,001	1,50 - 2,95
	202709_at	FMOD	0.61	0.026	0,39 - 0,94		202709_at	FMOD	0.72	0.174	0,46 - 1,15		202709_at	FMOD	0.66	0.011	0,48 - 0,91
	209541_at	IGF1	0.74	0.035	0,57 - 0,98		209541_at	IGF1	0.77	0.077	0,58 - 1,03		209541_at	IGF1	0.76	0.006	0,62 - 0,92
	209542_x_at	IGF1	0.3	0.003	0,14 - 0,65		209542_x_at	IGF1	0.57	0.134	0,27 - 1,19		209542_x_at	IGF1	0.41	0.001	0,24 - 0,70
	203806_s_at	FANCA	3.82	0.023	1,20 - 12,10		203806_s_at	FANCA	1.07	0.928	0,25 - 4,53		203806_s_at	FANCA	2.24	0.078	0,91 - 5,51
	218663_at	NCAPG	2.91	<0,001	1,66 - 5,10		218663_at	NCAPG	2.59	0.016	1,19 - 5,65		218663_at	NCAPG	2.8	<0,001	1,77 - 4,41
	201519_at	TOMM70A	2.6	0.02	1,16 - 5,83		201519_at	TOMM70A	1.45	0.398	0,61 - 3,45		201519_at	TOMM70A	1.99	0.021	1,11 - 3,59
	219000_s_at	DSCC1	2.21	<0,001	1,47 - 3,34		219000_s_at	DSCC1	1.78	0.021	1,09 - 2,89		219000_s_at	DSCC1	2.01	<0,001	1,47 - 2,75
	204641_at	NEK2	2.24	<0,001	1,64 - 3,06		204641_at	NEK2	1.6	0.015	1,10 - 2,33		204641_at	NEK2	1.95	<0,001	1,54 - 2,47
	204026_s_at	ZWINT	2.28	<0,001	1,54 - 3,36		204026_s_at	ZWINT	1.27	0.281	0,82 - 1,97		204026_s_at	ZWINT	1.77	<0,001	1,33 - 2,37
	218355_at	KIF4A	2.31	<0,001	1,53 - 3,47		218355_at	KIF4A	1.64	0.041	1,02 - 2,62		218355_at	KIF4A	1.98	<0,001	1,46 - 2,70
	212670_at	ELN	0.49	0.012	0,28 - 0,85		212670_at	ELN	0.84	0.491	0,51 - 1,38		212670_at	ELN	0.65	0.021	0,45 - 0,94
	202107_s_at	MCM2	1.75	0.017	1,10 - 2,78		202107_s_at	MCM2	0.97	0.922	0,55 - 1,72		202107_s_at	MCM2	1.37	0.086	0,96 - 1,96
	204444_at	KIF11	2.46	<0,001	1,66 - 3,63		204444_at	KIF11	1.77	0.046	1,01 - 3,11		204444_at	KIF11	2.2	<0,001	1,59 - 3,03
	204092_s_at	AURKA	3.81	<0,001	2,40 - 6,03		204092_s_at	AURKA	1.8	0.044	1,02 - 3,19		204092_s_at	AURKA	2.79	<0,001	1,96 - 3,98
	205683_x_at	TPSAB1	0.59	0.003	0,42 - 0,84		205683_x_at	TPSAB1	0.82	0.224	0,60 - 1,13		205683_x_at	TPSAB1	0.7	0.002	0,56 - 0,88
	204817_at	ESPL1	3.57	<0,001	1,90 - 6,71		204817_at	ESPL1	1.99	0.091	0,90 - 4,40		204817_at	ESPL1	2.82	<0,001	1,72 - 4,63
	218039_at	NUSAP1	2.2	<0,001	1,57 - 3,10		218039_at	NUSAP1	1.5	0.037	1,02 - 2,21		218039_at	NUSAP1	1.87	<0,001	1,45 - 2,40
	204126_s_at	CDC45	2.71	0.002	1,42 - 5,17		204126_s_at	CDC45	1.51	0.333	0,66 - 3,45		204126_s_at	CDC45	2.13	0.004	1,28 - 3,55
	209687_at	CXCL12	0.75	0.014	0,59 - 0,94		209687_at	CXCL12	0.77	0.052	0,59 - 1,00		209687_at	CXCL12	0.76	0.002	0,64 - 0,90
	207134_x_at	TPSB2	0.6	0.005	0,41 - 0,86		207134_x_at	TPSB2	0.85	0.315	0,61 - 1,17		207134_x_at	TPSB2	0.72	0.006	0,56 - 0,91
	210084_x_at	TPSAB1	0.55	0.004	0,36 - 0,83		210084_x_at	TPSAB1	0.87	0.399	0,62 - 1,21		210084_x_at	TPSAB1	0.71	0.007	0,55 - 0,91
	203418_at	CCNA2	2.13	0.01	1,20 - 3,78		203418_at	CCNA2	1.45	0.308	0,71 - 2,96		203418_at	CCNA2	1.82	0.009	1,16 - 2,84
	204887_s_at	PLK4	4.73	<0,001	2,42 - 9,25		204887_s_at	PLK4	1.06	0.914	0,39 - 2,89		204887_s_at	PLK4	2.8	<0,001	1,60 - 4,90
	211071_s_at	MLLT11	1.63	0.015	1,10 - 2,41		211071_s_at	MLLT11	1.58	0.046	1,01 - 2,47		211071_s_at	MLLT11	1.61	0.002	1,20 - 2,16
	219502_at	NEIL3	7.38	<0,001	2,99 - 18,22		219502_at	NEIL3	2.44	0.15	0,72 - 8,26		219502_at	NEIL3	4.8	<0,001	2,32 - 9,91
	201292_at	TOP2A	1.46	0.001	1,17 - 1,83		201292_at	TOP2A	1.21	0.15	0,93 - 1,57		201292_at	TOP2A	1.35	0.001	1,14 - 1,59
	216474_x_at		0.55	0.002	0,37 - 0,81		216474_x_at		0.82	0.268	0,59 - 1,16		216474_x_at		0.68	0.003	0,53 - 0,87
	219395_at	ESRP2	2.07	0.012	1,17 - 3,66		219395_at	ESRP2	1.02	0.962	0,51 - 2,04		219395_at	ESRP2	1.52	0.063	0,98 - 2,35
	201111_at	CSE1L	2.28	<0,001	1,52 - 3,43		201111_at	CSE1L	1.42	0.154	0,88 - 2,32		201111_at	CSE1L	1.88	<0,001	1,37 - 2,56
	203214_x_at	CDK1	2.79	<0,001	1,68 - 4,63		203214_x_at	CDK1	1.52	0.17	0,84 - 2,76		203214_x_at	CDK1	2.16	<0,001	1,46 - 3,18
	213647_at	DNA2	6.04	<0,001	2,46 - 14,82		213647_at	DNA2	1.6	0.437	0,49 - 5,19		213647_at	DNA2	3.62	<0,001	1,77 - 7,38
	38158_at	ESPL1	4.2	<0,001	2,17 - 8,12		38158_at	ESPL1	2.73	0.017	1,20 - 6,23		38158_at	ESPL1	3.54	<0,001	2,11 - 5,92
	217767_at	C3	0.63	0.001	0,49 - 0,82		217767_at	C3	0.74	0.08	0,53 - 1,04		217767_at	C3	0.68	<0,001	0,55 - 0,83
	207741_x_at	TPSAB1	0.4	0.001	0,24 - 0,69		207741_x_at	TPSAB1	0.81	0.331	0,54 - 1,23		207741_x_at	TPSAB1	0.59	0.002	0,43 - 0,83
	201177_s_at	UBA2	3.8	0.004	1,52 - 9,46		201177_s_at	UBA2	1.78	0.274	0,63 - 4,97		201177_s_at	UBA2	2.71	0.004	1,37 - 5,37
	201890_at	RRM2	1.99	<0,001	1,47 - 2,68		201890_at	RRM2	1.33	0.082	0,96 - 1,83		201890_at	RRM2	1.65	<0,001	1,33 - 2,05
	220195_at	MBD5	3.12	0.046	1,02 - 9,57		220195_at	MBD5	3.38	0.067	0,92 - 12,44		220195_at	MBD5	3.23	0.007	1,38 - 7,55
	205339_at	STIL	3.6	<0,001	2,08 - 6,22		205339_at	STIL	2.2	0.03	1,08 - 4,49		205339_at	STIL	2.96	<0,001	1,92 - 4,55
	208696_at	CCT5	2.48	0.002	1,41 - 4,34		208696_at	CCT5	1.02	0.968	0,44 - 2,34		208696_at	CCT5	1.8	0.017	1,11 - 2,91
	204023_at	RFC4	1.95	0.009	1,18 - 3,22		204023_at	RFC4	1.49	0.168	0,84 - 2,63		204023_at	RFC4	1.73	0.004	1,19 - 2,51
	205240_at	GPSM2	1.95	0.038	1,04 - 3,68		205240_at	GPSM2	1.22	0.68	0,48 - 3,09		205240_at	GPSM2	1.66	0.062	0,98 - 2,82
	205394_at	CHEK1	5.22	0.004	1,71 - 15,96		205394_at	CHEK1	0.55	0.464	0,11 - 2,74		205394_at	CHEK1	2.17	0.097	0,87 - 5,43
	217023_x_at		0.49	0.005	0,30 - 0,81		217023_x_at		0.85	0.458	0,56 - 1,30		217023_x_at		0.66	0.011	0,48 - 0,91
	212070_at	GPR56	2.13	<0,001	1,40 - 3,25		212070_at	GPR56	1.48	0.091	0,94 - 2,34		212070_at	GPR56	1.8	<0,001	1,33 - 2,45
	203565_s_at	MNAT1	2.06	0.019	1,12 - 3,76		203565_s_at	MNAT1	1.87	0.067	0,96 - 3,67		203565_s_at	MNAT1	1.97	0.003	1,26 - 3,09
	209891_at	SPC25	5.33	0.006	1,61 - 17,68		209891_at	SPC25	2.11	0.4	0,37 - 12,06		209891_at	SPC25	3.85	0.008	1,42 - 10,44
	212020_s_at	MKI67	4.49	0.004	1,60 - 12,64		212020_s_at	MKI67	1.37	0.607	0,41 - 4,59		212020_s_at	MKI67	2.68	0.014	1,22 - 5,86
	216380_x_at		0.21	<0,001	0,10 - 0,45		216380_x_at		0.46	0.064	0,20 - 1,04		216380_x_at		0.3	<0,001	0,18 - 0,52
	209199_s_at	MEF2C	0.43	0.004	0,24 - 0,77		209199_s_at	MEF2C	0.64	0.15	0,35 - 1,17		209199_s_at	MEF2C	0.52	0.002	0,35 - 0,79
	202095_s_at	BIRC5	1.88	<0,001	1,40 - 2,52		202095_s_at	BIRC5	1.29	0.169	0,90 - 1,85		202095_s_at	BIRC5	1.6	<0,001	1,28 - 2,01
	221219_s_at	KLHDC4	2	0.019	1,12 - 3,56		221219_s_at	KLHDC4	1.02	0.954	0,50 - 2,10		221219_s_at	KLHDC4	1.5	0.076	0,96 - 2,35
	218447_at	CMC2	2.32	0.002	1,37 - 3,94		218447_at	CMC2	1.27	0.433	0,70 - 2,33		218447_at	CMC2	1.78	0.004	1,20 - 2,65
	202200_s_at	SRPK1	2.54	0.004	1,35 - 4,79		202200_s_at	SRPK1	2.08	0.057	0,98 - 4,43		202200_s_at	SRPK1	2.34	0.001	1,44 - 3,80
	215382_x_at	TPSAB1	0.54	0.003	0,36 - 0,82		215382_x_at	TPSAB1	0.85	0.339	0,60 - 1,19		215382_x_at	TPSAB1	0.69	0.005	0,53 - 0,89
	208952_s_at	LARP4B	4.33	0.001	1,85 - 10,14		208952_s_at	LARP4B	0.6	0.363	0,20 - 1,79		208952_s_at	LARP4B	1.93	0.058	0,98 - 3,82
	221780_s_at	DDX27	2.64	0.008	1,29 - 5,38		221780_s_at	DDX27	2.2	0.126	0,80 - 6,05		221780_s_at	DDX27	2.48	0.002	1,38 - 4,45
	202779_s_at	UBE2S	1.93	<0,001	1,44 - 2,58		202779_s_at	UBE2S	1.01	0.978	0,66 - 1,54		202779_s_at	UBE2S	1.5	0.001	1,18 - 1,89
	207469_s_at	PIR	1.81	<0,001	1,33 - 2,47		207469_s_at	PIR	1.36	0.132	0,91 - 2,04		207469_s_at	PIR	1.61	<0,001	1,26 - 2,06
	220865_s_at	PDSS1	4.16	<0,001	2,05 - 8,44		220865_s_at	PDSS1	1.46	0.435	0,56 - 3,79		220865_s_at	PDSS1	2.77	<0,001	1,57 - 4,90
	211042_x_at	MCAM	2.32	0.006	1,27 - 4,23		211042_x_at	MCAM	0.98	0.957	0,47 - 2,04		211042_x_at	MCAM	1.62	0.044	1,01 - 2,60
	201010_s_at	TXNIP	0.51	0.006	0,32 - 0,83		201010_s_at	TXNIP	0.36	0.001	0,20 - 0,65		201010_s_at	TXNIP	0.45	<0,001	0,31 - 0,65
	202503_s_at	KIAA0101	1.9	0.001	1,31 - 2,74		202503_s_at	KIAA0101	1.64	0.019	1,09 - 2,49		202503_s_at	KIAA0101	1.78	<0,001	1,35 - 2,34
	202240_at	PLK1	2.58	0.038	1,05 - 6,32		202240_at	PLK1	2.08	0.202	0,68 - 6,37		202240_at	PLK1	2.37	0.016	1,17 - 4,79
	204244_s_at	DBF4	3.74	<0,001	1,97 - 7,08		204244_s_at	DBF4	1.09	0.839	0,49 - 2,41		204244_s_at	DBF4	2.28	0.001	1,38 - 3,78
	211577_s_at	IGF1	0.09	<0,001	0,02 - 0,30		211577_s_at	IGF1	0.32	0.049	0,11 - 0,99		211577_s_at	IGF1	0.17	<0,001	0,07 - 0,39
	222077_s_at	RACGAP1	2.37	<0,001	1,62 - 3,47		222077_s_at	RACGAP1	1.56	0.028	1,05 - 2,31		222077_s_at	RACGAP1	1.95	<0,001	1,49 - 2,56
	213008_at	FANCI	2.26	<0,001	1,62 - 3,15		213008_at	FANCI	1.29	0.351	0,76 - 2,18		213008_at	FANCI	1.83	<0,001	1,39 - 2,42
	222118_at	CENPN	23.84	<0,001	5,47 - 103,92		222118_at	CENPN	0.81	0.861	0,08 - 8,42		222118_at	CENPN	7.14	0.002	2,10 - 24,33
	200021_at	CFL1	14.21	0.001	2,96 - 68,29		200021_at	CFL1	4.4	0.1	0,75 - 25,61		200021_at	CFL1	8.51	<0,001	2,63 - 27,48
	210559_s_at	CDK1	2.12	<0,001	1,44 - 3,11		210559_s_at	CDK1	1.31	0.223	0,85 - 2,03		210559_s_at	CDK1	1.72	<0,001	1,29 - 2,29
	208080_at	AURKA	16.27	0.001	3,14 - 84,20		208080_at	AURKA	0.13	0.129	0,01 - 1,82		208080_at	AURKA	3.1	0.117	0,75 - 12,76
	219411_at	ELMO3	2.31	0.001	1,39 - 3,84		219411_at	ELMO3	1.35	0.317	0,75 - 2,42		219411_at	ELMO3	1.82	0.002	1,24 - 2,66
	211734_s_at	FCER1A	0.57	0.009	0,38 - 0,87		211734_s_at	FCER1A	0.86	0.386	0,62 - 1,21		211734_s_at	FCER1A	0.72	0.012	0,55 - 0,93
	219745_at	TMEM180	5.49	0.004	1,71 - 17,64		219745_at	TMEM180	1.29	0.744	0,28 - 5,96		219745_at	TMEM180	3.06	0.019	1,20 - 7,76
	218883_s_at	MLF1IP	1.76	<0,001	1,32 - 2,34		218883_s_at	MLF1IP	1.39	0.049	1,00 - 1,92		218883_s_at	MLF1IP	1.59	<0,001	1,28 - 1,96
	218308_at	TACC3	1.87	0.004	1,23 - 2,84		218308_at	TACC3	1.39	0.233	0,81 - 2,39		218308_at	TACC3	1.67	0.003	1,19 - 2,33
	205909_at	POLE2	2.55	0.004	1,35 - 4,82		205909_at	POLE2	1.18	0.718	0,49 - 2,84		205909_at	POLE2	1.86	0.018	1,11 - 3,12
	209238_at	STX3	5.48	<0,001	2,94 - 10,20		209238_at	STX3	1.4	0.47	0,56 - 3,46		209238_at	STX3	3.46	<0,001	2,02 - 5,93
	208905_at	CYCS	11.66	<0,001	4,48 - 30,37		208905_at	CYCS	7.35	0.001	2,25 - 23,99		208905_at	CYCS	9.73	<0,001	4,61 - 20,51
	214710_s_at	CCNB1	2.34	<0,001	1,63 - 3,35		214710_s_at	CCNB1	1.44	0.091	0,94 - 2,22		214710_s_at	CCNB1	1.91	<0,001	1,45 - 2,50
	218252_at	CKAP2	4.34	<0,001	2,46 - 7,64		218252_at	CKAP2	1.73	0.153	0,82 - 3,66		218252_at	CKAP2	3.08	<0,001	1,95 - 4,85
	208968_s_at	CIAPIN1	3.42	0.001	1,64 - 7,12		208968_s_at	CIAPIN1	1.3	0.611	0,48 - 3,51		208968_s_at	CIAPIN1	2.35	0.004	1,31 - 4,23
	200032_s_at	RPL9	0.15	0.037	0,02 - 0,89		200032_s_at	RPL9	4.81	0.176	0,50 - 46,66		200032_s_at	RPL9	0.61	0.488	0,15 - 2,50
	203022_at	RNASEH2A	1.84	0.018	1,11 - 3,05		203022_at	RNASEH2A	1.05	0.881	0,54 - 2,04		203022_at	RNASEH2A	1.46	0.063	0,98 - 2,18
	219004_s_at	MIS18A	2.05	0.017	1,14 - 3,70		219004_s_at	MIS18A	1.09	0.814	0,52 - 2,29		219004_s_at	MIS18A	1.59	0.051	1,00 - 2,53
	213523_at	CCNE1	2.15	0.01	1,20 - 3,86		213523_at	CCNE1	1.31	0.522	0,58 - 2,97		213523_at	CCNE1	1.76	0.019	1,10 - 2,83
	213520_at	RECQL4	2.34	0.001	1,42 - 3,86		213520_at	RECQL4	1.81	0.051	1,00 - 3,27		213520_at	RECQL4	2.09	<0,001	1,43 - 3,07
	221597_s_at	TMEM208	2.25	0.005	1,28 - 3,95		221597_s_at	TMEM208	1.24	0.575	0,58 - 2,63		221597_s_at	TMEM208	1.78	0.012	1,14 - 2,80
	219510_at	POLQ	3.28	0.041	1,05 - 10,23		219510_at	POLQ	3.71	0.052	0,99 - 13,93		219510_at	POLQ	3.46	0.005	1,46 - 8,18
	201091_s_at	CBX3	2.73	0.002	1,45 - 5,16		201091_s_at	CBX3	2.58	0.04	1,04 - 6,37		201091_s_at	CBX3	2.68	<0,001	1,59 - 4,51
	205034_at	CCNE2	1.96	<0,001	1,50 - 2,57		205034_at	CCNE2	1.45	0.064	0,98 - 2,15		205034_at	CCNE2	1.77	<0,001	1,42 - 2,21
	222105_s_at	NKIRAS2	2.61	0.004	1,36 - 4,99		222105_s_at	NKIRAS2	1.56	0.351	0,61 - 3,94		222105_s_at	NKIRAS2	2.16	0.005	1,26 - 3,70
	201293_x_at	PPIA	23.79	<0,001	4,56 - 124,21		201293_x_at	PPIA	0.5	0.491	0,07 - 3,58		201293_x_at	PPIA	4.55	0.02	1,28 - 16,25
	201137_s_at	HLA-DPB1	0.56	0.001	0,39 - 0,80		201137_s_at	HLA-DPB1	0.67	0.06	0,44 - 1,02		201137_s_at	HLA-DPB1	0.6	<0,001	0,46 - 0,79
	213037_x_at	STAU1	2.56	0.007	1,29 - 5,08		213037_x_at	STAU1	3.55	0.001	1,65 - 7,64		213037_x_at	STAU1	2.95	<0,001	1,77 - 4,91
	211938_at	EIF4B	0.37	0.029	0,15 - 0,90		211938_at	EIF4B	0.26	0.007	0,10 - 0,69		211938_at	EIF4B	0.31	0.001	0,16 - 0,61
	201266_at	TXNRD1	3.18	<0,001	2,03 - 4,98		201266_at	TXNRD1	1.05	0.882	0,54 - 2,03		201266_at	TXNRD1	2.14	<0,001	1,47 - 3,11
	212722_s_at	JMJD6	2.51	0.001	1,44 - 4,38		212722_s_at	JMJD6	0.88	0.741	0,43 - 1,83		212722_s_at	JMJD6	1.64	0.028	1,06 - 2,55
	208904_s_at	RPS28	0.1	0.013	0,02 - 0,61		208904_s_at	RPS28	0.41	0.434	0,05 - 3,76		208904_s_at	RPS28	0.18	0.018	0,04 - 0,74
	209832_s_at	CDT1	2.54	0.043	1,03 - 6,25		209832_s_at	CDT1	0.91	0.872	0,28 - 2,95		209832_s_at	CDT1	1.66	0.168	0,81 - 3,39
	213577_at	SQLE	1.65	0.007	1,15 - 2,38		213577_at	SQLE	1.18	0.513	0,72 - 1,91		213577_at	SQLE	1.45	0.013	1,08 - 1,94
	209747_at	TGFB3	0.46	0.033	0,23 - 0,94		209747_at	TGFB3	0.88	0.735	0,42 - 1,85		209747_at	TGFB3	0.62	0.071	0,37 - 1,04
	201112_s_at	CSE1L	2.59	0.001	1,50 - 4,48		201112_s_at	CSE1L	1.64	0.209	0,76 - 3,55		201112_s_at	CSE1L	2.2	0.001	1,40 - 3,45
	209709_s_at	HMMR	2.47	0.001	1,41 - 4,33		209709_s_at	HMMR	1.87	0.115	0,86 - 4,05		209709_s_at	HMMR	2.24	0.001	1,41 - 3,55
	219544_at	BORA	7.24	0.001	2,33 - 22,50		219544_at	BORA	5.26	0.028	1,20 - 23,06		219544_at	BORA	6.42	<0,001	2,60 - 15,83
	205167_s_at	CDC25C	3.46	0.005	1,46 - 8,23		205167_s_at	CDC25C	1.32	0.655	0,39 - 4,46		205167_s_at	CDC25C	2.41	0.015	1,18 - 4,91
	204162_at	NDC80	1.71	0.015	1,11 - 2,62		204162_at	NDC80	1.62	0.071	0,96 - 2,73		204162_at	NDC80	1.67	0.003	1,20 - 2,33
	218564_at	RFWD3	2.58	0.014	1,22 - 5,48		218564_at	RFWD3	1.09	0.855	0,42 - 2,89		218564_at	RFWD3	1.82	0.051	1,00 - 3,30
	206173_x_at	GABPB1	4.29	0.007	1,48 - 12,48		206173_x_at	GABPB1	1.18	0.819	0,28 - 4,93		206173_x_at	GABPB1	2.51	0.034	1,07 - 5,91
	218074_at	FAM96B	1.88	0.048	1,01 - 3,50		218074_at	FAM96B	0.98	0.952	0,47 - 2,03		218074_at	FAM96B	1.42	0.151	0,88 - 2,28
	204768_s_at	FEN1	2.48	0.001	1,43 - 4,28		204768_s_at	FEN1	0.74	0.431	0,35 - 1,56		204768_s_at	FEN1	1.55	0.054	0,99 - 2,42
	218497_s_at	RNASEH1	7.39	<0,001	3,21 - 17,05		218497_s_at	RNASEH1	1.27	0.658	0,44 - 3,69		218497_s_at	RNASEH1	3.67	<0,001	1,89 - 7,13
	211814_s_at	CCNE2	2.17	0.016	1,15 - 4,09		211814_s_at	CCNE2	0.97	0.964	0,28 - 3,39		211814_s_at	CCNE2	1.72	0.062	0,97 - 3,06
	219882_at	TTLL7	3.17	0.001	1,58 - 6,34		219882_at	TTLL7	1.3	0.605	0,48 - 3,47		219882_at	TTLL7	2.25	0.005	1,27 - 3,96
	204510_at	CDC7	2.05	0.002	1,30 - 3,24		204510_at	CDC7	1.23	0.473	0,70 - 2,19		204510_at	CDC7	1.67	0.005	1,17 - 2,38
	202543_s_at	GMFB	1.57	0.037	1,03 - 2,39		202543_s_at	GMFB	2.01	0.004	1,25 - 3,23		202543_s_at	GMFB	1.75	<0,001	1,28 - 2,40
	219507_at	RSRC1	2.04	0.001	1,35 - 3,09		219507_at	RSRC1	0.81	0.486	0,44 - 1,48		219507_at	RSRC1	1.44	0.038	1,02 - 2,03
	203625_x_at	SKP2	2.26	0.002	1,37 - 3,73		203625_x_at	SKP2	1.01	0.972	0,56 - 1,83		203625_x_at	SKP2	1.6	0.017	1,09 - 2,35
	202153_s_at	NUP62	2.36	0.001	1,43 - 3,89		202153_s_at	NUP62	0.54	0.244	0,19 - 1,52		202153_s_at	NUP62	1.52	0.087	0,94 - 2,45
	203046_s_at	TIMELESS	3.24	<0,001	1,73 - 6,08		203046_s_at	TIMELESS	1.46	0.352	0,66 - 3,21		203046_s_at	TIMELESS	2.34	0.001	1,43 - 3,83
	220085_at	HELLS	1.89	0.001	1,28 - 2,78		220085_at	HELLS	0.85	0.641	0,43 - 1,67		220085_at	HELLS	1.42	0.042	1,01 - 2,00
	211991_s_at	HLA-DPA1	0.67	0.004	0,51 - 0,88		211991_s_at	HLA-DPA1	0.74	0.064	0,53 - 1,02		211991_s_at	HLA-DPA1	0.7	0.001	0,56 - 0,86
	201009_s_at	TXNIP	0.6	0.008	0,41 - 0,87		201009_s_at	TXNIP	0.64	0.036	0,42 - 0,97		201009_s_at	TXNIP	0.61	0.001	0,46 - 0,81
	203362_s_at	MAD2L1	1.84	<0,001	1,34 - 2,52		203362_s_at	MAD2L1	1.35	0.145	0,90 - 2,03		203362_s_at	MAD2L1	1.63	<0,001	1,27 - 2,09
	201479_at	DKC1	3.42	0.001	1,63 - 7,18		201479_at	DKC1	0.84	0.717	0,34 - 2,10		201479_at	DKC1	1.87	0.033	1,05 - 3,32
	212729_at	DLG3	2.74	0.029	1,11 - 6,79		212729_at	DLG3	1	0.999	0,31 - 3,25		212729_at	DLG3	1.81	0.104	0,88 - 3,72
	218131_s_at	GATAD2A	2.95	0.001	1,54 - 5,64		218131_s_at	GATAD2A	0.86	0.731	0,35 - 2,07		218131_s_at	GATAD2A	1.83	0.026	1,08 - 3,13
	201136_at	PLP2	2.41	0.008	1,25 - 4,63		201136_at	PLP2	0.68	0.294	0,33 - 1,40		201136_at	PLP2	1.38	0.193	0,85 - 2,24
	204146_at	RAD51AP1	2.18	<0,001	1,59 - 2,98		204146_at	RAD51AP1	1.52	0.104	0,92 - 2,51		204146_at	RAD51AP1	1.94	<0,001	1,49 - 2,53
	212281_s_at	TMEM97	1.32	0.033	1,02 - 1,70		212281_s_at	TMEM97	1.04	0.792	0,78 - 1,39		212281_s_at	TMEM97	1.19	0.079	0,98 - 1,44
	219983_at	HRASLS	2.22	0.001	1,41 - 3,49		219983_at	HRASLS	1.79	0.052	1,00 - 3,23		219983_at	HRASLS	2.04	<0,001	1,43 - 2,93
	219787_s_at	ECT2	1.58	0.002	1,19 - 2,11		219787_s_at	ECT2	1.3	0.149	0,91 - 1,86		219787_s_at	ECT2	1.46	0.001	1,17 - 1,83
	210567_s_at	SKP2	18.21	0.006	2,33 - 142,59		210567_s_at	SKP2	1.06	0.968	0,05 - 20,58		210567_s_at	SKP2	6.65	0.033	1,16 - 38,11
	209828_s_at	IL16	0.18	0.025	0,04 - 0,80		209828_s_at	IL16	1.21	0.763	0,34 - 4,28		209828_s_at	IL16	0.49	0.162	0,18 - 1,33
	207320_x_at	STAU1	2.84	0.006	1,35 - 5,97		207320_x_at	STAU1	4.24	0.001	1,87 - 9,64		207320_x_at	STAU1	3.38	<0,001	1,95 - 5,86
	202094_at	BIRC5	2.12	0.02	1,12 - 3,98		202094_at	BIRC5	1.11	0.822	0,45 - 2,70		202094_at	BIRC5	1.62	0.068	0,96 - 2,73
	203350_at	AP1G1	3.6	<0,001	1,82 - 7,11		203350_at	AP1G1	2.36	0.031	1,08 - 5,14		203350_at	AP1G1	2.98	<0,001	1,79 - 4,96
	222037_at	MCM4	1.57	0.015	1,09 - 2,25		222037_at	MCM4	1.14	0.582	0,72 - 1,81		222037_at	MCM4	1.38	0.027	1,04 - 1,83
	203276_at	LMNB1	2.76	<0,001	1,74 - 4,38		203276_at	LMNB1	0.77	0.518	0,35 - 1,70		203276_at	LMNB1	1.81	0.003	1,22 - 2,67
	206316_s_at	KNTC1	4.23	<0,001	2,14 - 8,39		206316_s_at	KNTC1	1.46	0.392	0,62 - 3,45		206316_s_at	KNTC1	2.77	<0,001	1,62 - 4,72
	209302_at	POLR2H	2.19	0.04	1,03 - 4,63		209302_at	POLR2H	1.85	0.146	0,81 - 4,25		209302_at	POLR2H	2.03	0.013	1,16 - 3,54
	202610_s_at	MED14	2.16	0.007	1,24 - 3,79		202610_s_at	MED14	1.4	0.307	0,73 - 2,66		202610_s_at	MED14	1.79	0.007	1,17 - 2,72
	212661_x_at	PPIA	18.16	0.001	3,38 - 97,53		212661_x_at	PPIA	0.68	0.707	0,09 - 4,97		212661_x_at	PPIA	4.45	0.022	1,23 - 16,04
	203666_at	CXCL12	0.48	0.005	0,29 - 0,80		203666_at	CXCL12	0.54	0.03	0,31 - 0,94		203666_at	CXCL12	0.51	<0,001	0,35 - 0,74
	201001_s_at		1.68	0.013	1,12 - 2,53		201001_s_at		1.03	0.904	0,60 - 1,80		201001_s_at		1.38	0.053	1,00 - 1,92
	203644_s_at	MON1B	4.07	0.016	1,30 - 12,73		203644_s_at	MON1B	0.86	0.838	0,20 - 3,68		203644_s_at	MON1B	2.16	0.091	0,88 - 5,27
	202947_s_at	GYPC	0.16	0.001	0,05 - 0,49		202947_s_at	GYPC	0.62	0.391	0,21 - 1,85		202947_s_at	GYPC	0.31	0.003	0,14 - 0,68
	213101_s_at	ACTR3	5.04	0.006	1,60 - 15,83		213101_s_at	ACTR3	2.13	0.204	0,66 - 6,82		213101_s_at	ACTR3	3.33	0.004	1,47 - 7,56
	201933_at	CHMP1A	3.29	0.001	1,59 - 6,80		201933_at	CHMP1A	1.36	0.522	0,53 - 3,44		201933_at	CHMP1A	2.28	0.004	1,29 - 4,04
	204170_s_at	CKS2	1.95	0.001	1,29 - 2,94		204170_s_at	CKS2	1.48	0.087	0,94 - 2,33		204170_s_at	CKS2	1.73	<0,001	1,27 - 2,34
	205024_s_at	RAD51	3.67	0.001	1,74 - 7,75		205024_s_at	RAD51	1.75	0.25	0,67 - 4,57		205024_s_at	RAD51	2.7	0.001	1,50 - 4,84
	219494_at	RAD54B	2.18	<0,001	1,51 - 3,15		219494_at	RAD54B	1.53	0.076	0,96 - 2,45		219494_at	RAD54B	1.9	<0,001	1,42 - 2,53
	211990_at	HLA-DPA1	0.64	0.032	0,43 - 0,96		211990_at	HLA-DPA1	0.86	0.549	0,52 - 1,41		211990_at	HLA-DPA1	0.73	0.045	0,53 - 0,99
	208944_at	TGFBR2	0.69	0.04	0,48 - 0,98		208944_at	TGFBR2	0.63	0.024	0,43 - 0,94		208944_at	TGFBR2	0.66	0.002	0,51 - 0,86
	201277_s_at	HNRNPAB	2.71	0.009	1,28 - 5,73		201277_s_at	HNRNPAB	0.75	0.492	0,33 - 1,71		201277_s_at	HNRNPAB	1.52	0.141	0,87 - 2,66
	219499_at	SEC61A2	3.21	<0,001	1,92 - 5,35		219499_at	SEC61A2	1.88	0.265	0,62 - 5,67		219499_at	SEC61A2	2.9	<0,001	1,78 - 4,72
	208875_s_at	PAK2	2.58	<0,001	1,54 - 4,31		208875_s_at	PAK2	0.94	0.837	0,51 - 1,72		208875_s_at	PAK2	1.68	0.009	1,13 - 2,47
	209263_x_at	TSPAN4	0.36	0.011	0,16 - 0,79		209263_x_at	TSPAN4	0.99	0.982	0,42 - 2,31		209263_x_at	TSPAN4	0.57	0.056	0,32 - 1,02
	215380_s_at	GGCT	2.54	0.002	1,40 - 4,61		215380_s_at	GGCT	2.25	0.027	1,10 - 4,61		215380_s_at	GGCT	2.41	<0,001	1,52 - 3,82
	217478_s_at	HLA-DMA	0.65	0.007	0,48 - 0,89		217478_s_at	HLA-DMA	0.71	0.057	0,50 - 1,01		217478_s_at	HLA-DMA	0.68	0.001	0,53 - 0,85
	218585_s_at	DTL	1.72	0.001	1,26 - 2,34		218585_s_at	DTL	1.58	0.013	1,10 - 2,27		218585_s_at	DTL	1.66	<0,001	1,31 - 2,10
	203560_at	GGH	1.51	0.001	1,18 - 1,93		203560_at	GGH	1.01	0.954	0,74 - 1,38		203560_at	GGH	1.27	0.014	1,05 - 1,54
	202496_at	EDC4	4.05	0.002	1,69 - 9,72		202496_at	EDC4	1.35	0.598	0,44 - 4,15		202496_at	EDC4	2.56	0.007	1,29 - 5,10
	208641_s_at	RAC1	9.23	0.002	2,31 - 36,92		208641_s_at	RAC1	1.43	0.673	0,27 - 7,67		208641_s_at	RAC1	4.15	0.009	1,43 - 12,07
	219121_s_at	ESRP1	2.91	<0,001	1,75 - 4,85		219121_s_at	ESRP1	1.18	0.594	0,64 - 2,17		219121_s_at	ESRP1	1.99	0.001	1,35 - 2,93
	200807_s_at	HSPD1	6.48	<0,001	2,63 - 15,99		200807_s_at	HSPD1	0.93	0.897	0,29 - 2,97		200807_s_at	HSPD1	2.99	0.003	1,44 - 6,21
	216977_x_at	SNRPA1	2.06	0.007	1,22 - 3,47		216977_x_at	SNRPA1	1.05	0.887	0,53 - 2,07		216977_x_at	SNRPA1	1.56	0.034	1,03 - 2,36
	201797_s_at	VARS	3.31	0.003	1,52 - 7,18		201797_s_at	VARS	0.73	0.547	0,27 - 2,02		201797_s_at	VARS	1.82	0.058	0,98 - 3,37
	204827_s_at	CCNF	6.5	0.001	2,07 - 20,39		204827_s_at	CCNF	2.65	0.188	0,62 - 11,24		204827_s_at	CCNF	4.46	0.001	1,83 - 10,90
	213088_s_at	DNAJC9	3.66	0.002	1,59 - 8,41		213088_s_at	DNAJC9	0.64	0.412	0,22 - 1,87		213088_s_at	DNAJC9	1.81	0.078	0,94 - 3,49
	204037_at	LPAR1	0.56	0.046	0,31 - 0,99		204037_at	LPAR1	0.9	0.742	0,50 - 1,64		204037_at	LPAR1	0.7	0.092	0,47 - 1,06
	204167_at	BTD	0.33	0.032	0,12 - 0,91		204167_at	BTD	0.53	0.264	0,18 - 1,61		204167_at	BTD	0.41	0.019	0,20 - 0,86
	213007_at	FANCI	2.02	<0,001	1,51 - 2,70		213007_at	FANCI	1.06	0.81	0,66 - 1,71		213007_at	FANCI	1.61	<0,001	1,26 - 2,06
	204531_s_at	BRCA1	2.2	0.049	1,00 - 4,82		204531_s_at	BRCA1	3.13	0.026	1,15 - 8,56		204531_s_at	BRCA1	2.51	0.003	1,36 - 4,62
	221839_s_at	UBAP2	4.11	<0,001	1,98 - 8,53		221839_s_at	UBAP2	0.85	0.737	0,33 - 2,18		221839_s_at	UBAP2	2.16	0.008	1,22 - 3,83
	207098_s_at	MFN1	2.71	0.001	1,47 - 4,99		207098_s_at	MFN1	1.41	0.34	0,69 - 2,88		207098_s_at	MFN1	2.06	0.002	1,29 - 3,28
	218844_at	ACSF2	0.47	0.01	0,27 - 0,84		218844_at	ACSF2	0.91	0.732	0,52 - 1,59		218844_at	ACSF2	0.65	0.031	0,43 - 0,96
	205436_s_at	H2AFX	1.87	0.004	1,22 - 2,87		205436_s_at	H2AFX	0.94	0.802	0,56 - 1,58		205436_s_at	H2AFX	1.38	0.054	1,00 - 1,92
	218346_s_at	SESN1	0.46	0.01	0,25 - 0,83		218346_s_at	SESN1	1.6	0.174	0,81 - 3,15		218346_s_at	SESN1	0.79	0.292	0,50 - 1,23
	205733_at	BLM	2.56	0.003	1,36 - 4,80		205733_at	BLM	1.55	0.297	0,68 - 3,54		205733_at	BLM	2.1	0.004	1,27 - 3,49
	204826_at	CCNF	2.54	0.027	1,11 - 5,80		204826_at	CCNF	2.5	0.043	1,03 - 6,05		204826_at	CCNF	2.52	0.003	1,38 - 4,61
	218777_at	REEP4	2.5	0.021	1,15 - 5,41		218777_at	REEP4	1.84	0.173	0,77 - 4,40		218777_at	REEP4	2.18	0.008	1,22 - 3,88
	208029_s_at	LAPTM4B	1.55	0.003	1,16 - 2,06		208029_s_at	LAPTM4B	1.14	0.475	0,80 - 1,61		208029_s_at	LAPTM4B	1.36	0.006	1,09 - 1,70
	219984_s_at	HRASLS	3.13	0.002	1,54 - 6,37		219984_s_at	HRASLS	2.95	0.04	1,05 - 8,29		219984_s_at	HRASLS	3.07	<0,001	1,71 - 5,52
	205330_at	MN1	0.5	0.035	0,26 - 0,95		205330_at	MN1	0.86	0.617	0,47 - 1,57		205330_at	MN1	0.66	0.061	0,42 - 1,02
	219588_s_at	NCAPG2	3.21	<0,001	2,07 - 4,97		219588_s_at	NCAPG2	1.04	0.92	0,46 - 2,36		219588_s_at	NCAPG2	2.27	<0,001	1,54 - 3,34
	201791_s_at	DHCR7	1.73	0.003	1,20 - 2,48		201791_s_at	DHCR7	1.59	0.022	1,07 - 2,37		201791_s_at	DHCR7	1.66	<0,001	1,27 - 2,18
	201090_x_at	TUBA1B	15.67	<0,001	4,05 - 60,72		201090_x_at	TUBA1B	1.18	0.826	0,27 - 5,27		201090_x_at	TUBA1B	4.98	0.002	1,82 - 13,59
	202408_s_at	PRPF31	2.26	0.011	1,21 - 4,22		202408_s_at	PRPF31	1.41	0.414	0,62 - 3,20		202408_s_at	PRPF31	1.86	0.014	1,13 - 3,05
	208887_at	EIF3G	0.42	0.017	0,21 - 0,86		208887_at	EIF3G	0.34	0.009	0,15 - 0,76		208887_at	EIF3G	0.38	<0,001	0,22 - 0,65
	208775_at	XPO1	4.01	0.05	1,00 - 16,09		208775_at	XPO1	0.69	0.606	0,17 - 2,84		208775_at	XPO1	1.75	0.269	0,65 - 4,75
	209186_at	ATP2A2	5.65	<0,001	2,72 - 11,72		209186_at	ATP2A2	1.04	0.916	0,51 - 2,14		209186_at	ATP2A2	2.55	0.001	1,50 - 4,34
	212051_at	WIPF2	1.62	0.004	1,16 - 2,25		212051_at	WIPF2	1.05	0.834	0,66 - 1,66		212051_at	WIPF2	1.36	0.023	1,04 - 1,78
	218374_s_at	C12orf4	2.7	0.022	1,15 - 6,31		218374_s_at	C12orf4	1.39	0.536	0,49 - 3,92		218374_s_at	C12orf4	2.05	0.033	1,06 - 3,97
	208396_s_at	PDE1A	0.28	0.047	0,08 - 0,98		208396_s_at	PDE1A	1.02	0.957	0,45 - 2,33		208396_s_at	PDE1A	0.61	0.18	0,29 - 1,26

## Sheet: S6C Transbig
	S6 Table C: Summary of the 243 early-type genes in the Transbig cohort, with results of the univariate Cox analysis are shown for both the early (up to three years) and the late period (from three years), as well as for a conventional model without time restriction. Genes marked in green have an unadjusted p-value <0.05. HR: hazard ratio; CI: confidence interval.
	Early-type genes analysed in the early period						Early-type genes analysed in the late period						Early-type genes analysed using a non-time restricted model
			univariate						univariate						univariate
	Affy ID	Gene symbol	HR	p-value	95%-CI		Affy ID	Gene symbol	HR	p-value	95%-CI		Affy ID	Gene symbol	HR	p-value	95%-CI
	214804_at	CENPI	4.01	0.011	1,37 - 11,73		214804_at	CENPI	1.42	0.454	0,57 - 3,54		214804_at	CENPI	2.05	0.042	1,02 - 4,10
	204729_s_at	STX1A	3.55	0.023	1,19 - 10,55		204729_s_at	STX1A	1.67	0.295	0,64 - 4,36		204729_s_at	STX1A	2.27	0.026	1,11 - 4,67
	204825_at	MELK	3.31	<0,001	1,90 - 5,77		204825_at	MELK	1.5	0.067	0,97 - 2,31		204825_at	MELK	1.97	<0,001	1,41 - 2,75
	204962_s_at	CENPA	2.67	<0,001	1,69 - 4,22		204962_s_at	CENPA	1.37	0.121	0,92 - 2,03		204962_s_at	CENPA	1.76	<0,001	1,31 - 2,35
	219306_at	KIF15	3.99	<0,001	1,88 - 8,48		219306_at	KIF15	1.69	0.092	0,92 - 3,11		219306_at	KIF15	2.34	<0,001	1,47 - 3,72
	209642_at	BUB1	3.19	<0,001	1,83 - 5,55		209642_at	BUB1	1.32	0.278	0,80 - 2,18		209642_at	BUB1	1.83	0.001	1,28 - 2,63
	221591_s_at	FAM64A	4.91	0.003	1,74 - 13,80		221591_s_at	FAM64A	2.02	0.072	0,94 - 4,35		221591_s_at	FAM64A	2.69	0.002	1,46 - 4,97
	201736_s_at	MARCH6	3.53	0.033	1,11 - 11,29		201736_s_at	MARCH6	1.39	0.465	0,57 - 3,38		201736_s_at	MARCH6	1.94	0.065	0,96 - 3,92
	221258_s_at	KIF18A	19.37	0.009	2,12 - 176,77		221258_s_at	KIF18A	10.14	0.007	1,89 - 54,46		221258_s_at	KIF18A	12.75	<0,001	3,35 - 48,58
	218662_s_at	NCAPG	1.79	0.003	1,22 - 2,63		218662_s_at	NCAPG	1.21	0.236	0,88 - 1,67		218662_s_at	NCAPG	1.39	0.008	1,09 - 1,78
	218238_at	GTPBP4	4.45	0.002	1,72 - 11,53		218238_at	GTPBP4	1.08	0.829	0,55 - 2,13		218238_at	GTPBP4	1.72	0.052	0,99 - 2,99
	205046_at	CENPE	3.53	0.001	1,70 - 7,35		205046_at	CENPE	1.16	0.586	0,67 - 2,01		205046_at	CENPE	1.7	0.014	1,11 - 2,60
	213310_at	EIF2C2	3.86	0.011	1,37 - 10,90		213310_at	EIF2C2	4.59	0.001	1,90 - 11,11		213310_at	EIF2C2	4.27	<0,001	2,18 - 8,34
	215693_x_at	DDX27	4.78	0.002	1,79 - 12,81		215693_x_at	DDX27	0.85	0.791	0,27 - 2,74		215693_x_at	DDX27	1.95	0.094	0,89 - 4,25
	222039_at	KIF18B	4.51	0.002	1,78 - 11,44		222039_at	KIF18B	2.18	0.025	1,10 - 4,30		222039_at	KIF18B	2.74	<0,001	1,59 - 4,72
	203764_at	DLGAP5	2.35	0.001	1,40 - 3,95		203764_at	DLGAP5	0.99	0.977	0,62 - 1,58		203764_at	DLGAP5	1.38	0.066	0,98 - 1,93
	202705_at	CCNB2	2.49	0.001	1,43 - 4,35		202705_at	CCNB2	1.37	0.135	0,91 - 2,07		202705_at	CCNB2	1.68	0.002	1,21 - 2,33
	208617_s_at	PTP4A2	0.29	0.022	0,10 - 0,84		208617_s_at	PTP4A2	0.86	0.72	0,39 - 1,91		208617_s_at	PTP4A2	0.59	0.103	0,31 - 1,11
	203967_at	CDC6	2.45	<0,001	1,51 - 3,96		203967_at	CDC6	1.35	0.265	0,79 - 2,30		203967_at	CDC6	1.76	0.002	1,23 - 2,50
	212228_s_at	COQ9	5.98	0.001	2,01 - 17,83		212228_s_at	COQ9	1.64	0.281	0,67 - 4,03		212228_s_at	COQ9	2.66	0.006	1,32 - 5,36
	220668_s_at	DNMT3B	3.73	0.036	1,09 - 12,72		220668_s_at	DNMT3B	1.25	0.647	0,48 - 3,28		220668_s_at	DNMT3B	1.84	0.113	0,87 - 3,89
	218875_s_at	FBXO5	5.25	0.001	1,91 - 14,38		218875_s_at	FBXO5	1.53	0.391	0,58 - 4,03		218875_s_at	FBXO5	2.51	0.01	1,24 - 5,08
	204315_s_at	GTSE1	9.08	<0,001	2,86 - 28,77		204315_s_at	GTSE1	1.34	0.605	0,44 - 4,11		204315_s_at	GTSE1	2.83	0.011	1,27 - 6,28
	208103_s_at	ANP32E	2.07	0.005	1,25 - 3,44		208103_s_at	ANP32E	1.05	0.834	0,65 - 1,71		208103_s_at	ANP32E	1.37	0.081	0,96 - 1,94
	218755_at	KIF20A	2.71	<0,001	1,55 - 4,74		218755_at	KIF20A	1.37	0.153	0,89 - 2,11		218755_at	KIF20A	1.71	0.002	1,22 - 2,39
	204318_s_at	GTSE1	2.45	0.006	1,29 - 4,67		204318_s_at	GTSE1	1.37	0.241	0,81 - 2,34		204318_s_at	GTSE1	1.67	0.014	1,11 - 2,52
	204649_at	TROAP	7.28	<0,001	2,54 - 20,88		204649_at	TROAP	1.78	0.148	0,81 - 3,90		204649_at	TROAP	2.83	0.001	1,53 - 5,23
	203145_at	SPAG5	2.23	0.003	1,31 - 3,80		203145_at	SPAG5	1.7	0.013	1,12 - 2,59		203145_at	SPAG5	1.87	<0,001	1,35 - 2,60
	204033_at	TRIP13	2.54	0.001	1,49 - 4,32		204033_at	TRIP13	1.6	0.015	1,09 - 2,33		204033_at	TRIP13	1.85	<0,001	1,36 - 2,51
	209464_at	AURKB	3.58	0.002	1,62 - 7,92		209464_at	AURKB	1.45	0.282	0,74 - 2,83		209464_at	AURKB	2.02	0.007	1,21 - 3,37
	213226_at	CCNA2	2.82	0.001	1,50 - 5,31		213226_at	CCNA2	1.1	0.72	0,65 - 1,85		213226_at	CCNA2	1.52	0.037	1,03 - 2,26
	204752_x_at	PARP2	3.99	0.023	1,21 - 13,13		204752_x_at	PARP2	1.6	0.376	0,57 - 4,51		204752_x_at	PARP2	2.31	0.043	1,03 - 5,21
	218542_at	CEP55	2.67	<0,001	1,58 - 4,51		218542_at	CEP55	1.13	0.586	0,73 - 1,76		218542_at	CEP55	1.53	0.011	1,10 - 2,13
	210766_s_at	CSE1L	2.21	0.028	1,09 - 4,48		210766_s_at	CSE1L	1	0.987	0,58 - 1,72		210766_s_at	CSE1L	1.33	0.201	0,86 - 2,06
	220239_at	KLHL7	2.29	0.005	1,29 - 4,08		220239_at	KLHL7	0.54	0.183	0,21 - 1,34		220239_at	KLHL7	1.12	0.682	0,66 - 1,89
	219990_at	E2F8	3.08	0.001	1,55 - 6,12		219990_at	E2F8	1.13	0.796	0,45 - 2,83		219990_at	E2F8	1.86	0.034	1,05 - 3,30
	219148_at	PBK	2.37	<0,001	1,50 - 3,75		219148_at	PBK	1.19	0.335	0,83 - 1,72		219148_at	PBK	1.53	0.002	1,16 - 2,02
	207828_s_at	CENPF	2.47	0.001	1,48 - 4,11		207828_s_at	CENPF	1.28	0.21	0,87 - 1,86		207828_s_at	CENPF	1.6	0.002	1,19 - 2,15
	220295_x_at	DEPDC1	9.42	<0,001	3,30 - 26,90		220295_x_at	DEPDC1	0.84	0.698	0,34 - 2,06		220295_x_at	DEPDC1	2.1	0.03	1,07 - 4,10
	220651_s_at	MCM10	4.15	<0,001	2,04 - 8,43		220651_s_at	MCM10	1.55	0.176	0,82 - 2,92		220651_s_at	MCM10	2.25	0.001	1,41 - 3,59
	202580_x_at	FOXM1	3.91	<0,001	2,14 - 7,14		202580_x_at	FOXM1	1.4	0.123	0,91 - 2,15		202580_x_at	FOXM1	1.92	<0,001	1,36 - 2,70
	205282_at	LRP8	4.5	0.01	1,42 - 14,20		205282_at	LRP8	2.7	0.044	1,03 - 7,09		205282_at	LRP8	3.28	0.002	1,56 - 6,86
	221922_at	GPSM2	2.64	0.01	1,26 - 5,56		221922_at	GPSM2	1.19	0.566	0,66 - 2,16		221922_at	GPSM2	1.59	0.052	1,00 - 2,53
	212022_s_at	MKI67	2.69	0.003	1,41 - 5,15		212022_s_at	MKI67	1.51	0.091	0,94 - 2,44		212022_s_at	MKI67	1.81	0.002	1,24 - 2,66
	212949_at	NCAPH	7.78	<0,001	2,86 - 21,20		212949_at	NCAPH	1.28	0.492	0,64 - 2,55		212949_at	NCAPH	2.23	0.004	1,29 - 3,88
	209408_at	KIF2C	3.11	0.001	1,57 - 6,13		209408_at	KIF2C	1.32	0.274	0,80 - 2,19		209408_at	KIF2C	1.73	0.007	1,16 - 2,58
	212021_s_at	MKI67	3.99	<0,001	1,83 - 8,68		212021_s_at	MKI67	1.65	0.082	0,94 - 2,89		212021_s_at	MKI67	2.19	0.001	1,39 - 3,44
	201584_s_at	DDX39A	3.11	0.002	1,54 - 6,30		201584_s_at	DDX39A	1.73	0.019	1,09 - 2,75		201584_s_at	DDX39A	2.06	<0,001	1,40 - 3,02
	208433_s_at	LRP8	2.51	0.002	1,39 - 4,53		208433_s_at	LRP8	1.54	0.089	0,94 - 2,53		208433_s_at	LRP8	1.85	0.001	1,27 - 2,70
	218009_s_at	PRC1	2.68	<0,001	1,58 - 4,57		218009_s_at	PRC1	1.36	0.066	0,98 - 1,89		218009_s_at	PRC1	1.66	<0,001	1,27 - 2,19
	210074_at	CTSL2	3.9	0.012	1,35 - 11,23		210074_at	CTSL2	1.87	0.133	0,83 - 4,24		210074_at	CTSL2	2.41	0.007	1,27 - 4,61
	219918_s_at	ASPM	2.45	<0,001	1,59 - 3,80		219918_s_at	ASPM	1.21	0.233	0,88 - 1,67		219918_s_at	ASPM	1.53	0.001	1,20 - 1,96
	201291_s_at	TOP2A	1.91	<0,001	1,37 - 2,66		201291_s_at	TOP2A	1.3	0.047	1,00 - 1,67		201291_s_at	TOP2A	1.49	<0,001	1,22 - 1,83
	205246_at	PEX13	3.18	0.023	1,17 - 8,65		205246_at	PEX13	0.41	0.037	0,18 - 0,95		205246_at	PEX13	0.87	0.682	0,46 - 1,67
	209714_s_at	CDKN3	2.3	<0,001	1,44 - 3,66		209714_s_at	CDKN3	1.16	0.429	0,81 - 1,67		209714_s_at	CDKN3	1.49	0.005	1,13 - 1,97
	211519_s_at	KIF2C	2.98	0.004	1,40 - 6,32		211519_s_at	KIF2C	1.22	0.522	0,67 - 2,23		211519_s_at	KIF2C	1.64	0.038	1,03 - 2,62
	215942_s_at	GTSE1	2.3	0.016	1,17 - 4,51		215942_s_at	GTSE1	1.43	0.234	0,80 - 2,56		215942_s_at	GTSE1	1.69	0.02	1,08 - 2,62
	206102_at	GINS1	1.72	0.017	1,10 - 2,69		206102_at	GINS1	1.29	0.121	0,94 - 1,78		206102_at	GINS1	1.42	0.008	1,09 - 1,85
	206023_at	NMU	2.24	0.001	1,37 - 3,65		206023_at	NMU	0.69	0.371	0,31 - 1,55		206023_at	NMU	1.37	0.182	0,86 - 2,19
	221436_s_at	CDCA3	4.3	<0,001	1,95 - 9,49		221436_s_at	CDCA3	1.9	0.054	0,99 - 3,67		221436_s_at	CDCA3	2.54	<0,001	1,53 - 4,21
	221685_s_at	CCDC99	3.84	0.011	1,36 - 10,88		221685_s_at	CCDC99	1.58	0.262	0,71 - 3,54		221685_s_at	CCDC99	2.17	0.017	1,15 - 4,08
	221520_s_at	CDCA8	4.84	<0,001	2,16 - 10,87		221520_s_at	CDCA8	1.37	0.374	0,69 - 2,73		221520_s_at	CDCA8	2.13	0.004	1,27 - 3,57
	206364_at	KIF14	3.42	<0,001	1,80 - 6,51		206364_at	KIF14	1.45	0.249	0,77 - 2,72		206364_at	KIF14	2.07	0.001	1,32 - 3,25
	203805_s_at	FANCA	8.38	<0,001	3,00 - 23,41		203805_s_at	FANCA	1.2	0.716	0,45 - 3,21		203805_s_at	FANCA	2.47	0.012	1,22 - 4,99
	219555_s_at	CENPN	3.02	0.002	1,52 - 6,02		219555_s_at	CENPN	1.21	0.513	0,68 - 2,16		219555_s_at	CENPN	1.68	0.021	1,08 - 2,62
	203554_x_at	PTTG1	2.25	0.008	1,23 - 4,12		203554_x_at	PTTG1	1.34	0.164	0,89 - 2,03		203554_x_at	PTTG1	1.58	0.008	1,13 - 2,22
	209916_at	DHTKD1	1.9	0.043	1,02 - 3,55		209916_at	DHTKD1	1.27	0.306	0,81 - 1,98		209916_at	DHTKD1	1.45	0.044	1,01 - 2,08
	209773_s_at	RRM2	1.99	0.003	1,27 - 3,12		209773_s_at	RRM2	1.17	0.334	0,85 - 1,59		209773_s_at	RRM2	1.39	0.011	1,08 - 1,79
	202954_at	UBE2C	2.4	<0,001	1,54 - 3,75		202954_at	UBE2C	1.42	0.051	1,00 - 2,02		202954_at	UBE2C	1.7	<0,001	1,29 - 2,23
	204695_at	CDC25A	4.76	0.003	1,68 - 13,51		204695_at	CDC25A	1.99	0.077	0,93 - 4,27		204695_at	CDC25A	2.63	0.002	1,42 - 4,87
	219978_s_at	NUSAP1	2.26	0.003	1,31 - 3,92		219978_s_at	NUSAP1	1.17	0.508	0,74 - 1,84		219978_s_at	NUSAP1	1.49	0.024	1,05 - 2,12
	210052_s_at	TPX2	2.72	0.001	1,53 - 4,84		210052_s_at	TPX2	1.57	0.019	1,08 - 2,29		210052_s_at	TPX2	1.85	<0,001	1,36 - 2,53
	203664_s_at	POLR2D	5.08	0.013	1,41 - 18,29		203664_s_at	POLR2D	0.85	0.761	0,31 - 2,37		203664_s_at	POLR2D	1.6	0.253	0,72 - 3,56
	209744_x_at	ITCH	7.27	0.008	1,67 - 31,61		209744_x_at	ITCH	0.7	0.576	0,21 - 2,41		209744_x_at	ITCH	1.66	0.289	0,65 - 4,27
	212586_at	CAST	0.38	0.035	0,15 - 0,93		212586_at	CAST	0.97	0.931	0,51 - 1,87		212586_at	CAST	0.71	0.211	0,42 - 1,21
	208079_s_at	AURKA	1.93	0.002	1,26 - 2,95		208079_s_at	AURKA	1.26	0.153	0,92 - 1,74		208079_s_at	AURKA	1.45	0.004	1,13 - 1,87
	204767_s_at	FEN1	2.56	0.001	1,44 - 4,54		204767_s_at	FEN1	1.35	0.284	0,78 - 2,33		204767_s_at	FEN1	1.77	0.006	1,18 - 2,64
	201710_at	MYBL2	3.03	<0,001	1,65 - 5,57		201710_at	MYBL2	1.37	0.284	0,77 - 2,44		201710_at	MYBL2	1.84	0.004	1,21 - 2,80
	200687_s_at	SF3B3	3.11	0.012	1,28 - 7,55		200687_s_at	SF3B3	1.78	0.113	0,87 - 3,62		200687_s_at	SF3B3	2.19	0.006	1,25 - 3,85
	201930_at	MCM6	3.09	0.013	1,27 - 7,52		201930_at	MCM6	1.91	0.053	0,99 - 3,66		201930_at	MCM6	2.26	0.003	1,33 - 3,82
	205898_at	CX3CR1	0.52	0.003	0,34 - 0,80		205898_at	CX3CR1	0.87	0.301	0,67 - 1,13		205898_at	CX3CR1	0.75	0.011	0,60 - 0,94
	202192_s_at	GAS7	0.39	0.037	0,16 - 0,95		202192_s_at	GAS7	1.36	0.316	0,74 - 2,50		202192_s_at	GAS7	0.91	0.698	0,55 - 1,49
	213599_at	OIP5	3.25	0.002	1,57 - 6,74		213599_at	OIP5	1.18	0.6	0,63 - 2,22		213599_at	OIP5	1.69	0.028	1,06 - 2,70
	200783_s_at	STMN1	2.13	0.028	1,09 - 4,19		200783_s_at	STMN1	1.44	0.166	0,86 - 2,43		200783_s_at	STMN1	1.65	0.017	1,09 - 2,48
	203755_at	BUB1B	2.61	<0,001	1,56 - 4,37		203755_at	BUB1B	1.3	0.205	0,87 - 1,95		203755_at	BUB1B	1.67	0.001	1,22 - 2,28
	202870_s_at	CDC20	1.98	0.003	1,26 - 3,13		202870_s_at	CDC20	1.26	0.168	0,91 - 1,74		202870_s_at	CDC20	1.46	0.005	1,12 - 1,89
	203358_s_at	EZH2	1.71	0.021	1,09 - 2,70		203358_s_at	EZH2	1.38	0.082	0,96 - 1,98		203358_s_at	EZH2	1.49	0.006	1,12 - 1,98
	218726_at	HJURP	4.44	0.001	1,84 - 10,71		218726_at	HJURP	1.56	0.2	0,79 - 3,08		218726_at	HJURP	2.2	0.004	1,29 - 3,75
	209137_s_at	USP10	3.44	0.004	1,48 - 7,99		209137_s_at	USP10	1.95	0.08	0,92 - 4,13		209137_s_at	USP10	2.47	0.001	1,42 - 4,32
	204822_at	TTK	2.53	0.001	1,46 - 4,41		204822_at	TTK	1.19	0.482	0,74 - 1,91		204822_at	TTK	1.54	0.018	1,08 - 2,21
	202709_at	FMOD	0.43	0.013	0,22 - 0,84		202709_at	FMOD	0.87	0.548	0,55 - 1,37		202709_at	FMOD	0.7	0.056	0,48 - 1,01
	209541_at	IGF1	0.62	0.018	0,42 - 0,92		209541_at	IGF1	1.03	0.805	0,81 - 1,32		209541_at	IGF1	0.89	0.246	0,72 - 1,09
	209542_x_at	IGF1	0.47	0.029	0,23 - 0,92		209542_x_at	IGF1	0.91	0.67	0,61 - 1,38		209542_x_at	IGF1	0.75	0.11	0,53 - 1,07
	203806_s_at	FANCA	10.71	0.008	1,87 - 61,26		203806_s_at	FANCA	1.54	0.531	0,40 - 6,00		203806_s_at	FANCA	2.98	0.044	1,03 - 8,61
	218663_at	NCAPG	1.86	0.028	1,07 - 3,23		218663_at	NCAPG	1.16	0.594	0,67 - 2,01		218663_at	NCAPG	1.39	0.1	0,94 - 2,06
	201519_at	TOMM70A	3.69	0.039	1,07 - 12,71		201519_at	TOMM70A	2.16	0.112	0,84 - 5,57		201519_at	TOMM70A	2.63	0.012	1,23 - 5,61
	219000_s_at	DSCC1	2.08	0.022	1,11 - 3,88		219000_s_at	DSCC1	1.71	0.021	1,09 - 2,68		219000_s_at	DSCC1	1.82	0.001	1,26 - 2,63
	204641_at	NEK2	2.32	<0,001	1,48 - 3,63		204641_at	NEK2	1.44	0.054	0,99 - 2,08		204641_at	NEK2	1.73	<0,001	1,30 - 2,29
	204026_s_at	ZWINT	3.81	<0,001	1,97 - 7,36		204026_s_at	ZWINT	1.14	0.486	0,79 - 1,63		204026_s_at	ZWINT	1.58	0.004	1,16 - 2,17
	218355_at	KIF4A	3.49	<0,001	1,89 - 6,44		218355_at	KIF4A	1.52	0.053	0,99 - 2,33		218355_at	KIF4A	1.98	<0,001	1,41 - 2,77
	212670_at	ELN	0.57	0.044	0,33 - 0,98		212670_at	ELN	1.22	0.183	0,91 - 1,64		212670_at	ELN	0.99	0.958	0,77 - 1,28
	202107_s_at	MCM2	2.78	0.001	1,49 - 5,21		202107_s_at	MCM2	2.32	0.001	1,42 - 3,81		202107_s_at	MCM2	2.49	<0,001	1,69 - 3,67
	204444_at	KIF11	3.18	0.001	1,63 - 6,21		204444_at	KIF11	1.78	0.027	1,07 - 2,97		204444_at	KIF11	2.16	<0,001	1,45 - 3,23
	204092_s_at	AURKA	2.59	<0,001	1,54 - 4,36		204092_s_at	AURKA	1.3	0.252	0,83 - 2,03		204092_s_at	AURKA	1.67	0.003	1,19 - 2,33
	205683_x_at	TPSAB1	0.66	0.033	0,45 - 0,97		205683_x_at	TPSAB1	1.12	0.362	0,88 - 1,44		205683_x_at	TPSAB1	0.95	0.653	0,77 - 1,17
	204817_at	ESPL1	5.05	0.003	1,71 - 14,90		204817_at	ESPL1	2.48	0.022	1,14 - 5,39		204817_at	ESPL1	3.13	<0,001	1,67 - 5,85
	218039_at	NUSAP1	2.04	0.006	1,22 - 3,42		218039_at	NUSAP1	1.33	0.111	0,94 - 1,88		218039_at	NUSAP1	1.52	0.004	1,15 - 2,03
	204126_s_at	CDC45	6.98	<0,001	2,52 - 19,33		204126_s_at	CDC45	1.73	0.129	0,85 - 3,51		204126_s_at	CDC45	2.66	0.001	1,51 - 4,70
	209687_at	CXCL12	0.67	0.034	0,47 - 0,97		209687_at	CXCL12	0.98	0.908	0,75 - 1,30		209687_at	CXCL12	0.87	0.198	0,69 - 1,08
	207134_x_at	TPSB2	0.65	0.034	0,44 - 0,97		207134_x_at	TPSB2	1.12	0.353	0,88 - 1,44		207134_x_at	TPSB2	0.95	0.666	0,77 - 1,18
	210084_x_at	TPSAB1	0.65	0.031	0,44 - 0,96		210084_x_at	TPSAB1	1.11	0.39	0,88 - 1,40		210084_x_at	TPSAB1	0.95	0.602	0,78 - 1,16
	203418_at	CCNA2	2.95	<0,001	1,70 - 5,11		203418_at	CCNA2	1.2	0.462	0,74 - 1,93		203418_at	CCNA2	1.65	0.006	1,16 - 2,35
	204887_s_at	PLK4	3.58	0.004	1,50 - 8,53		204887_s_at	PLK4	1.08	0.851	0,48 - 2,41		204887_s_at	PLK4	1.71	0.072	0,95 - 3,05
	211071_s_at	MLLT11	1.64	0.04	1,02 - 2,61		211071_s_at	MLLT11	0.65	0.151	0,36 - 1,17		211071_s_at	MLLT11	1	0.997	0,68 - 1,47
	219502_at	NEIL3	16.63	0.002	2,90 - 95,39		219502_at	NEIL3	3.84	0.07	0,89 - 16,49		219502_at	NEIL3	6.61	0.001	2,20 - 19,88
	201292_at	TOP2A	2.15	<0,001	1,47 - 3,15		201292_at	TOP2A	1.34	0.045	1,01 - 1,79		201292_at	TOP2A	1.59	<0,001	1,27 - 1,99
	216474_x_at		0.64	0.03	0,43 - 0,96		216474_x_at		1.13	0.331	0,88 - 1,44		216474_x_at		0.96	0.674	0,77 - 1,18
	219395_at	ESRP2	5.27	0.002	1,83 - 15,16		219395_at	ESRP2	1.93	0.117	0,85 - 4,39		219395_at	ESRP2	2.79	0.002	1,46 - 5,35
	201111_at	CSE1L	3.18	0.003	1,49 - 6,80		201111_at	CSE1L	1.03	0.909	0,60 - 1,76		201111_at	CSE1L	1.51	0.068	0,97 - 2,35
	203214_x_at	CDK1	2.95	<0,001	1,73 - 5,03		203214_x_at	CDK1	1.04	0.855	0,69 - 1,57		203214_x_at	CDK1	1.5	0.012	1,09 - 2,05
	213647_at	DNA2	6.1	0.005	1,75 - 21,25		213647_at	DNA2	2.46	0.129	0,77 - 7,82		213647_at	DNA2	3.66	0.003	1,55 - 8,64
	38158_at	ESPL1	5.93	<0,001	2,29 - 15,36		38158_at	ESPL1	1.89	0.063	0,97 - 3,72		38158_at	ESPL1	2.73	<0,001	1,60 - 4,65
	217767_at	C3	0.58	0.026	0,36 - 0,94		217767_at	C3	0.97	0.864	0,66 - 1,42		217767_at	C3	0.81	0.155	0,60 - 1,08
	207741_x_at	TPSAB1	0.54	0.04	0,29 - 0,97		207741_x_at	TPSAB1	1.18	0.249	0,89 - 1,56		207741_x_at	TPSAB1	0.98	0.852	0,75 - 1,26
	201177_s_at	UBA2	8.79	0.011	1,66 - 46,54		201177_s_at	UBA2	1.17	0.785	0,38 - 3,56		201177_s_at	UBA2	2.26	0.087	0,89 - 5,74
	201890_at	RRM2	2.02	0.002	1,31 - 3,13		201890_at	RRM2	1.2	0.203	0,91 - 1,58		201890_at	RRM2	1.41	0.004	1,12 - 1,77
	220195_at	MBD5	4.45	0.041	1,06 - 18,66		220195_at	MBD5	0.73	0.559	0,26 - 2,08		220195_at	MBD5	1.36	0.471	0,59 - 3,11
	205339_at	STIL	4.55	0.003	1,65 - 12,56		205339_at	STIL	1.63	0.229	0,74 - 3,60		205339_at	STIL	2.32	0.008	1,25 - 4,32
	208696_at	CCT5	4.05	0.007	1,46 - 11,25		208696_at	CCT5	2.12	0.048	1,01 - 4,45		208696_at	CCT5	2.63	0.002	1,44 - 4,79
	204023_at	RFC4	3.05	0.003	1,46 - 6,36		204023_at	RFC4	1.66	0.095	0,92 - 3,00		204023_at	RFC4	2.09	0.002	1,32 - 3,33
	205240_at	GPSM2	3.25	0.007	1,38 - 7,66		205240_at	GPSM2	1.31	0.423	0,68 - 2,52		205240_at	GPSM2	1.77	0.03	1,06 - 2,96
	205394_at	CHEK1	6.19	0.01	1,55 - 24,75		205394_at	CHEK1	1.19	0.776	0,36 - 3,91		205394_at	CHEK1	2.22	0.085	0,90 - 5,49
	217023_x_at		0.55	0.022	0,33 - 0,92		217023_x_at		1.16	0.309	0,87 - 1,53		217023_x_at		0.95	0.662	0,74 - 1,21
	212070_at	GPR56	2.11	0.04	1,03 - 4,30		212070_at	GPR56	1.83	0.014	1,13 - 2,97		212070_at	GPR56	1.92	0.001	1,29 - 2,86
	203565_s_at	MNAT1	2.84	0.049	1,01 - 8,04		203565_s_at	MNAT1	0.54	0.157	0,23 - 1,27		203565_s_at	MNAT1	0.98	0.943	0,50 - 1,92
	209891_at	SPC25	5.85	<0,001	2,25 - 15,22		209891_at	SPC25	1.39	0.517	0,51 - 3,82		209891_at	SPC25	2.48	0.01	1,24 - 4,96
	212020_s_at	MKI67	6.55	<0,001	2,74 - 15,67		212020_s_at	MKI67	1.78	0.094	0,91 - 3,48		212020_s_at	MKI67	2.72	<0,001	1,61 - 4,59
	216380_x_at		0.23	0.028	0,06 - 0,86		216380_x_at		0.29	0.006	0,12 - 0,70		216380_x_at		0.27	<0,001	0,13 - 0,56
	209199_s_at	MEF2C	0.41	0.035	0,18 - 0,94		209199_s_at	MEF2C	0.81	0.42	0,48 - 1,35		209199_s_at	MEF2C	0.66	0.066	0,43 - 1,03
	202095_s_at	BIRC5	1.7	0.005	1,18 - 2,46		202095_s_at	BIRC5	1.21	0.198	0,91 - 1,60		202095_s_at	BIRC5	1.36	0.008	1,08 - 1,70
	221219_s_at	KLHDC4	6.76	0.001	2,18 - 20,93		221219_s_at	KLHDC4	1.1	0.826	0,46 - 2,62		221219_s_at	KLHDC4	2.07	0.036	1,05 - 4,09
	218447_at	CMC2	2.89	0.009	1,30 - 6,40		218447_at	CMC2	1.08	0.787	0,60 - 1,95		218447_at	CMC2	1.51	0.086	0,94 - 2,41
	202200_s_at	SRPK1	2.93	0.039	1,06 - 8,10		202200_s_at	SRPK1	0.81	0.592	0,38 - 1,74		202200_s_at	SRPK1	1.25	0.467	0,68 - 2,30
	215382_x_at	TPSAB1	0.66	0.035	0,44 - 0,97		215382_x_at	TPSAB1	1.11	0.368	0,88 - 1,40		215382_x_at	TPSAB1	0.95	0.644	0,78 - 1,16
	208952_s_at	LARP4B	4.34	0.005	1,54 - 12,20		208952_s_at	LARP4B	1.87	0.1	0,89 - 3,96		208952_s_at	LARP4B	2.47	0.003	1,35 - 4,51
	221780_s_at	DDX27	3	0.035	1,08 - 8,33		221780_s_at	DDX27	0.87	0.753	0,36 - 2,11		221780_s_at	DDX27	1.38	0.359	0,70 - 2,73
	202779_s_at	UBE2S	2.45	0.001	1,44 - 4,16		202779_s_at	UBE2S	1.43	0.049	1,00 - 2,05		202779_s_at	UBE2S	1.71	<0,001	1,27 - 2,29
	207469_s_at	PIR	1.77	0.009	1,16 - 2,73		207469_s_at	PIR	1.21	0.304	0,84 - 1,76		207469_s_at	PIR	1.4	0.019	1,06 - 1,86
	220865_s_at	PDSS1	6.07	<0,001	2,25 - 16,38		220865_s_at	PDSS1	1.19	0.761	0,39 - 3,57		220865_s_at	PDSS1	2.4	0.02	1,15 - 5,04
	211042_x_at	MCAM	2.86	0.001	1,50 - 5,47		211042_x_at	MCAM	0.85	0.649	0,42 - 1,73		211042_x_at	MCAM	1.38	0.186	0,86 - 2,23
	201010_s_at	TXNIP	0.21	0.001	0,08 - 0,54		201010_s_at	TXNIP	1.06	0.861	0,53 - 2,16		201010_s_at	TXNIP	0.61	0.081	0,35 - 1,06
	202503_s_at	KIAA0101	2.32	0.006	1,27 - 4,23		202503_s_at	KIAA0101	1.16	0.44	0,80 - 1,68		202503_s_at	KIAA0101	1.43	0.026	1,04 - 1,95
	202240_at	PLK1	4	0.001	1,77 - 9,08		202240_at	PLK1	2.21	0.013	1,18 - 4,14		202240_at	PLK1	2.7	<0,001	1,65 - 4,42
	204244_s_at	DBF4	2.39	0.039	1,05 - 5,48		204244_s_at	DBF4	0.99	0.977	0,51 - 1,91		204244_s_at	DBF4	1.36	0.239	0,82 - 2,27
	211577_s_at	IGF1	0.42	0.039	0,19 - 0,96		211577_s_at	IGF1	0.95	0.803	0,63 - 1,43		211577_s_at	IGF1	0.77	0.167	0,54 - 1,11
	222077_s_at	RACGAP1	2.29	0.004	1,29 - 4,06		222077_s_at	RACGAP1	1.49	0.034	1,03 - 2,16		222077_s_at	RACGAP1	1.7	0.001	1,25 - 2,32
	213008_at	FANCI	4.23	<0,001	2,17 - 8,25		213008_at	FANCI	1.43	0.16	0,87 - 2,34		213008_at	FANCI	2.05	<0,001	1,40 - 3,02
	222118_at	CENPN	38.22	<0,001	5,24 - 278,64		222118_at	CENPN	1.87	0.467	0,34 - 10,16		222118_at	CENPN	5.78	0.008	1,58 - 21,12
	200021_at	CFL1	26.11	0.001	3,72 - 183,21		200021_at	CFL1	3.9	0.043	1,04 - 14,55		200021_at	CFL1	7	0.001	2,32 - 21,10
	210559_s_at	CDK1	2.96	<0,001	1,82 - 4,82		210559_s_at	CDK1	1.07	0.684	0,77 - 1,49		210559_s_at	CDK1	1.48	0.003	1,14 - 1,93
	208080_at	AURKA	14.35	0.038	1,16 - 177,75		208080_at	AURKA	1.09	0.932	0,15 - 7,89		208080_at	AURKA	2.64	0.226	0,55 - 12,64
	219411_at	ELMO3	2.06	0.05	1,00 - 4,23		219411_at	ELMO3	1.64	0.048	1,00 - 2,66		219411_at	ELMO3	1.76	0.006	1,17 - 2,63
	211734_s_at	FCER1A	0.39	0.038	0,16 - 0,95		211734_s_at	FCER1A	1.06	0.737	0,76 - 1,48		211734_s_at	FCER1A	0.88	0.412	0,64 - 1,20
	219745_at	TMEM180	6.01	0.009	1,57 - 22,91		219745_at	TMEM180	1.09	0.874	0,39 - 3,06		219745_at	TMEM180	2	0.091	0,89 - 4,49
	218883_s_at	MLF1IP	1.97	0.002	1,27 - 3,06		218883_s_at	MLF1IP	1.22	0.193	0,90 - 1,64		218883_s_at	MLF1IP	1.43	0.004	1,12 - 1,82
	218308_at	TACC3	2.67	0.003	1,41 - 5,08		218308_at	TACC3	1.44	0.15	0,88 - 2,35		218308_at	TACC3	1.78	0.004	1,21 - 2,62
	205909_at	POLE2	3.5	0.03	1,13 - 10,87		205909_at	POLE2	1.48	0.337	0,66 - 3,32		205909_at	POLE2	1.96	0.044	1,02 - 3,77
	209238_at	STX3	2.75	0.042	1,04 - 7,33		209238_at	STX3	0.94	0.853	0,48 - 1,84		209238_at	STX3	1.33	0.314	0,76 - 2,32
	208905_at	CYCS	7.88	0.001	2,23 - 27,81		208905_at	CYCS	0.87	0.767	0,34 - 2,22		208905_at	CYCS	1.87	0.107	0,87 - 4,02
	214710_s_at	CCNB1	1.77	0.013	1,13 - 2,77		214710_s_at	CCNB1	1.38	0.047	1,00 - 1,89		214710_s_at	CCNB1	1.5	0.002	1,16 - 1,94
	218252_at	CKAP2	2.16	0.042	1,03 - 4,52		218252_at	CKAP2	0.61	0.154	0,31 - 1,20		218252_at	CKAP2	0.99	0.969	0,60 - 1,65
	208968_s_at	CIAPIN1	7.51	0.001	2,37 - 23,80		208968_s_at	CIAPIN1	2.04	0.116	0,84 - 4,98		208968_s_at	CIAPIN1	3.26	0.001	1,61 - 6,61
	200032_s_at	RPL9	0.04	0.005	0,00 - 0,37		200032_s_at	RPL9	0.38	0.304	0,06 - 2,40		200032_s_at	RPL9	0.17	0.015	0,04 - 0,70
	203022_at	RNASEH2A	2.2	0.029	1,08 - 4,47		203022_at	RNASEH2A	1.45	0.149	0,88 - 2,39		203022_at	RNASEH2A	1.66	0.015	1,10 - 2,50
	219004_s_at	MIS18A	3.01	0.004	1,43 - 6,32		219004_s_at	MIS18A	1.44	0.194	0,83 - 2,50		219004_s_at	MIS18A	1.84	0.006	1,19 - 2,86
	213523_at	CCNE1	3.54	0.003	1,54 - 8,11		213523_at	CCNE1	1.01	0.97	0,47 - 2,19		213523_at	CCNE1	1.61	0.1	0,91 - 2,82
	213520_at	RECQL4	3.28	0.028	1,13 - 9,49		213520_at	RECQL4	2.87	0.005	1,37 - 6,03		213520_at	RECQL4	3	<0,001	1,63 - 5,51
	221597_s_at	TMEM208	2.24	0.031	1,08 - 4,65		221597_s_at	TMEM208	1.37	0.301	0,75 - 2,51		221597_s_at	TMEM208	1.65	0.036	1,03 - 2,63
	219510_at	POLQ	3.04	0.039	1,06 - 8,76		219510_at	POLQ	1.6	0.238	0,73 - 3,51		219510_at	POLQ	2.01	0.029	1,08 - 3,75
	201091_s_at	CBX3	5.53	<0,001	2,39 - 12,82		201091_s_at	CBX3	0.8	0.428	0,47 - 1,38		201091_s_at	CBX3	1.46	0.121	0,90 - 2,37
	205034_at	CCNE2	1.8	0.012	1,14 - 2,85		205034_at	CCNE2	1.52	0.026	1,05 - 2,21		205034_at	CCNE2	1.62	0.001	1,22 - 2,16
	222105_s_at	NKIRAS2	4.81	0.005	1,62 - 14,25		222105_s_at	NKIRAS2	2.93	0.009	1,30 - 6,59		222105_s_at	NKIRAS2	3.47	<0,001	1,81 - 6,63
	201293_x_at	PPIA	14.4	0.032	1,27 - 163,89		201293_x_at	PPIA	1.77	0.541	0,29 - 10,94		201293_x_at	PPIA	3.68	0.081	0,85 - 15,86
	201137_s_at	HLA-DPB1	0.44	0.006	0,25 - 0,79		201137_s_at	HLA-DPB1	0.76	0.235	0,48 - 1,20		201137_s_at	HLA-DPB1	0.62	0.01	0,43 - 0,89
	213037_x_at	STAU1	5.82	0.011	1,51 - 22,45		213037_x_at	STAU1	1.26	0.678	0,42 - 3,84		213037_x_at	STAU1	2.24	0.071	0,93 - 5,36
	211938_at	EIF4B	0.23	0.028	0,06 - 0,85		211938_at	EIF4B	0.25	0.002	0,10 - 0,59		211938_at	EIF4B	0.24	<0,001	0,12 - 0,50
	201266_at	TXNRD1	5.11	0.001	1,96 - 13,35		201266_at	TXNRD1	1.75	0.142	0,83 - 3,68		201266_at	TXNRD1	2.59	0.001	1,44 - 4,64
	212722_s_at	JMJD6	2.72	0.024	1,14 - 6,52		212722_s_at	JMJD6	2.12	0.02	1,13 - 3,99		212722_s_at	JMJD6	2.31	0.001	1,38 - 3,85
	208904_s_at	RPS28	0.07	0.032	0,01 - 0,80		208904_s_at	RPS28	0.06	0.002	0,01 - 0,36		208904_s_at	RPS28	0.06	<0,001	0,01 - 0,27
	209832_s_at	CDT1	6.38	<0,001	2,30 - 17,65		209832_s_at	CDT1	1.97	0.123	0,83 - 4,66		209832_s_at	CDT1	3.02	0.001	1,59 - 5,76
	213577_at	SQLE	2.63	0.001	1,47 - 4,69		213577_at	SQLE	1.94	0.005	1,22 - 3,08		213577_at	SQLE	2.17	<0,001	1,51 - 3,11
	209747_at	TGFB3	0.24	0.003	0,10 - 0,61		209747_at	TGFB3	1.05	0.881	0,58 - 1,89		209747_at	TGFB3	0.67	0.113	0,41 - 1,10
	201112_s_at	CSE1L	2.75	0.017	1,20 - 6,34		201112_s_at	CSE1L	1.13	0.699	0,60 - 2,14		201112_s_at	CSE1L	1.58	0.081	0,95 - 2,62
	209709_s_at	HMMR	5.6	<0,001	2,34 - 13,41		209709_s_at	HMMR	1.79	0.069	0,96 - 3,36		209709_s_at	HMMR	2.65	<0,001	1,60 - 4,40
	219544_at	BORA	4.93	0.007	1,55 - 15,67		219544_at	BORA	0.64	0.393	0,23 - 1,78		219544_at	BORA	1.32	0.473	0,62 - 2,85
	205167_s_at	CDC25C	5.17	0.011	1,46 - 18,28		205167_s_at	CDC25C	2.5	0.057	0,97 - 6,39		205167_s_at	CDC25C	3.19	0.002	1,51 - 6,75
	204162_at	NDC80	2.39	0.008	1,26 - 4,54		204162_at	NDC80	1.16	0.615	0,66 - 2,03		204162_at	NDC80	1.51	0.055	0,99 - 2,30
	218564_at	RFWD3	11.94	<0,001	4,13 - 34,56		218564_at	RFWD3	2.64	0.085	0,87 - 7,99		218564_at	RFWD3	5.35	<0,001	2,44 - 11,75
	206173_x_at	GABPB1	8.17	0.02	1,39 - 48,04		206173_x_at	GABPB1	0.56	0.417	0,14 - 2,28		206173_x_at	GABPB1	1.45	0.515	0,48 - 4,38
	218074_at	FAM96B	2.92	0.015	1,23 - 6,92		218074_at	FAM96B	1.67	0.137	0,85 - 3,29		218074_at	FAM96B	2.05	0.008	1,21 - 3,50
	204768_s_at	FEN1	3.04	0.001	1,57 - 5,86		204768_s_at	FEN1	1.63	0.085	0,93 - 2,86		204768_s_at	FEN1	2.09	0.001	1,35 - 3,22
	218497_s_at	RNASEH1	7.4	0.002	2,12 - 25,89		218497_s_at	RNASEH1	1.45	0.441	0,56 - 3,72		218497_s_at	RNASEH1	2.54	0.015	1,20 - 5,38
	211814_s_at	CCNE2	2.25	0.016	1,16 - 4,35		211814_s_at	CCNE2	1.93	0.01	1,17 - 3,17		211814_s_at	CCNE2	2.03	<0,001	1,37 - 3,02
	219882_at	TTLL7	4.53	0.027	1,19 - 17,20		219882_at	TTLL7	1.29	0.676	0,39 - 4,27		219882_at	TTLL7	2.15	0.095	0,88 - 5,27
	204510_at	CDC7	3.45	0.001	1,67 - 7,15		204510_at	CDC7	1.77	0.087	0,92 - 3,42		204510_at	CDC7	2.34	0.001	1,43 - 3,82
	202543_s_at	GMFB	3.3	0.001	1,63 - 6,69		202543_s_at	GMFB	0.62	0.045	0,39 - 0,99		202543_s_at	GMFB	1.04	0.857	0,69 - 1,55
	219507_at	RSRC1	2.49	0.004	1,34 - 4,62		219507_at	RSRC1	0.87	0.602	0,51 - 1,47		219507_at	RSRC1	1.3	0.192	0,88 - 1,93
	203625_x_at	SKP2	2.39	0.001	1,42 - 4,01		203625_x_at	SKP2	0.85	0.575	0,49 - 1,48		203625_x_at	SKP2	1.28	0.197	0,88 - 1,87
	202153_s_at	NUP62	22.54	<0,001	5,04 - 100,67		202153_s_at	NUP62	5.34	0.003	1,79 - 15,89		202153_s_at	NUP62	8.8	<0,001	3,61 - 21,48
	203046_s_at	TIMELESS	10.06	<0,001	3,53 - 28,70		203046_s_at	TIMELESS	2.39	0.007	1,27 - 4,49		203046_s_at	TIMELESS	3.58	<0,001	2,12 - 6,05
	220085_at	HELLS	2.19	0.007	1,24 - 3,86		220085_at	HELLS	1.15	0.527	0,75 - 1,75		220085_at	HELLS	1.43	0.035	1,03 - 2,01
	211991_s_at	HLA-DPA1	0.54	0.019	0,32 - 0,90		211991_s_at	HLA-DPA1	0.88	0.538	0,59 - 1,32		211991_s_at	HLA-DPA1	0.74	0.062	0,54 - 1,02
	201009_s_at	TXNIP	0.34	0.01	0,15 - 0,77		201009_s_at	TXNIP	0.88	0.697	0,47 - 1,65		201009_s_at	TXNIP	0.63	0.069	0,38 - 1,04
	203362_s_at	MAD2L1	1.82	0.006	1,19 - 2,77		203362_s_at	MAD2L1	1.16	0.423	0,81 - 1,67		203362_s_at	MAD2L1	1.37	0.026	1,04 - 1,80
	201479_at	DKC1	4.96	0.01	1,45 - 16,89		201479_at	DKC1	0.84	0.709	0,33 - 2,14		201479_at	DKC1	1.53	0.261	0,73 - 3,21
	212729_at	DLG3	3.75	0.009	1,40 - 10,04		212729_at	DLG3	1.04	0.914	0,51 - 2,12		212729_at	DLG3	1.61	0.102	0,91 - 2,85
	218131_s_at	GATAD2A	5.36	0.004	1,73 - 16,58		218131_s_at	GATAD2A	1.43	0.397	0,63 - 3,25		218131_s_at	GATAD2A	2.27	0.017	1,16 - 4,44
	201136_at	PLP2	3.83	0.014	1,32 - 11,13		201136_at	PLP2	1.08	0.825	0,55 - 2,12		201136_at	PLP2	1.62	0.099	0,91 - 2,86
	204146_at	RAD51AP1	2.69	<0,001	1,57 - 4,61		204146_at	RAD51AP1	1.13	0.655	0,66 - 1,92		204146_at	RAD51AP1	1.59	0.014	1,10 - 2,30
	212281_s_at	TMEM97	1.71	0.024	1,07 - 2,72		212281_s_at	TMEM97	1.24	0.21	0,89 - 1,73		212281_s_at	TMEM97	1.38	0.02	1,05 - 1,80
	219983_at	HRASLS	2.08	0.044	1,02 - 4,23		219983_at	HRASLS	1.35	0.311	0,76 - 2,40		219983_at	HRASLS	1.57	0.049	1,00 - 2,47
	219787_s_at	ECT2	2.08	0.001	1,36 - 3,16		219787_s_at	ECT2	1.22	0.258	0,86 - 1,72		219787_s_at	ECT2	1.49	0.003	1,15 - 1,94
	210567_s_at	SKP2	7.65	0.026	1,27 - 46,10		210567_s_at	SKP2	1.24	0.795	0,24 - 6,34		210567_s_at	SKP2	2.34	0.176	0,68 - 7,97
	209828_s_at	IL16	0.02	0.003	0,00 - 0,25		209828_s_at	IL16	0.64	0.49	0,18 - 2,28		209828_s_at	IL16	0.27	0.027	0,09 - 0,86
	207320_x_at	STAU1	8.67	0.002	2,26 - 33,24		207320_x_at	STAU1	1.09	0.89	0,34 - 3,51		207320_x_at	STAU1	2.45	0.057	0,97 - 6,15
	202094_at	BIRC5	2.41	0.015	1,18 - 4,91		202094_at	BIRC5	1.52	0.145	0,87 - 2,65		202094_at	BIRC5	1.77	0.01	1,14 - 2,74
	203350_at	AP1G1	3.05	0.022	1,17 - 7,97		203350_at	AP1G1	2.47	0.018	1,17 - 5,22		203350_at	AP1G1	2.68	0.001	1,48 - 4,84
	222037_at	MCM4	2.22	0.024	1,11 - 4,42		222037_at	MCM4	1.49	0.133	0,89 - 2,50		222037_at	MCM4	1.7	0.012	1,12 - 2,57
	203276_at	LMNB1	2.59	0.001	1,45 - 4,63		203276_at	LMNB1	2.12	0.004	1,28 - 3,50		203276_at	LMNB1	2.3	<0,001	1,57 - 3,37
	206316_s_at	KNTC1	3.48	0.011	1,34 - 9,08		206316_s_at	KNTC1	2.03	0.047	1,01 - 4,09		206316_s_at	KNTC1	2.44	0.002	1,39 - 4,28
	209302_at	POLR2H	2.64	0.031	1,09 - 6,36		209302_at	POLR2H	1.4	0.344	0,70 - 2,81		209302_at	POLR2H	1.72	0.052	0,99 - 2,98
	202610_s_at	MED14	4.73	0.002	1,75 - 12,80		202610_s_at	MED14	1.27	0.526	0,61 - 2,66		202610_s_at	MED14	2.03	0.018	1,13 - 3,65
	212661_x_at	PPIA	21.36	0.013	1,90 - 239,86		212661_x_at	PPIA	1.72	0.566	0,27 - 10,93		212661_x_at	PPIA	4.21	0.055	0,97 - 18,30
	203666_at	CXCL12	0.48	0.028	0,25 - 0,92		203666_at	CXCL12	1.02	0.94	0,66 - 1,57		203666_at	CXCL12	0.81	0.245	0,56 - 1,16
	201001_s_at		2.09	0.041	1,03 - 4,24		201001_s_at		1.16	0.609	0,65 - 2,07		201001_s_at		1.46	0.1	0,93 - 2,28
	203644_s_at	MON1B	7.31	0.014	1,49 - 35,88		203644_s_at	MON1B	0.44	0.225	0,12 - 1,65		203644_s_at	MON1B	1.24	0.681	0,45 - 3,45
	202947_s_at	GYPC	0.11	0.011	0,02 - 0,60		202947_s_at	GYPC	0.71	0.473	0,28 - 1,79		202947_s_at	GYPC	0.43	0.047	0,19 - 0,99
	213101_s_at	ACTR3	8.45	0.011	1,64 - 43,67		213101_s_at	ACTR3	0.48	0.181	0,16 - 1,41		213101_s_at	ACTR3	1.17	0.743	0,46 - 2,96
	201933_at	CHMP1A	6.51	0.002	1,99 - 21,31		201933_at	CHMP1A	1.31	0.593	0,49 - 3,54		201933_at	CHMP1A	2.42	0.023	1,13 - 5,19
	204170_s_at	CKS2	1.78	0.035	1,04 - 3,04		204170_s_at	CKS2	1.11	0.529	0,79 - 1,56		204170_s_at	CKS2	1.29	0.08	0,97 - 1,71
	205024_s_at	RAD51	3.71	0.011	1,36 - 10,13		205024_s_at	RAD51	1.59	0.24	0,73 - 3,46		205024_s_at	RAD51	2.09	0.018	1,13 - 3,85
	219494_at	RAD54B	1.94	0.021	1,10 - 3,42		219494_at	RAD54B	1.74	0.024	1,08 - 2,80		219494_at	RAD54B	1.82	0.001	1,26 - 2,62
	211990_at	HLA-DPA1	0.4	0.009	0,20 - 0,80		211990_at	HLA-DPA1	0.81	0.429	0,47 - 1,38		211990_at	HLA-DPA1	0.63	0.031	0,41 - 0,96
	208944_at	TGFBR2	0.46	0.011	0,25 - 0,84		208944_at	TGFBR2	0.93	0.757	0,58 - 1,49		208944_at	TGFBR2	0.72	0.085	0,50 - 1,05
	201277_s_at	HNRNPAB	3.33	0.039	1,06 - 10,43		201277_s_at	HNRNPAB	3.31	0.002	1,53 - 7,15		201277_s_at	HNRNPAB	3.31	<0,001	1,75 - 6,28
	219499_at	SEC61A2	4.74	0.008	1,51 - 14,92		219499_at	SEC61A2	1.65	0.271	0,68 - 4,02		219499_at	SEC61A2	2.39	0.016	1,18 - 4,86
	208875_s_at	PAK2	2.42	0.007	1,27 - 4,61		208875_s_at	PAK2	0.87	0.627	0,49 - 1,53		208875_s_at	PAK2	1.28	0.273	0,83 - 1,97
	209263_x_at	TSPAN4	0.21	0.01	0,06 - 0,69		209263_x_at	TSPAN4	2.15	0.111	0,84 - 5,52		209263_x_at	TSPAN4	0.92	0.831	0,44 - 1,95
	215380_s_at	GGCT	3.07	0.004	1,42 - 6,63		215380_s_at	GGCT	0.84	0.583	0,44 - 1,59		215380_s_at	GGCT	1.36	0.233	0,82 - 2,27
	217478_s_at	HLA-DMA	0.55	0.038	0,31 - 0,97		217478_s_at	HLA-DMA	0.9	0.614	0,59 - 1,37		217478_s_at	HLA-DMA	0.76	0.108	0,54 - 1,06
	218585_s_at	DTL	2.03	0.001	1,35 - 3,04		218585_s_at	DTL	1.39	0.031	1,03 - 1,87		218585_s_at	DTL	1.58	<0,001	1,25 - 2,01
	203560_at	GGH	1.74	0.008	1,16 - 2,62		203560_at	GGH	1.2	0.268	0,87 - 1,64		203560_at	GGH	1.36	0.014	1,07 - 1,75
	202496_at	EDC4	7.29	0.001	2,16 - 24,65		202496_at	EDC4	1.92	0.23	0,66 - 5,58		202496_at	EDC4	3.27	0.005	1,42 - 7,53
	208641_s_at	RAC1	5.59	0.047	1,02 - 30,49		208641_s_at	RAC1	1.66	0.443	0,45 - 6,08		208641_s_at	RAC1	2.59	0.072	0,92 - 7,30
	219121_s_at	ESRP1	2.19	0.025	1,10 - 4,35		219121_s_at	ESRP1	1.71	0.05	1,00 - 2,91		219121_s_at	ESRP1	1.87	0.004	1,23 - 2,86
	200807_s_at	HSPD1	5.84	0.025	1,25 - 27,35		200807_s_at	HSPD1	1.13	0.805	0,43 - 2,98		200807_s_at	HSPD1	1.85	0.143	0,81 - 4,21
	216977_x_at	SNRPA1	2.83	0.001	1,50 - 5,37		216977_x_at	SNRPA1	1.05	0.891	0,54 - 2,05		216977_x_at	SNRPA1	1.65	0.054	0,99 - 2,75
	201797_s_at	VARS	2.52	0.043	1,03 - 6,15		201797_s_at	VARS	1.45	0.204	0,82 - 2,56		201797_s_at	VARS	1.7	0.031	1,05 - 2,75
	204827_s_at	CCNF	13.7	0.005	2,23 - 84,25		204827_s_at	CCNF	3.65	0.054	0,98 - 13,65		204827_s_at	CCNF	5.64	0.001	1,95 - 16,31
	213088_s_at	DNAJC9	4.47	0.002	1,77 - 11,31		213088_s_at	DNAJC9	0.65	0.231	0,32 - 1,32		213088_s_at	DNAJC9	1.22	0.493	0,69 - 2,16
	204037_at	LPAR1	0.4	0.05	0,16 - 1,00		204037_at	LPAR1	1.16	0.58	0,69 - 1,94		204037_at	LPAR1	0.87	0.524	0,56 - 1,35
	204167_at	BTD	0.2	0.022	0,05 - 0,80		204167_at	BTD	0.42	0.06	0,17 - 1,04		204167_at	BTD	0.33	0.005	0,16 - 0,71
	213007_at	FANCI	3.56	<0,001	1,79 - 7,08		213007_at	FANCI	1.4	0.218	0,82 - 2,40		213007_at	FANCI	1.96	0.002	1,29 - 2,98
	204531_s_at	BRCA1	7.43	0.005	1,84 - 29,94		204531_s_at	BRCA1	4.15	0.012	1,38 - 12,52		204531_s_at	BRCA1	5.16	<0,001	2,17 - 12,29
	221839_s_at	UBAP2	2.69	0.017	1,19 - 6,09		221839_s_at	UBAP2	2.07	0.015	1,15 - 3,72		221839_s_at	UBAP2	2.25	0.001	1,40 - 3,62
	207098_s_at	MFN1	3.18	0.004	1,46 - 6,97		207098_s_at	MFN1	0.79	0.42	0,44 - 1,41		207098_s_at	MFN1	1.26	0.333	0,79 - 2,03
	218844_at	ACSF2	0.43	0.039	0,20 - 0,96		218844_at	ACSF2	0.79	0.381	0,46 - 1,35		218844_at	ACSF2	0.65	0.061	0,42 - 1,02
	205436_s_at	H2AFX	3.16	0.001	1,57 - 6,34		205436_s_at	H2AFX	1.3	0.308	0,78 - 2,17		205436_s_at	H2AFX	1.76	0.007	1,17 - 2,65
	218346_s_at	SESN1	0.35	0.02	0,15 - 0,85		218346_s_at	SESN1	0.65	0.118	0,37 - 1,12		218346_s_at	SESN1	0.54	0.01	0,34 - 0,86
	205733_at	BLM	5.61	0.002	1,87 - 16,82		205733_at	BLM	1.39	0.435	0,61 - 3,18		205733_at	BLM	2.21	0.017	1,15 - 4,26
	204826_at	CCNF	5.54	0.024	1,25 - 24,48		204826_at	CCNF	3.69	0.014	1,31 - 10,42		204826_at	CCNF	4.21	0.001	1,80 - 9,87
	218777_at	REEP4	3.49	0.05	1,00 - 12,15		218777_at	REEP4	1.84	0.188	0,74 - 4,56		218777_at	REEP4	2.28	0.027	1,10 - 4,74
	208029_s_at	LAPTM4B	1.55	0.046	1,01 - 2,39		208029_s_at	LAPTM4B	1.1	0.545	0,80 - 1,51		208029_s_at	LAPTM4B	1.24	0.102	0,96 - 1,59
	219984_s_at	HRASLS	3.39	0.009	1,35 - 8,54		219984_s_at	HRASLS	1.85	0.143	0,81 - 4,22		219984_s_at	HRASLS	2.36	0.007	1,26 - 4,40
	205330_at	MN1	0.44	0.036	0,21 - 0,95		205330_at	MN1	1.22	0.274	0,86 - 1,73		205330_at	MN1	0.95	0.764	0,70 - 1,31
	219588_s_at	NCAPG2	3.35	0.006	1,41 - 7,97		219588_s_at	NCAPG2	1.51	0.193	0,81 - 2,80		219588_s_at	NCAPG2	1.95	0.009	1,18 - 3,21
	201791_s_at	DHCR7	2.4	0.003	1,35 - 4,29		201791_s_at	DHCR7	0.99	0.964	0,59 - 1,66		201791_s_at	DHCR7	1.4	0.096	0,94 - 2,08
	201090_x_at	TUBA1B	78.99	<0,001	10,03 - 621,96		201090_x_at	TUBA1B	4.92	0.016	1,34 - 18,09		201090_x_at	TUBA1B	11.23	<0,001	3,73 - 33,79
	202408_s_at	PRPF31	5.47	0.019	1,33 - 22,54		202408_s_at	PRPF31	2.02	0.216	0,66 - 6,14		202408_s_at	PRPF31	2.91	0.016	1,22 - 6,95
	208887_at	EIF3G	0.33	0.017	0,13 - 0,82		208887_at	EIF3G	0.76	0.384	0,40 - 1,42		208887_at	EIF3G	0.57	0.032	0,35 - 0,95
	208775_at	XPO1	8.12	0.023	1,34 - 49,20		208775_at	XPO1	1.45	0.521	0,47 - 4,49		208775_at	XPO1	2.46	0.066	0,94 - 6,42
	209186_at	ATP2A2	6.54	<0,001	2,50 - 17,10		209186_at	ATP2A2	1.72	0.13	0,85 - 3,48		209186_at	ATP2A2	2.7	0.001	1,51 - 4,82
	212051_at	WIPF2	2.08	0.049	1,00 - 4,31		212051_at	WIPF2	1.71	0.057	0,98 - 2,97		212051_at	WIPF2	1.83	0.007	1,18 - 2,84
	218374_s_at	C12orf4	3.34	0.048	1,01 - 11,02		218374_s_at	C12orf4	0.91	0.833	0,37 - 2,21		218374_s_at	C12orf4	1.4	0.362	0,68 - 2,87
	208396_s_at	PDE1A	0.09	0.022	0,01 - 0,70		208396_s_at	PDE1A	0.93	0.881	0,33 - 2,57		208396_s_at	PDE1A	0.52	0.165	0,21 - 1,31
