# Supplementary material for: Epsin Family Member 3 and Ribosome-Related Genes Are Associated with Late Metastasis in Estrogen Receptor-Positive Breast Cancer and Long-Term Survival in Non-Small Cell Lung Cancer Using a Genome-Wide Identification and Validation Strategy
Source: PLoS One. 2016 Dec 7;11(12):e0167585. doi: 10.1371/journal.pone.0167585 (PMC5142791; doi:10.1371/journal.pone.0167585)
Supplement: S7 Table — Validation of the ten late-type genes in eight ER-positive breast cancer patients treated with adjuvant tamoxifen monotherapy (A), in ten non-small cell lung cancer cohorts (B), in eight ovarian cancer cohorts (C), and in four colon cancer cohorts (D). Results of the univariate and multivariate Cox analysis, adjusted for the available clinical covariables in each cohort, for the late period (from three years) are shown. HR: hazard ratio; CI: confidence interval. (XLSX) [file pone.0167585.s011.xlsx]

## Sheet: S7A tam-bc
	S7 Table A:
	Validation of the ten late-type genes in eight ER-positive breast cancer patients treated with adjuvant tamoxifen monotherapy. Results of the univariate and multivariate Cox analysis, adjusted for the available clinical covariables in each cohort, for the late period (from three years), are shown. Genes with an unadjusted p-value <0.05 are marked in green (HR goes in the same "direction" as in th…
	GSE12093
			univariate			multivariate				NGEO = 136
	Affy ID	Gene symbol	HR	p-value	95%-CI	HR	p-value	95%-CI		Ntotal = 136
	200081_s_at	RPS6	2.24	0.395	0,35 - 14,33					NER-pos, adj-tam-only = 136
	200715_x_at	RPL13A	0.76	0.788	0,10 - 5,88					Nearly = 136 (9 events)
	200725_x_at	RPL10	3.08	0.503	0,11 - 83,17					Nlate = 127 (11 events)
	200858_s_at	RPS8	2.35	0.383	0,34 - 16,03
	200937_s_at	RPL5	1.18	0.764	0,40 - 3,46
	205542_at	STEAP1	0.68	0.219	0,37 - 1,25
	209134_s_at	RPS6	2.61	0.49	0,17 - 39,97
	211073_x_at	RPL3	1.42	0.803	0,09 - 22,00
	211938_at	EIF4B	0.28	0.087	0,07 - 1,20
	215963_x_at	RPL3	2.68	0.518	0,13 - 53,13
	217877_s_at	GPBP1L1	1.51	0.635	0,27 - 8,35
	220318_at	EPN3	2.07	0.282	0,55 - 7,74
	GSE17705
			univariate			multivariate				NGEO = 298
	Affy ID	Gene symbol	HR	p-value	95%-CI	HR	p-value	95%-CI		Ntotal = 196
	200081_s_at	RPS6	0.71	0.422	0,31 - 1,64					NER-pos, adj-tam-only = 196
	200715_x_at	RPL13A	0.63	0.324	0,25 - 1,59					Nearly = 196 (10 events)
	200725_x_at	RPL10	2.88	0.131	0,73 - 11,38					Nlate = 181 (42 events)
	200858_s_at	RPS8	0.43	0.044	0,19 - 0,98
	200937_s_at	RPL5	0.52	0.059	0,27 - 1,02
	205542_at	STEAP1	1.1	0.527	0,82 - 1,49
	209134_s_at	RPS6	0.48	0.225	0,15 - 1,57
	211073_x_at	RPL3	0.89	0.859	0,25 - 3,18
	211938_at	EIF4B	0.64	0.396	0,23 - 1,79
	215963_x_at	RPL3	0.87	0.84	0,22 - 3,42
	217877_s_at	GPBP1L1	1.06	0.894	0,48 - 2,34
	220318_at	EPN3	1.49	0.352	0,64 - 3,44
	GSE26971
			univariate			multivariate				NGEO = 277
	Affy ID	Gene symbol	HR	p-value	95%-CI	HR	p-value	95%-CI		Ntotal = 257
	200081_s_at	RPS6	0.69	0.548	0,21 - 2,30					NER-pos, adj-tam-only = 257
	200715_x_at	RPL13A	0.31	0.05	0,10 - 1,00					Nearly = 257 (29 events)
	200725_x_at	RPL10	0.42	0.476	0,04 - 4,58					Nlate = 204 (29 events)
	200858_s_at	RPS8	0.62	0.369	0,21 - 1,77
	200937_s_at	RPL5	0.73	0.454	0,32 - 1,67
	205542_at	STEAP1	0.8	0.194	0,56 - 1,12
	209134_s_at	RPS6	0.25	0.13	0,04 - 1,50
	211073_x_at	RPL3	0.07	0.008	0,01 - 0,49
	211938_at	EIF4B	0.29	0.038	0,09 - 0,93
	215963_x_at	RPL3	0.17	0.04	0,03 - 0,92
	217877_s_at	GPBP1L1	0.8	0.715	0,24 - 2,68
	220318_at	EPN3	1.16	0.689	0,56 - 2,43
	GSE2990
			univariate			multivariate				NGEO = 189
	Affy ID	Gene symbol	HR	p-value	95%-CI	HR	p-value	95%-CI		Ntotal = 39
	200081_s_at	RPS6	0.22	0.535	0,00 - 25,17	<0,01	0.41	0,00 - 2,22e+09		NER-pos, adj-tam-only = 39
	200715_x_at	RPL13A	<0,01	0.073	0,00 - 2,05	0.01	0.262	0,00 - 25,63		Nearly = 39 (4 events)
	200725_x_at	RPL10	2.29	0.78	0,01 - 765,81	2.54	0.725	0,01 - 451,52		Nlate = 26 (3 events)
	200858_s_at	RPS8	0.08	0.422	0,00 - 38,00	<0,01	0.305	0,00 - 20668,16
	200937_s_at	RPL5	0.01	0.087	0,00 - 1,99	0.01	0.531	0,00 - 10358,73
	205542_at	STEAP1	0.36	0.21	0,07 - 1,79	0.05	0.308	0,00 - 16,91
	209134_s_at	RPS6	0.15	0.604	0,00 - 200,88	<0,01	0.996	0,00 - Inf
	211073_x_at	RPL3	<0,01	0.066	0,00 - 1,69	<0,01	0.977	0,00 - Inf
	211938_at	EIF4B	2.34	0.728	0,02 - 282,87	0.09	0.455	0,00 - 46,02
	215963_x_at	RPL3	<0,01	0.033	0,00 - 0,47	<0,01	0.998	0,00 - Inf
	217877_s_at	GPBP1L1	0.41	0.739	0,00 - 76,37	<0,01	0.94	0,00 - Inf
	220318_at	EPN3	1.31	0.887	0,03 - 56,72	2.99	0.638	0,03 - 285,59
	GSE3494
			univariate			multivariate				NGEO = 251
	Affy ID	Gene symbol	HR	p-value	95%-CI	HR	p-value	95%-CI		Ntotal = 69
	200081_s_at	RPS6	0.35	0.467	0,02 - 5,85	0.69	0.824	0,03 - 17,21		NER-pos, adj-tam-only = 64
	200715_x_at	RPL13A	0.17	0.054	0,03 - 1,03	0.15	0.137	0,01 - 1,82		Nearly = 64 (9 events)
	200725_x_at	RPL10	0.01	0.062	0,00 - 1,31	0.01	0.09	0,00 - 2,27		Nlate = 46 (9 events)
	200858_s_at	RPS8	0.13	0.296	0,00 - 6,05	0.21	0.465	0,00 - 13,82
	200937_s_at	RPL5	0.18	0.04	0,03 - 0,93	0.2	0.156	0,02 - 1,86
	205542_at	STEAP1	0.1	0.006	0,02 - 0,51	0.1	0.007	0,02 - 0,54
	209134_s_at	RPS6	0.25	0.552	0,00 - 23,23	0.85	0.952	0,00 - 182,42
	211073_x_at	RPL3	0.18	0.411	0,00 - 10,38	0.25	0.502	0,00 - 14,11
	211938_at	EIF4B	0.05	0.039	0,00 - 0,86	0.04	0.062	0,00 - 1,17
	215963_x_at	RPL3	0.12	0.223	0,00 - 3,73	0.13	0.273	0,00 - 4,91
	217877_s_at	GPBP1L1	0.19	0.094	0,03 - 1,33	0.16	0.088	0,02 - 1,32
	220318_at	EPN3	5.62	0.083	0,80 - 39,60	5.24	0.102	0,72 - 38,29
	GSE6532A
			univariate			multivariate				NGEO = 327
	Affy ID	Gene symbol	HR	p-value	95%-CI	HR	p-value	95%-CI		Ntotal = 67
	200081_s_at	RPS6	0.61	0.668	0,06 - 5,80	0.65	0.702	0,07 - 5,99		NER-pos, adj-tam-only = 67
	200715_x_at	RPL13A	0.38	0.451	0,03 - 4,74	0.39	0.477	0,03 - 5,26		Nearly = 67 (5 events)
	200725_x_at	RPL10	0.61	0.824	0,01 - 46,60	0.36	0.646	0,00 - 27,31		Nlate = 59 (7 events)
	200858_s_at	RPS8	1.94	0.703	0,06 - 59,26	1.88	0.697	0,08 - 45,52
	200937_s_at	RPL5	1.07	0.962	0,07 - 16,13	1.48	0.783	0,09 - 24,12
	205542_at	STEAP1	0.77	0.437	0,40 - 1,49	0.86	0.641	0,45 - 1,65
	209134_s_at	RPS6	0.4	0.573	0,02 - 9,95	0.42	0.615	0,01 - 12,05
	211073_x_at	RPL3	0.48	0.703	0,01 - 20,79	0.45	0.693	0,01 - 24,77
	211938_at	EIF4B	0.6	0.656	0,06 - 5,75	0.69	0.731	0,08 - 5,65
	215963_x_at	RPL3	0.36	0.505	0,02 - 7,11	0.25	0.419	0,01 - 7,15
	217877_s_at	GPBP1L1	1.49	0.772	0,10 - 22,55	1.01	0.994	0,06 - 16,41
	220318_at	EPN3	4.36	0.046	1,02 - 18,58	3.13	0.103	0,79 - 12,37
	GSE6532Plus2
			univariate			multivariate				NGEO = 87
	Affy ID	Gene symbol	HR	p-value	95%-CI	HR	p-value	95%-CI		Ntotal = 87
	200081_s_at	RPS6	1.89	0.427	0,39 - 9,08	1.99	0.462	0,32 - 12,50		NER-pos, adj-tam-only = 87
	200715_x_at	RPL13A	1.31	0.621	0,45 - 3,76	1.26	0.714	0,37 - 4,24		Nearly = 87 (8 events)
	200725_x_at	RPL10	2.92	0.394	0,25 - 34,41	5.53	0.291	0,23 - 132,21		Nlate = 78 (20 events)
	200858_s_at	RPS8	0.72	0.763	0,08 - 6,28	0.86	0.911	0,06 - 11,96
	200937_s_at	RPL5	0.67	0.601	0,15 - 3,03	0.63	0.613	0,10 - 3,81
	205542_at	STEAP1	0.79	0.154	0,57 - 1,09	0.74	0.134	0,50 - 1,10
	209134_s_at	RPS6	3.59	0.325	0,28 - 45,73	3.82	0.385	0,19 - 78,93
	211073_x_at	RPL3	2.26	0.428	0,30 - 17,10	4.33	0.25	0,36 - 52,68
	211938_at	EIF4B	1.19	0.807	0,29 - 4,96	0.95	0.95	0,17 - 5,37
	215963_x_at	RPL3	2.22	0.4	0,35 - 14,18	3.46	0.274	0,37 - 32,01
	217877_s_at	GPBP1L1	0.73	0.734	0,12 - 4,50	0.42	0.445	0,04 - 3,95
	220318_at	EPN3	1.36	0.194	0,86 - 2,16	1.33	0.314	0,76 - 2,31
	GSE9195
			univariate			multivariate				NGEO = 77
	Affy ID	Gene symbol	HR	p-value	95%-CI	HR	p-value	95%-CI		Ntotal = 77
	200081_s_at	RPS6	0.4	0.161	0,11 - 1,45	0.46	0.318	0,10 - 2,10		NER-pos, adj-tam-only = 77
	200715_x_at	RPL13A	0.18	0.08	0,03 - 1,23	0.18	0.171	0,02 - 2,09		Nearly = 77 (4 events)
	200725_x_at	RPL10	0.27	0.428	0,01 - 6,87	0.1	0.304	0,00 - 7,97		Nlate = 72 (6 events)
	200858_s_at	RPS8	1.28	0.902	0,03 - 65,29	1.64	0.81	0,03 - 94,28
	200937_s_at	RPL5	0.06	0.013	0,01 - 0,55	0.1	0.039	0,01 - 0,89
	205542_at	STEAP1	0.95	0.896	0,48 - 1,91	1.04	0.92	0,50 - 2,14
	209134_s_at	RPS6	0.27	0.244	0,03 - 2,42	0.46	0.536	0,04 - 5,39
	211073_x_at	RPL3	0.74	0.822	0,05 - 10,70	0.76	0.867	0,03 - 17,94
	211938_at	EIF4B	0.16	0.134	0,02 - 1,74	0.21	0.207	0,02 - 2,37
	215963_x_at	RPL3	0.51	0.565	0,05 - 4,97	0.53	0.648	0,03 - 8,27
	217877_s_at	GPBP1L1	0.67	0.751	0,06 - 7,95	0.72	0.808	0,05 - 10,54
	220318_at	EPN3	1.39	0.661	0,32 - 5,95	0.81	0.791	0,16 - 3,97

## Sheet: S7B nsclc
		S7 Table B:
		Validation of the ten late-type genes in ten non-small cell lung cancer cohorts. Results of the univariate and multivariate Cox analysis, adjusted for the available clinical covariables in each cohort, for the late period (from three years), are shown. Genes with an unadjusted p-value <0.05 are marked in green (HR goes in the same "direction" as in the node-negative, untreated breast cancer cohor…
		GSE14814
				univariate			multivariate				NGEO = 133
		Affy ID	Gene symbol	HR	p-value	95%-CI	HR	p-value	95%-CI		Ntotal = 90
		200081_s_at	RPS6	0.36	0.24	0,06 - 1,99	0.34	0.276	0,05 - 2,39		Nearly = 90 (29 events)
		200715_x_at	RPL13A	3.99	0.305	0,28 - 56,35	8.01	0.124	0,56 - 113,67		Nlate = 59 (9 events)
		200725_x_at	RPL10	152.79	0.01	3,28 - 7119,77	1194.15	0.002	14,25 - 1,00e+05
		200858_s_at	RPS8	1.25	0.855	0,11 - 14,00	1.58	0.742	0,10 - 23,84
		200937_s_at	RPL5	0.85	0.799	0,24 - 2,96	0.76	0.698	0,19 - 3,02
		205542_at	STEAP1	0.82	0.548	0,44 - 1,56	0.79	0.5	0,40 - 1,55
		209134_s_at	RPS6	0.27	0.254	0,03 - 2,54	0.29	0.324	0,02 - 3,43
		211073_x_at	RPL3	5.04	0.468	0,06 - 396,48	4.14	0.526	0,05 - 333,82
		211938_at	EIF4B	3.69	0.173	0,57 - 24,04	7.63	0.037	1,13 - 51,32
		215963_x_at	RPL3	5.14	0.406	0,11 - 244,58	4.18	0.489	0,07 - 241,48
		217877_s_at	GPBP1L1	1.02	0.972	0,27 - 3,90	0.96	0.951	0,24 - 3,84
		220318_at	EPN3	1.85	0.529	0,27 - 12,64	1.27	0.796	0,21 - 7,56
		GSE19188
				univariate			multivariate				NGEO = 156
		Affy ID	Gene symbol	HR	p-value	95%-CI	HR	p-value	95%-CI		Ntotal = 82
		200081_s_at	RPS6	0.9	0.927	0,10 - 8,41	0.61	0.736	0,03 - 10,74		Nearly = 82 (38 events)
		200715_x_at	RPL13A	0.62	0.572	0,12 - 3,27	0.72	0.746	0,10 - 5,13		Nlate = 37 (12 events)
		200725_x_at	RPL10	0.14	0.163	0,01 - 2,20	0.09	0.158	0,00 - 2,54
		200858_s_at	RPS8	0.65	0.804	0,02 - 19,45	0.06	0.242	0,00 - 6,39
		200937_s_at	RPL5	0.26	0.304	0,02 - 3,38	0.15	0.127	0,01 - 1,72
		205542_at	STEAP1	1.19	0.509	0,72 - 1,96	1.11	0.712	0,64 - 1,94
		209134_s_at	RPS6	4.55	0.382	0,15 - 136,00	6.02	0.41	0,08 - 429,04
		211073_x_at	RPL3	0.06	0.057	0,00 - 1,09	<0,01	0.005	0,00 - 0,09
		211938_at	EIF4B	0.25	0.117	0,04 - 1,41	0.36	0.249	0,06 - 2,05
		215963_x_at	RPL3	0.16	0.184	0,01 - 2,37	<0,01	0.018	0,00 - 0,36
		217877_s_at	GPBP1L1	0.98	0.984	0,14 - 6,96	1.29	0.791	0,20 - 8,28
		220318_at	EPN3	1.07	0.893	0,40 - 2,85	1.36	0.621	0,40 - 4,62
		GSE29013
				univariate			multivariate				NGEO = 55
		Affy ID	Gene symbol	HR	p-value	95%-CI	HR	p-value	95%-CI		Ntotal = 55
		200081_s_at	RPS6	0.88	0.841	0,26 - 2,96	2.22	0.408	0,34 - 14,62		Nearly = 55 (14 events)
		200715_x_at	RPL13A	1.11	0.912	0,17 - 7,31	696.07	0.033	1,70 - 2,85e+05		Nlate = 20 (4 events)
		200725_x_at	RPL10	0.61	0.354	0,22 - 1,73	0.9	0.883	0,23 - 3,60
		200858_s_at	RPS8	0.51	0.359	0,12 - 2,14	1.37	0.744	0,21 - 8,82
		200937_s_at	RPL5	1.82	0.35	0,52 - 6,41	3.71	0.166	0,58 - 23,79
		205542_at	STEAP1	1.33	0.867	0,05 - 38,23	7.66	0.606	0,00 - 1,75e+04
		209134_s_at	RPS6	1.68	0.596	0,25 - 11,43	2.81	0.454	0,19 - 41,72
		211073_x_at	RPL3	0.97	0.973	0,17 - 5,61	2.09	0.562	0,17 - 25,43
		211938_at	EIF4B	0.35	0.264	0,06 - 2,19	0.02	0.371	0,00 - 127,20
		215963_x_at	RPL3	0.62	0.696	0,06 - 6,77	3.73	0.441	0,13 - 106,64
		217877_s_at	GPBP1L1	2.12	0.487	0,25 - 17,78	2.47	0.655	0,05 - 129,57
		220318_at	EPN3	0.27	0.336	0,02 - 3,95	0.64	0.803	0,02 - 21,93
		GSE30219
				univariate			multivariate				NGEO = 307
		Affy ID	Gene symbol	HR	p-value	95%-CI	HR	p-value	95%-CI		Ntotal = 269
		200081_s_at	RPS6	2.98	0.017	1,21 - 7,33	3.32	0.015	1,26 - 8,73		Nearly = 269 (104 events)
		200715_x_at	RPL13A	0.95	0.88	0,51 - 1,77	0.75	0.411	0,38 - 1,49		Nlate = 156 (66 events)
		200725_x_at	RPL10	1.62	0.352	0,59 - 4,45	1.98	0.258	0,60 - 6,51
		200858_s_at	RPS8	2.29	0.169	0,70 - 7,43	2.28	0.194	0,66 - 7,86
		200937_s_at	RPL5	1.59	0.304	0,66 - 3,82	1.32	0.534	0,55 - 3,14
		205542_at	STEAP1	1.21	0.022	1,03 - 1,43	1.31	0.006	1,08 - 1,58
		209134_s_at	RPS6	3.52	0.058	0,96 - 12,99	3.89	0.061	0,94 - 16,18
		211073_x_at	RPL3	1.03	0.944	0,46 - 2,30	0.59	0.287	0,22 - 1,56
		211938_at	EIF4B	0.52	0.075	0,25 - 1,07	0.22	0.002	0,09 - 0,56
		215963_x_at	RPL3	0.92	0.842	0,41 - 2,08	0.51	0.185	0,19 - 1,38
		217877_s_at	GPBP1L1	0.5	0.032	0,27 - 0,94	0.56	0.121	0,27 - 1,16
		220318_at	EPN3	1.52	0.016	1,08 - 2,14	1.89	0.003	1,25 - 2,86
		GSE31210
				univariate			multivariate				NGEO = 246
		Affy ID	Gene symbol	HR	p-value	95%-CI	HR	p-value	95%-CI		Ntotal = 226
		200081_s_at	RPS6	1.28	0.696	0,37 - 4,45	1.06	0.934	0,28 - 3,93		Nearly = 226 (20 events)
		200715_x_at	RPL13A	0.3	0.121	0,07 - 1,37	0.17	0.039	0,03 - 0,91		Nlate = 185 (15 events)
		200725_x_at	RPL10	0.32	0.266	0,04 - 2,39	0.23	0.19	0,03 - 2,05
		200858_s_at	RPS8	<0,01	<0,001	0,00 - 0,04	<0,01	<0,001	0,00 - 0,01
		200937_s_at	RPL5	0.21	0.155	0,02 - 1,81	0.1	0.043	0,01 - 0,93
		205542_at	STEAP1	1.17	0.397	0,81 - 1,69	1.12	0.575	0,75 - 1,69
		209134_s_at	RPS6	0.63	0.714	0,05 - 7,30	0.34	0.427	0,02 - 4,86
		211073_x_at	RPL3	0.06	0.072	0,00 - 1,28	0.02	0.02	0,00 - 0,52
		211938_at	EIF4B	0.25	0.059	0,06 - 1,06	0.14	0.015	0,03 - 0,68
		215963_x_at	RPL3	0.1	0.102	0,01 - 1,58	0.04	0.029	0,00 - 0,72
		217877_s_at	GPBP1L1	1.03	0.976	0,12 - 9,16	1.96	0.576	0,19 - 20,68
		220318_at	EPN3	2.88	0.013	1,25 - 6,63	3.47	0.007	1,40 - 8,62
		GSE3141
				univariate			multivariate				NGEO = 111
		Affy ID	Gene symbol	HR	p-value	95%-CI	HR	p-value	95%-CI		Ntotal = 110
		200081_s_at	RPS6	0.61	0.39	0,20 - 1,88	0.63	0.433	0,20 - 2,00		Nearly = 110 (49 events)
		200715_x_at	RPL13A	1.56	0.376	0,58 - 4,21	1.52	0.415	0,55 - 4,17		Nlate = 44 (9 events)
		200725_x_at	RPL10	1.64	0.516	0,37 - 7,25	1.58	0.552	0,35 - 7,20
		200858_s_at	RPS8	0.85	0.787	0,26 - 2,79	0.82	0.749	0,23 - 2,83
		200937_s_at	RPL5	1.76	0.371	0,51 - 6,07	1.81	0.352	0,52 - 6,28
		205542_at	STEAP1	1.18	0.578	0,65 - 2,15	1.24	0.464	0,70 - 2,21
		209134_s_at	RPS6	0.62	0.541	0,13 - 2,88	0.6	0.521	0,12 - 2,89
		211073_x_at	RPL3	1.17	0.85	0,24 - 5,72	1.2	0.831	0,23 - 6,29
		211938_at	EIF4B	0.62	0.433	0,18 - 2,06	0.63	0.473	0,18 - 2,19
		215963_x_at	RPL3	1.11	0.873	0,32 - 3,81	1.2	0.787	0,33 - 4,38
		217877_s_at	GPBP1L1	5.45	0.019	1,32 - 22,50	5.65	0.022	1,29 - 24,74
		220318_at	EPN3	0.95	0.821	0,63 - 1,44	0.96	0.849	0,62 - 1,48
		GSE37745
				univariate			multivariate				NGEO = 196
		Affy ID	Gene symbol	HR	p-value	95%-CI	HR	p-value	95%-CI		Ntotal = 194
		200081_s_at	RPS6	1.58	0.158	0,84 - 2,99	1.51	0.238	0,76 - 3,01		Nearly = 194 (82 events)
		200715_x_at	RPL13A	1.7	0.084	0,93 - 3,10	1.64	0.135	0,86 - 3,16		Nlate = 112 (61 events)
		200725_x_at	RPL10	0.86	0.785	0,30 - 2,49	0.91	0.858	0,31 - 2,68
		200858_s_at	RPS8	4.99	0.002	1,76 - 14,13	5.16	0.004	1,67 - 16,00
		200937_s_at	RPL5	1.99	0.105	0,87 - 4,58	2.02	0.109	0,85 - 4,80
		205542_at	STEAP1	1.04	0.756	0,83 - 1,29	1.07	0.579	0,84 - 1,37
		209134_s_at	RPS6	1.94	0.158	0,77 - 4,85	1.95	0.195	0,71 - 5,36
		211073_x_at	RPL3	2.42	0.079	0,90 - 6,48	2.51	0.089	0,87 - 7,22
		211938_at	EIF4B	0.97	0.924	0,52 - 1,81	0.88	0.705	0,47 - 1,67
		215963_x_at	RPL3	1.9	0.208	0,70 - 5,15	1.91	0.222	0,68 - 5,43
		217877_s_at	GPBP1L1	1.67	0.131	0,86 - 3,27	1.96	0.054	0,99 - 3,87
		220318_at	EPN3	1.34	0.181	0,87 - 2,06	1.27	0.293	0,81 - 2,00
		GSE4573
				univariate			multivariate				NGEO = 130
		Affy ID	Gene symbol	HR	p-value	95%-CI	HR	p-value	95%-CI		Ntotal = 130
		200081_s_at	RPS6	1.24	0.724	0,38 - 4,02	1.13	0.845	0,32 - 4,01		Nearly = 130 (47 events)
		200715_x_at	RPL13A	0.58	0.272	0,22 - 1,53	0.6	0.3	0,22 - 1,59		Nlate = 61 (20 events)
		200725_x_at	RPL10	0.61	0.504	0,14 - 2,64	0.6	0.535	0,12 - 3,06
		200858_s_at	RPS8	0.69	0.581	0,18 - 2,59	0.8	0.752	0,21 - 3,12
		200937_s_at	RPL5	0.85	0.815	0,22 - 3,26	0.7	0.62	0,17 - 2,87
		205542_at	STEAP1	1.28	0.436	0,69 - 2,38	1.19	0.639	0,58 - 2,41
		209134_s_at	RPS6	1.39	0.658	0,32 - 6,09	1.21	0.807	0,26 - 5,60
		211073_x_at	RPL3	0.75	0.748	0,13 - 4,24	0.35	0.31	0,05 - 2,67
		211938_at	EIF4B	0.51	0.247	0,17 - 1,58	0.49	0.245	0,14 - 1,64
		215963_x_at	RPL3	0.92	0.921	0,18 - 4,69	0.58	0.555	0,09 - 3,56
		217877_s_at	GPBP1L1	1.06	0.905	0,42 - 2,66	1.71	0.321	0,59 - 4,98
		220318_at	EPN3	1.2	0.296	0,85 - 1,69	1.27	0.165	0,90 - 1,80
		GSE50081
				univariate			multivariate				NGEO = 181
		Affy ID	Gene symbol	HR	p-value	95%-CI	HR	p-value	95%-CI		Ntotal = 181
		200081_s_at	RPS6	0.47	0.119	0,18 - 1,21	0.67	0.415	0,25 - 1,77		Nearly = 181 (42 events)
		200715_x_at	RPL13A	0.45	0.144	0,16 - 1,31	0.58	0.369	0,18 - 1,89		Nlate = 124 (33 events)
		200725_x_at	RPL10	0.35	0.278	0,05 - 2,32	0.44	0.555	0,03 - 6,66
		200858_s_at	RPS8	0.4	0.364	0,06 - 2,87	0.3	0.24	0,04 - 2,24
		200937_s_at	RPL5	0.87	0.736	0,40 - 1,91	0.83	0.689	0,35 - 2,02
		205542_at	STEAP1	1.23	0.185	0,91 - 1,66	1.32	0.13	0,92 - 1,91
		209134_s_at	RPS6	0.35	0.135	0,09 - 1,38	0.56	0.446	0,12 - 2,51
		211073_x_at	RPL3	0.74	0.711	0,15 - 3,70	1.1	0.913	0,20 - 6,15
		211938_at	EIF4B	0.75	0.471	0,34 - 1,65	0.67	0.366	0,28 - 1,61
		215963_x_at	RPL3	0.63	0.525	0,15 - 2,60	1.01	0.988	0,22 - 4,56
		217877_s_at	GPBP1L1	1.06	0.898	0,41 - 2,77	0.73	0.611	0,21 - 2,49
		220318_at	EPN3	0.8	0.378	0,48 - 1,32	0.72	0.309	0,39 - 1,35
		Shedden
				univariate			multivariate				NGEO = 444
		Affy ID	Gene symbol	HR	p-value	95%-CI	HR	p-value	95%-CI		Ntotal = 442
		200081_s_at	RPS6	1.82	0.095	0,90 - 3,67	1.5	0.328	0,67 - 3,38		Nearly = 442 (141 events)
		200715_x_at	RPL13A	0.76	0.449	0,38 - 1,53	0.57	0.164	0,26 - 1,26		Nlate = 272 (95 events)
		200725_x_at	RPL10	0.76	0.618	0,26 - 2,25	0.66	0.509	0,19 - 2,27
		200858_s_at	RPS8	1.62	0.301	0,65 - 4,05	1.44	0.474	0,53 - 3,93
		200937_s_at	RPL5	1.12	0.678	0,65 - 1,92	1.21	0.559	0,64 - 2,28
		205542_at	STEAP1	1.05	0.543	0,90 - 1,22	0.95	0.63	0,79 - 1,15
		209134_s_at	RPS6	2.6	0.064	0,94 - 7,17	2.5	0.147	0,73 - 8,65
		211073_x_at	RPL3	0.9	0.844	0,33 - 2,49	1.01	0.991	0,32 - 3,13
		211938_at	EIF4B	1.27	0.439	0,70 - 2,30	0.96	0.913	0,49 - 1,90
		215963_x_at	RPL3	0.95	0.921	0,37 - 2,44	1.1	0.861	0,38 - 3,23
		217877_s_at	GPBP1L1	1.49	0.111	0,91 - 2,42	1.58	0.1	0,92 - 2,74
		220318_at	EPN3	0.7	0.263	0,37 - 1,31	0.78	0.497	0,38 - 1,61

## Sheet: S7C ovarian
	S7 Table C:
	Validation of the ten late-type genes in eight ovarian cancer cohorts. Results of the univariate and multivariate Cox analysis, adjusted for the available clinical covariables in each cohort, for the late period (from three years), are shown. Genes with an unadjusted p-value <0.05 are marked in green (HR goes in the same "direction" as in the node-negative, untreated breast cancer cohorts) or red…
	Duke
			univariate			multivariate				NGEO = 133
	Affy ID	Gene symbol	HR	p-value	95%-CI	HR	p-value	95%-CI		Ntotal = 133
	200081_s_at	RPS6	1.59	0.442	0,49 - 5,17	1.6	0.43	0,50 - 5,18		Nearly = 133 (53 events)
	200715_x_at	RPL13A	1.34	0.597	0,45 - 3,97	1.56	0.424	0,52 - 4,64		Nlate = 66 (19 events)
	200725_x_at	RPL10	1.23	0.839	0,17 - 9,17	1.32	0.789	0,17 - 10,15
	200858_s_at	RPS8	1.8	0.492	0,34 - 9,53	1.75	0.51	0,33 - 9,20
	200937_s_at	RPL5	1.87	0.186	0,74 - 4,71	1.78	0.212	0,72 - 4,43
	205542_at	STEAP1	0.97	0.903	0,61 - 1,55	0.98	0.931	0,62 - 1,55
	209134_s_at	RPS6	2.13	0.389	0,38 - 11,94	2.31	0.348	0,40 - 13,25
	211073_x_at	RPL3	0.53	0.463	0,09 - 2,93	0.57	0.52	0,10 - 3,16
	211938_at	EIF4B	0.92	0.866	0,37 - 2,33	0.91	0.836	0,37 - 2,26
	215963_x_at	RPL3	0.54	0.437	0,12 - 2,52	0.6	0.514	0,13 - 2,75
	217877_s_at	GPBP1L1	0.44	0.16	0,14 - 1,38	0.34	0.071	0,10 - 1,10
	220318_at	EPN3	0.68	0.482	0,24 - 1,98	0.59	0.329	0,20 - 1,71
	GSE14764
			univariate			multivariate				NGEO = 80
	Affy ID	Gene symbol	HR	p-value	95%-CI	HR	p-value	95%-CI		Ntotal = 80
	200081_s_at	RPS6	0.13	0.204	0,01 - 3,06	0.08	0.16	0,00 - 2,77		Nearly = 80 (13 events)
	200715_x_at	RPL13A	1.48	0.694	0,21 - 10,49	1.88	0.556	0,23 - 15,36		Nlate = 35 (8 events)
	200725_x_at	RPL10	0.22	0.417	0,01 - 8,32	0.25	0.464	0,01 - 10,39
	200858_s_at	RPS8	0.28	0.438	0,01 - 7,09	0.36	0.56	0,01 - 10,79
	200937_s_at	RPL5	0.28	0.303	0,02 - 3,19	0.36	0.48	0,02 - 6,05
	205542_at	STEAP1	0.72	0.366	0,35 - 1,47	0.74	0.442	0,35 - 1,58
	209134_s_at	RPS6	0.07	0.308	0,00 - 11,31	0.04	0.222	0,00 - 7,32
	211073_x_at	RPL3	0.5	0.646	0,03 - 9,48	0.62	0.765	0,03 - 14,58
	211938_at	EIF4B	0.52	0.451	0,10 - 2,83	0.65	0.643	0,10 - 4,11
	215963_x_at	RPL3	0.87	0.921	0,05 - 14,26	1	1	0,06 - 17,15
	217877_s_at	GPBP1L1	0.47	0.462	0,06 - 3,51	0.24	0.259	0,02 - 2,83
	220318_at	EPN3	0.69	0.74	0,08 - 6,15	0.48	0.545	0,04 - 5,17
	GSE18520
			univariate			multivariate				NGEO = 63
	Affy ID	Gene symbol	HR	p-value	95%-CI	HR	p-value	95%-CI		Ntotal = 53
	200081_s_at	RPS6	1.01	0.97	0,53 - 1,93	1.01	0.97	0,53 - 1,93		Nearly = 53 (33 events)
	200715_x_at	RPL13A	1.12	0.763	0,53 - 2,35	1.12	0.763	0,53 - 2,35		Nlate = 15 (8 events)
	200725_x_at	RPL10	1	0.994	0,33 - 3,03	1	0.994	0,33 - 3,03
	200858_s_at	RPS8	1.38	0.467	0,58 - 3,25	1.38	0.467	0,58 - 3,25
	200937_s_at	RPL5	1.12	0.764	0,52 - 2,42	1.12	0.764	0,52 - 2,42
	205542_at	STEAP1	0.51	0.185	0,19 - 1,38	0.51	0.185	0,19 - 1,38
	209134_s_at	RPS6	1.11	0.765	0,55 - 2,27	1.11	0.765	0,55 - 2,27
	211073_x_at	RPL3	1.18	0.699	0,51 - 2,73	1.18	0.699	0,51 - 2,73
	211938_at	EIF4B	0.98	0.973	0,28 - 3,41	0.98	0.973	0,28 - 3,41
	215963_x_at	RPL3	0.91	0.908	0,19 - 4,47	0.91	0.908	0,19 - 4,47
	217877_s_at	GPBP1L1	7.4	0.042	1,08 - 50,72	7.4	0.042	1,08 - 50,72
	220318_at	EPN3	3.52	0.179	0,56 - 22,08	3.52	0.179	0,56 - 22,08
	GSE19829
			univariate			multivariate				NGEO = 70
	Affy ID	Gene symbol	HR	p-value	95%-CI	HR	p-value	95%-CI		Ntotal = 28
	200081_s_at	RPS6	1.09	0.913	0,25 - 4,79	1.2	0.809	0,28 - 5,15		Nearly = 28 (9 events)
	200715_x_at	RPL13A	0.81	0.863	0,07 - 8,96	1.2	0.89	0,09 - 15,12		Nlate = 14 (8 events)
	200725_x_at	RPL10	0.53	0.732	0,01 - 19,97	1.68	0.825	0,02 - 166,00
	200858_s_at	RPS8	2	0.605	0,14 - 27,71	2.94	0.422	0,21 - 41,00
	200937_s_at	RPL5	0.34	0.495	0,02 - 7,43	0.62	0.781	0,02 - 18,79
	205542_at	STEAP1	0.86	0.674	0,41 - 1,77	0.88	0.726	0,44 - 1,78
	209134_s_at	RPS6	1.17	0.881	0,15 - 8,91	1.22	0.842	0,17 - 8,81
	211073_x_at	RPL3	0.86	0.928	0,03 - 22,34	2.99	0.6	0,05 - 180,38
	211938_at	EIF4B	1.18	0.813	0,31 - 4,52	4.67	0.204	0,43 - 50,28
	215963_x_at	RPL3	1.08	0.964	0,04 - 33,16	3.46	0.547	0,06 - 196,95
	217877_s_at	GPBP1L1	1.07	0.952	0,11 - 10,56	0.74	0.81	0,06 - 8,93
	220318_at	EPN3	0.47	0.316	0,11 - 2,04	0.5	0.328	0,12 - 2,02
	GSE26193
			univariate			multivariate				NGEO = 107
	Affy ID	Gene symbol	HR	p-value	95%-CI	HR	p-value	95%-CI		Ntotal = 107
	200081_s_at	RPS6	2.43	0.107	0,83 - 7,13	1.96	0.233	0,65 - 5,94		Nearly = 107 (52 events)
	200715_x_at	RPL13A	1.05	0.912	0,46 - 2,39	2.04	0.104	0,86 - 4,81		Nlate = 54 (24 events)
	200725_x_at	RPL10	6.17	0.03	1,19 - 31,89	5.83	0.036	1,13 - 30,19
	200858_s_at	RPS8	3.63	0.155	0,62 - 21,36	1.33	0.755	0,22 - 8,08
	200937_s_at	RPL5	2.54	0.252	0,51 - 12,54	1.47	0.663	0,26 - 8,20
	205542_at	STEAP1	1.27	0.095	0,96 - 1,68	1.57	0.009	1,12 - 2,21
	209134_s_at	RPS6	3.18	0.154	0,65 - 15,60	2.2	0.357	0,41 - 11,73
	211073_x_at	RPL3	0.3	0.138	0,06 - 1,47	0.6	0.57	0,10 - 3,55
	211938_at	EIF4B	1.04	0.936	0,40 - 2,71	1.61	0.387	0,55 - 4,76
	215963_x_at	RPL3	0.24	0.068	0,05 - 1,11	0.44	0.346	0,08 - 2,44
	217877_s_at	GPBP1L1	1.65	0.244	0,71 - 3,80	1.03	0.947	0,43 - 2,48
	220318_at	EPN3	1.01	0.954	0,61 - 1,68	0.96	0.864	0,57 - 1,59
	GSE26712
			univariate			multivariate				NGEO = 195
	Affy ID	Gene symbol	HR	p-value	95%-CI	HR	p-value	95%-CI		Ntotal = 185
	200081_s_at	RPS6	0.61	0.019	0,40 - 0,92	0.61	0.019	0,40 - 0,92		Nearly = 185 (74 events)
	200715_x_at	RPL13A	0.94	0.855	0,50 - 1,78	0.94	0.855	0,50 - 1,78		Nlate = 95 (55 events)
	200725_x_at	RPL10	0.75	0.271	0,45 - 1,25	0.75	0.271	0,45 - 1,25
	200858_s_at	RPS8	0.78	0.254	0,52 - 1,19	0.78	0.254	0,52 - 1,19
	200937_s_at	RPL5	0.85	0.432	0,57 - 1,27	0.85	0.432	0,57 - 1,27
	205542_at	STEAP1	0.97	0.846	0,73 - 1,30	0.97	0.846	0,73 - 1,30
	209134_s_at	RPS6	0.49	0.003	0,31 - 0,79	0.49	0.003	0,31 - 0,79
	211073_x_at	RPL3	0.73	0.264	0,43 - 1,26	0.73	0.264	0,43 - 1,26
	211938_at	EIF4B	0.93	0.833	0,47 - 1,85	0.93	0.833	0,47 - 1,85
	215963_x_at	RPL3	0.82	0.558	0,42 - 1,59	0.82	0.558	0,42 - 1,59
	217877_s_at	GPBP1L1	1.05	0.854	0,62 - 1,77	1.05	0.854	0,62 - 1,77
	220318_at	EPN3	1.02	0.956	0,53 - 1,94	1.02	0.956	0,53 - 1,94
	GSE30161
			univariate			multivariate				NGEO = 58
	Affy ID	Gene symbol	HR	p-value	95%-CI	HR	p-value	95%-CI		Ntotal = 58
	200081_s_at	RPS6	1.54	0.126	0,89 - 2,67	2.19	0.053	0,99 - 4,85		Nearly = 58 (23 events)
	200715_x_at	RPL13A	1.29	0.37	0,74 - 2,27	1.75	0.137	0,84 - 3,64		Nlate = 27 (13 events)
	200725_x_at	RPL10	1.34	0.093	0,95 - 1,88	1.73	0.028	1,06 - 2,81
	200858_s_at	RPS8	1.55	0.12	0,89 - 2,71	2	0.073	0,94 - 4,25
	200937_s_at	RPL5	1.29	0.17	0,90 - 1,86	1.76	0.023	1,08 - 2,85
	205542_at	STEAP1	2.04	0.1	0,87 - 4,77	9.82	0.001	2,47 - 39,08
	209134_s_at	RPS6	1.61	0.07	0,96 - 2,71	2.11	0.025	1,10 - 4,05
	211073_x_at	RPL3	1.44	0.161	0,87 - 2,38	2.05	0.062	0,96 - 4,38
	211938_at	EIF4B	1.31	0.307	0,78 - 2,22	2.11	0.063	0,96 - 4,63
	215963_x_at	RPL3	1.23	0.559	0,61 - 2,46	1.98	0.154	0,77 - 5,10
	217877_s_at	GPBP1L1	2.7	0.039	1,05 - 6,93	4.16	0.015	1,32 - 13,10
	220318_at	EPN3	0.94	0.911	0,33 - 2,67	1.57	0.473	0,46 - 5,42
	GSE9891
			univariate			multivariate				NGEO = 285
	Affy ID	Gene symbol	HR	p-value	95%-CI	HR	p-value	95%-CI		Ntotal = 278
	200081_s_at	RPS6	2.02	0.274	0,57 - 7,08	4.56	0.032	1,14 - 18,27		Nearly = 278 (81 events)
	200715_x_at	RPL13A	1.52	0.245	0,75 - 3,06	2.82	0.017	1,20 - 6,63		Nlate = 89 (32 events)
	200725_x_at	RPL10	2.09	0.273	0,56 - 7,86	4.67	0.028	1,18 - 18,45
	200858_s_at	RPS8	4.42	0.076	0,85 - 22,88	14.78	0.006	2,18 - 100,03
	200937_s_at	RPL5	0.95	0.944	0,25 - 3,57	2.25	0.295	0,49 - 10,32
	205542_at	STEAP1	0.93	0.614	0,69 - 1,24	0.82	0.225	0,59 - 1,13
	209134_s_at	RPS6	2.31	0.345	0,41 - 13,08	4.57	0.1	0,75 - 27,93
	211073_x_at	RPL3	1.37	0.619	0,40 - 4,67	7.04	0.012	1,54 - 32,22
	211938_at	EIF4B	1.23	0.546	0,63 - 2,42	2.71	0.021	1,16 - 6,33
	215963_x_at	RPL3	1.41	0.555	0,45 - 4,41	6.43	0.009	1,60 - 25,83
	217877_s_at	GPBP1L1	2.11	0.104	0,86 - 5,21	1.39	0.483	0,55 - 3,48
	220318_at	EPN3	0.92	0.766	0,53 - 1,59	0.81	0.487	0,45 - 1,46

## Sheet: S7D colon
	S7 Table D:
	Validation of the ten late-type genes in four colon cancer cohorts. Results of the univariate and multivariate Cox analysis, adjusted for the available clinical covariables in each cohort, for the late period (from three years), are shown. Genes with an unadjusted p-value <0.05 are marked in green (HR goes in the same "direction" as in the node-negative, untreated breast cancer cohorts) or red (H…
	GSE14333
			univariate			multivariate				NGEO = 290
	Affy ID	Gene symbol	HR	p-value	95%-CI	HR	p-value	95%-CI		Ntotal = 226
	200081_s_at	RPS6	1.23	0.583	0,58 - 2,60	1.26	0.552	0,59 - 2,69		Nearly = 226 (60 events)
	200715_x_at	RPL13A	0.81	0.481	0,45 - 1,46	0.8	0.47	0,44 - 1,46		Nlate = 125 (116 events)
	200725_x_at	RPL10	0.76	0.427	0,39 - 1,50	0.78	0.482	0,39 - 1,56
	200858_s_at	RPS8	2.14	0.101	0,86 - 5,34	2.39	0.064	0,95 - 6,01
	200937_s_at	RPL5	1.56	0.187	0,81 - 3,01	1.57	0.198	0,79 - 3,12
	205542_at	STEAP1	0.95	0.591	0,77 - 1,16	0.95	0.631	0,77 - 1,17
	209134_s_at	RPS6	2.31	0.096	0,86 - 6,20	2.46	0.071	0,93 - 6,52
	211073_x_at	RPL3	1.26	0.619	0,50 - 3,19	1.23	0.666	0,47 - 3,21
	211938_at	EIF4B	1.45	0.237	0,78 - 2,68	1.45	0.23	0,79 - 2,67
	215963_x_at	RPL3	1.7	0.234	0,71 - 4,08	1.66	0.27	0,68 - 4,06
	217877_s_at	GPBP1L1	0.71	0.202	0,41 - 1,21	0.68	0.179	0,39 - 1,19
	220318_at	EPN3	1.35	0.137	0,91 - 2,01	1.46	0.089	0,94 - 2,26
	GSE17537
			univariate			multivariate				NGEO = 55
	Affy ID	Gene symbol	HR	p-value	95%-CI	HR	p-value	95%-CI		Ntotal = 55
	200081_s_at	RPS6	14.22	0.485	0,01 - 24408,92	0.75	1	0 - Inf		Nearly = 55 (17 events)
	200715_x_at	RPL13A	0.07	0.359	0,00 - 19,92	<0,01	1	0 - Inf		Nlate = 30 (2 events)
	200725_x_at	RPL10	0.05	0.351	0,00 - 24,67	<0,01	1	0 - Inf
	200858_s_at	RPS8	3.14	0.748	0,00 - 3385,85	0.11	1	0 - Inf
	200937_s_at	RPL5	1.86	0.824	0,01 - 435,86	0.17	1	0 - Inf
	205542_at	STEAP1	0.76	0.746	0,14 - 4,02	0.56	1	0 - Inf
	209134_s_at	RPS6	14137.8	0.253	0,00 - 1,87e+11	1.67	1	0 - Inf
	211073_x_at	RPL3	0.64	0.892	0,00 - 383,25	0.07	1	0 - Inf
	211938_at	EIF4B	0.12	0.489	0,00 - 50,03	0.74	1	0 - Inf
	215963_x_at	RPL3	0.54	0.83	0,00 - 146,76	0.21	1	0 - Inf
	217877_s_at	GPBP1L1	38.67	0.232	0,10 - 15419,25	0.23	1	0 - Inf
	220318_at	EPN3	2	0.65	0,10 - 40,43	0.08	1	0 - Inf
	GSE39582
			univariate			multivariate				NGEO = 566
	Affy ID	Gene symbol	HR	p-value	95%-CI	HR	p-value	95%-CI		Ntotal = 557
	200081_s_at	RPS6	2.63	0.224	0,55 - 12,53	2.52	0.243	0,53 - 11,89		Nearly = 557 (156 events)
	200715_x_at	RPL13A	1.78	0.434	0,42 - 7,61	1.88	0.404	0,43 - 8,31		Nlate = 302 (21 events)
	200725_x_at	RPL10	4.83	0.137	0,61 - 38,48	4.04	0.203	0,47 - 34,54
	200858_s_at	RPS8	2.94	0.381	0,26 - 32,75	3.09	0.332	0,32 - 30,25
	200937_s_at	RPL5	2.02	0.44	0,34 - 12,05	1.75	0.504	0,34 - 9,02
	205542_at	STEAP1	1.3	0.253	0,83 - 2,04	1.5	0.114	0,91 - 2,49
	209134_s_at	RPS6	7.31	0.073	0,83 - 64,28	5.18	0.123	0,64 - 41,90
	211073_x_at	RPL3	10.76	0.086	0,71 - 162,63	10.72	0.091	0,68 - 168,54
	211938_at	EIF4B	3.34	0.056	0,97 - 11,54	3.12	0.059	0,96 - 10,16
	215963_x_at	RPL3	5.29	0.186	0,45 - 62,58	7.86	0.118	0,59 - 104,47
	217877_s_at	GPBP1L1	1.2	0.769	0,35 - 4,07	1.35	0.625	0,41 - 4,45
	220318_at	EPN3	0.97	0.924	0,48 - 1,96	0.9	0.781	0,44 - 1,86
	GSE41258
			univariate			multivariate				NGEO = 390
	Affy ID	Gene symbol	HR	p-value	95%-CI	HR	p-value	95%-CI		Ntotal = 55
	200081_s_at	RPS6	0.09	0.261	0,00 - 6,07	1.31	0.91	0,01 - 150,75		Nearly = 55 (44 events)
	200715_x_at	RPL13A	<0,01	0.017	0,00 - 0,30	<0,01	0.011	0,00 - 0,04		Nlate = 11 (11 events)
	200725_x_at	RPL10	0.77	0.887	0,02 - 29,73	24.69	0.303	0,06 - 10989,68
	200858_s_at	RPS8	0.35	0.513	0,02 - 8,01	1.2	0.94	0,01 - 131,93
	200937_s_at	RPL5	0.39	0.3	0,07 - 2,30	0.77	0.851	0,05 - 11,42
	205542_at	STEAP1	2.01	0.067	0,95 - 4,23	0.99	0.986	0,32 - 3,06
	209134_s_at	RPS6	0.3	0.693	0,00 - 116,10	24.14	0.398	0,02 - 38589,89
	211073_x_at	RPL3	0.03	0.087	0,00 - 1,70	0.6	0.846	0,00 - 104,22
	211938_at	EIF4B	0.4	0.428	0,04 - 3,86	0.99	0.995	0,06 - 16,95
	215963_x_at	RPL3	0.09	0.198	0,00 - 3,48	0.98	0.992	0,02 - 51,46
	217877_s_at	GPBP1L1	0.25	0.221	0,03 - 2,31	0.69	0.7	0,10 - 4,64
	220318_at	EPN3	1.25	0.846	0,13 - 11,85	1.57	0.696	0,16 - 14,87
