# Supplementary material for: Epsin Family Member 3 and Ribosome-Related Genes Are Associated with Late Metastasis in Estrogen Receptor-Positive Breast Cancer and Long-Term Survival in Non-Small Cell Lung Cancer Using a Genome-Wide Identification and Validation Strategy
Source: PLoS One. 2016 Dec 7;11(12):e0167585. doi: 10.1371/journal.pone.0167585 (PMC5142791; doi:10.1371/journal.pone.0167585)
Supplement: S9 Table — Genes from the c-Src signature identified by Zhang et al. (2009) were analyzed in the cohort of 766 node-negative breast cancer patients using a meta-analysis approach with random effects to identify late-type genes. Significant genes (p<0.05) are indicated by red color. HR: hazard ratio; raw p: p-value without adjustment for multiple testing; adj. p: p-value adjusted for multiple testing; rank: rank of probe set according to p-value. (XLSX) [file pone.0167585.s013.xlsx]

## Sheet: S9 Table
	S9 Table: c-Src associated genes: Genes from the c-Src signature identified by Zhang et al. (2009) were analyzed in the cohort of 766 node-negative breast cancer patients using a meta-analysis approach with random effects to identify late-type genes. Significant genes (p<0.05) are indicated by red color. HR: hazard ratio; raw p: p-value without adjustment for multiple testing; adj. p: p-value adj…
					late-type genes					early-type genes
	Affy ID	Gene Symbol	Gene Name		HR	raw p	adj. p	rank		HR	raw p	adj. p	rank
	200832_s_at	SCD	stearoyl-CoA desaturase (delta-9-desaturase)		1.18297	0.103305	0.52652	2820		0.993965	0.949474	0.981625	21386
	201427_s_at	SEPP1	selenoprotein P, plasma, 1		0.949509	0.670007	0.875774	15039		0.697487	0.00669448	0.0383471	1854
	201737_s_at	MARCH6	membrane-associated ring finger (C3HC4) 6		1.23483	0.146063	0.566465	3779		1.03238	0.855855	0.943206	19627
	201860_s_at	PLAT	plasminogen activator, tissue		1.13564	0.253647	0.660152	6081		0.843244	0.220074	0.440149	8567
	202014_at	PPP1R15A	protein phosphatase 1, regulatory (inhibitor) subunit 15A		0.654251	0.0907285	0.52652	2517		1.11892	0.774583	0.920181	18246
	202506_at	SSFA2	sperm specific antigen 2		1.14137	0.170588	0.600825	4294		0.960126	0.740983	0.893704	17680
	202599_s_at	NRIP1	nuclear receptor interacting protein 1		1.2523	0.0527246	0.439867	1624		0.727952	0.120908	0.303229	6360
	202648_at	RPS19	ribosomal protein S19		1.98443	0.257273	0.660152	6164		1.61774	0.201297	0.418487	8149
	202660_at	ITPR2	inositol 1,4,5-triphosphate receptor, type 2		0.943291	0.649108	0.875774	14562		1.11158	0.34648	0.576251	10905
	202687_s_at	TNFSF10	tumor necrosis factor (ligand) superfamily, member 10		0.827385	0.0305321	0.439867	1072		0.88297	0.117993	0.303229	6278
	202731_at	PDCD4	programmed cell death 4 (neoplastic transformation inhibitor)		0.889392	0.288596	0.660152	6843		0.685939	0.000111274	0.00116886	415
	203243_s_at	PDLIM5	PDZ and LIM domain 5		0.807324	0.258442	0.660152	6193		0.886766	0.390313	0.629281	11669
	203344_s_at	RBBP8	retinoblastoma binding protein 8		0.858378	0.183316	0.600825	4562		0.995965	0.970192	0.98263	21748
	203566_s_at	AGL	amylo-1, 6-glucosidase, 4-alpha-glucanotransferase		1.22151	0.0115762	0.439867	532		1.00187	0.987475	0.987475	22093
	203570_at	LOXL1	lysyl oxidase-like 1		1.09096	0.308316	0.660152	7287		0.767824	0.130924	0.308746	6607
	203803_at	PCYOX1	prenylcysteine oxidase 1		0.926705	0.624065	0.874429	14062		0.91426	0.461013	0.696002	12903
	203874_s_at	SMARCA1	SWI/SNF related, matrix associated, actin dependent regulator of chromatin, subfamily a, member 1		1.02199	0.824621	0.912139	18360		0.948745	0.577692	0.807747	14923
	203886_s_at	FBLN2	fibulin 2		1.04016	0.736859	0.890106	16442		0.917936	0.628784	0.820986	15748
	203963_at	CA12	carbonic anhydrase XII		1.17691	0.0434205	0.439867	1396		0.813522	9.64068e-05	0.00108802	400
	204014_at	DUSP4	dual specificity phosphatase 4		0.943055	0.284618	0.660152	6760		0.795753	2.2455e-05	0.000394211	245
	204157_s_at	KIAA0999	KIAA0999 protein		0.77315	0.203989	0.600825	5011		0.660546	0.0854376	0.259599	5365
	204201_s_at	PTPN13	protein tyrosine phosphatase, non-receptor type 13 (APO-1/CD95 (Fas)-associated phosphatase)		0.984784	0.926409	0.956683	20647		0.712254	0.129745	0.308746	6574
	204508_s_at	CA12	carbonic anhydrase XII		1.10205	0.207433	0.600825	5094		0.791251	5.43336e-05	0.000679832	342
	204619_s_at	VCAN	versican		1.1724	0.146994	0.566465	3792		0.922816	0.729961	0.893704	17495
	205206_at	KAL1	Kallmann syndrome 1 sequence		1.15702	0.13865	0.566465	3598		0.833785	0.125174	0.308746	6461
	205451_at	FOXO4	forkhead box O4		0.95475	0.880777	0.94687	19605		0.500761	0.0100814	0.0530954	2154
	205569_at	LAMP3	lysosomal-associated membrane protein 3		0.894014	0.364244	0.66933	8475		1.08806	0.289268	0.531356	9867
	205990_s_at	WNT5A	wingless-type MMTV integration site family, member 5A		1.12552	0.269201	0.660152	6422		0.825981	0.413073	0.652656	12067
	206108_s_at	SFRS6	splicing factor, arginine/serine-rich 6		1.09369	0.569491	0.837705	12908		1.14896	0.484117	0.714864	13274
	207173_x_at	CDH11	cadherin 11, type 2, OB-cadherin (osteoblast)		1.20428	0.0364131	0.439867	1233		0.844882	0.507586	0.72251	13702
	208015_at	NA	NA		0.995378	0.988607	0.99344	22044		1.64213	0.119078	0.303229	6308
	209006_s_at	C1orf63	chromosome 1 open reading frame 63		0.769887	0.0473338	0.439867	1481		0.82545	0.326231	0.560267	10545
	209120_at	NR2F2	nuclear receptor subfamily 2, group F, member 2		1.27467	0.297444	0.660152	7026		0.840048	0.335193	0.563409	10709
	209301_at	CA2	carbonic anhydrase II		1.02395	0.696124	0.886996	15575		1.00542	0.927527	0.976995	20949
	209459_s_at	ABAT	4-aminobutyrate aminotransferase		1.17869	0.00829938	0.439867	425		0.716335	0.00679568	0.0383471	1860
	209646_x_at	ALDH1B1	aldehyde dehydrogenase 1 family, member B1		1.25037	0.551556	0.837705	12519		1.27516	0.747118	0.894277	17787
	209928_s_at	MSC	musculin (activated B-cell factor-1)		0.941233	0.893137	0.949861	19862		1.04338	0.917755	0.97319	20766
	210338_s_at	HSPA8	heat shock 70kDa protein 8		0.82778	0.46276	0.753773	10557		0.939188	0.499062	0.72251	13533
	210782_x_at	GRIN1	glutamate receptor, ionotropic, N-methyl D-aspartate 1		1.0986	0.761512	0.910797	16979		0.814651	0.704242	0.890162	17061
	211090_s_at	PRPF4B	PRP4 pre-mRNA processing factor 4 homolog B (yeast)		0.818565	0.302749	0.660152	7157		0.96784	0.796208	0.935727	18611
	211692_s_at	BBC3	BCL2 binding component 3		1.36136	0.339337	0.66933	7921		0.561105	0.0087188	0.0475024	2025
	211756_at	PTHLH	parathyroid hormone-like hormone		0.847247	0.346584	0.66933	8066		0.789113	0.0637667	0.206823	4679
	211985_s_at	CALM1	calmodulin 1 (phosphorylase kinase, delta)		0.852457	0.442558	0.736043	10104		1.02607	0.903868	0.96494	20527
	212218_s_at	FASN	fatty acid synthase		1.00152	0.987222	0.99344	22011		0.88629	0.0918052	0.273683	5553
	212560_at	SORL1	sortilin-related receptor, L(DLR class) A repeats-containing		1.03503	0.766683	0.910797	17088		0.667565	0.037495	0.151863	3634
	212638_s_at	WWP1	WW domain containing E3 ubiquitin protein ligase 1		1.33	0.0166993	0.439867	688		0.76851	0.114001	0.303229	6183
	212708_at	MSL-1	male-specific lethal-1 homolog		1.26394	0.19139	0.600825	4754		0.872693	0.299308	0.531356	10056
	212930_at	ATP2B1	ATPase, Ca++ transporting, plasma membrane 1		1.13774	0.545945	0.837705	12392		1.3651	0.334991	0.563409	10707
	213426_s_at	CAV2	caveolin 2		2.07201	0.366551	0.66933	8527		0.60846	0.242421	0.467103	9012
	213642_at	RPL27	ribosomal protein L27		1.60977	0.0998734	0.52652	2750		0.897577	0.683628	0.871074	16706
	214041_x_at	RPL37A	ribosomal protein L37a		1.0858	0.73415	0.890106	16381		0.995487	0.986388	0.987475	22070
	214164_x_at	CA12	carbonic anhydrase XII		1.20477	0.060103	0.452204	1796		0.812574	0.000125763	0.00116886	426
	214295_at	KIAA0485	hypothetical LOC57235		1.06776	0.6699	0.875774	15034		0.859138	0.129197	0.308746	6556
	214329_x_at	TNFSF10	tumor necrosis factor (ligand) superfamily, member 10		0.934537	0.430167	0.736043	9838		0.982968	0.851914	0.943206	19558
	214705_at	INADL	InaD-like (Drosophila)		0.788039	0.518163	0.826968	11768		1.02979	0.944323	0.981625	21276
	215646_s_at	VCAN	versican		1.04121	0.719202	0.890106	16082		0.889356	0.294203	0.531356	9956
	215863_at	TFR2	transferrin receptor 2		1.53252	0.354423	0.66933	8258		1.2026	0.506908	0.72251	13682
	215867_x_at	AP1G1	adaptor-related protein complex 1, gamma 1 subunit		1.182	0.0971374	0.52652	2674		0.813771	0.000121365	0.00116886	422
	216821_at	KRT8	keratin 8		1.53604	0.188416	0.600825	4681		0.829988	0.72628	0.893704	17432
	217410_at	AGRN	agrin		1.11249	0.694554	0.886996	15545		0.661913	0.100638	0.289104	5818
	217700_at	CNPY4	canopy 4 homolog (zebrafish)		1.92193	0.275737	0.660152	6563		0.847496	0.715593	0.893704	17237
	218195_at	C6orf211	chromosome 6 open reading frame 211		1.14614	0.278401	0.660152	6616		0.865468	0.136501	0.317163	6721
	218804_at	ANO1	anoctamin 1, calcium activated chloride channel		1.13838	0.141311	0.566465	3650		0.835351	0.266	0.500334	9459
	219682_s_at	TBX3	T-box 3		1.05366	0.572847	0.837705	12972		0.782824	0.0110588	0.0563644	2211
	219901_at	FGD6	FYVE, RhoGEF and PH domain containing 6		0.718805	0.365671	0.66933	8506		0.548814	0.148956	0.336215	7013
	221013_s_at	APOL2	apolipoprotein L, 2		1.00256	0.993114	0.99344	22134		0.664215	0.227118	0.448557	8732
	221268_s_at	SGPP1	sphingosine-1-phosphate phosphatase 1		0.873406	0.448322	0.737864	10219		0.64863	0.0322676	0.134165	3390
	221731_x_at	VCAN	versican		1.35157	0.00934827	0.439867	460		0.9149	0.583151	0.808227	15019
	221900_at	COL8A2	collagen, type VIII, alpha 2		1.01837	0.84487	0.920617	18826		0.734038	0.206051	0.422806	8263
	221974_at	IPW	imprinted in Prader-Willi syndrome (non-protein coding)		1.02421	0.908536	0.956683	20251		1.07791	0.650521	0.835628	16126
	201151_s_at	MBNL1	muscleblind-like (Drosophila)		0.702224	0.0539488	0.439867	1662		0.872927	0.466386	0.696002	13000
	201694_s_at	EGR1	early growth response 1		1.05918	0.526882	0.832473	11975		0.86864	0.116129	0.303229	6237
	201790_s_at	DHCR7	7-dehydrocholesterol reductase		0.925411	0.625383	0.874429	14080		1.55944	0.00503904	0.0306219	1659
	201791_s_at	DHCR7	7-dehydrocholesterol reductase		1.08489	0.495891	0.799497	11268		1.78985	7.21629e-08	3.38056e-06	40
	201830_s_at	NET1	neuroepithelial cell transforming gene 1		1.10366	0.364854	0.66933	8489		1.28102	0.107719	0.29859	6013
	201890_at	RRM2	ribonucleotide reductase M2 polypeptide		1.12496	0.140115	0.566465	3626		1.71179	1.02346e-10	1.61707e-08	1
	202007_at	NID1	nidogen 1		1.12989	0.205018	0.600825	5035		1.01278	0.956774	0.981625	21518
	202016_at	MEST	mesoderm specific transcript homolog (mouse)		0.987576	0.895755	0.949861	19928		0.984066	0.8656	0.943206	19812
	202131_s_at	RIOK3	RIO kinase 3 (yeast)		0.885479	0.675885	0.875774	15162		1.48126	0.322404	0.560267	10479
	202149_at	NA	NA		0.952295	0.825544	0.912139	18380		0.71161	0.183629	0.392074	7776
	202218_s_at	FADS2	fatty acid desaturase 2		1.05162	0.663799	0.875774	14893		1.07007	0.506144	0.72251	13668
	202270_at	GBP1	guanylate binding protein 1, interferon-inducible, 67kDa		0.848461	0.0536428	0.439867	1649		1.14965	0.0561605	0.188795	4403
	202422_s_at	ACSL4	acyl-CoA synthetase long-chain family member 4		0.677183	0.33108	0.66933	7761		1.70549	0.198204	0.417549	8078
	202503_s_at	KIAA0101	KIAA0101		1.30259	0.0181976	0.439867	722		1.92285	0.000370239	0.00278561	614
	202581_at	HSPA1B	heat shock 70kDa protein 1B		0.938051	0.67623	0.875774	15171		1.54485	5.59356e-05	0.000679832	344
	202620_s_at	PLOD2	procollagen-lysine, 2-oxoglutarate 5-dioxygenase 2		1.05917	0.611942	0.871053	13823		1.54441	1.41281e-07	4.46448e-06	52
	202644_s_at	TNFAIP3	tumor necrosis factor, alpha-induced protein 3		0.740309	0.0891563	0.52652	2485		1.07186	0.571191	0.805787	14796
	202859_x_at	IL8	interleukin 8		0.915021	0.43422	0.736043	9920		1.43756	0.0224223	0.101221	2913
	202917_s_at	S100A8	S100 calcium binding protein A8		0.907372	0.0331936	0.439867	1149		1.13095	0.00121807	0.00836763	962
	203362_s_at	MAD2L1	MAD2 mitotic arrest deficient-like 1 (yeast)		1.14672	0.182621	0.600825	4546		1.71939	0.000247845	0.00206103	536
	203560_at	GGH	gamma-glutamyl hydrolase (conjugase, folylpolygammaglutamyl hydrolase)		0.995204	0.954237	0.979023	21252		1.49784	4.06572e-08	3.21192e-06	28
	203670_at	TTLL3	tubulin tyrosine ligase-like family, member 3		1.31049	0.370347	0.66933	8610		1.1069	0.801113	0.935727	18699
	203780_at	MPZL2	myelin protein zero-like 2		0.756112	0.235641	0.660152	5687		1.70096	0.000509425	0.0036586	689
	203865_s_at	ADARB1	adenosine deaminase, RNA-specific, B1 (RED1 homolog rat)		0.928099	0.650504	0.875774	14592		0.900569	0.625508	0.820986	15684
	203876_s_at	MMP11	matrix metallopeptidase 11 (stromelysin 3)		1.22388	0.0505496	0.439867	1569		1.2037	0.0956768	0.279943	5669
	203939_at	NT5E	5'-nucleotidase, ecto (CD73)		0.932801	0.792862	0.912139	17661		1.09738	0.82795	0.941123	19139
	204026_s_at	ZWINT	ZW10 interactor		1.06159	0.577911	0.837705	13057		2.19012	2.55798e-05	0.000404161	256
	204070_at	RARRES3	retinoic acid receptor responder (tazarotene induced) 3		0.978334	0.800047	0.912139	17826		0.701724	2.59443e-06	5.124e-05	125
	204141_at	TUBB2A	tubulin, beta 2A		1.21945	0.100234	0.52652	2759		1.25681	0.0387484	0.151863	3700
	204285_s_at	PMAIP1	phorbol-12-myristate-13-acetate-induced protein 1		0.957002	0.572405	0.837705	12961		1.02636	0.738047	0.893704	17629
	204304_s_at	PROM1	prominin 1		0.963854	0.710513	0.890106	15898		1.12586	0.0511388	0.179554	4218
	204457_s_at	GAS1	growth arrest-specific 1		1.02283	0.797677	0.912139	17779		0.928321	0.615412	0.820986	15527
	204470_at	CXCL1	chemokine (C-X-C motif) ligand 1 (melanoma growth stimulating activity, alpha)		0.596841	0.114919	0.534258	3070		1.28417	0.463677	0.696002	12953
	204475_at	MMP1	matrix metallopeptidase 1 (interstitial collagenase)		1.05009	0.336051	0.66933	7868		1.25291	8.55839e-08	3.38056e-06	44
	204646_at	DPYD	dihydropyrimidine dehydrogenase		0.830901	0.127638	0.560188	3357		0.79931	0.254745	0.484937	9254
	204675_at	SRD5A1	steroid-5-alpha-reductase, alpha polypeptide 1 (3-oxo-5 alpha-steroid delta 4-dehydrogenase alpha 1)		0.964556	0.672151	0.875774	15083		1.22467	0.0202399	0.0969061	2809
	204734_at	KRT15	keratin 15		0.992378	0.880948	0.94687	19610		0.971424	0.62582	0.820986	15692
	204822_at	TTK	TTK protein kinase		1.02934	0.78331	0.912139	17463		1.81576	0.000313948	0.00248019	579
	204897_at	PTGER4	prostaglandin E receptor 4 (subtype EP4)		0.881057	0.197639	0.600825	4876		0.84197	0.235462	0.459297	8898
	205116_at	LAMA2	laminin, alpha 2		1.02989	0.821544	0.912139	18300		0.461707	0.0425105	0.15992	3859
	205266_at	LIF	leukemia inhibitory factor (cholinergic differentiation factor)		0.924678	0.809713	0.912139	18035		1.10081	0.865429	0.943206	19806
	205290_s_at	BMP2	bone morphogenetic protein 2		0.683704	0.244382	0.660152	5887		1.20428	0.323223	0.560267	10494
	205668_at	LY75	lymphocyte antigen 75		0.844994	0.101185	0.52652	2782		0.966288	0.718559	0.893704	17298
	205738_s_at	FABP3	fatty acid binding protein 3, muscle and heart (mammary-derived growth inhibitor)		0.756258	0.277721	0.660152	6600		0.581825	0.278415	0.517525	9681
	205828_at	MMP3	matrix metallopeptidase 3 (stromelysin 1, progelatinase)		1.20054	0.111363	0.534258	3002		0.933996	0.827008	0.941123	19120
	206165_s_at	CLCA2	CLCA family member 2, chloride channel regulator		0.917718	0.317541	0.660152	7473		1.05924	0.592908	0.814604	15171
	206416_at	ZNF205	zinc finger protein 205		2.14923	0.20356	0.600825	5003		0.653255	0.0679054	0.214581	4811
	207002_s_at	PLAGL1	pleiomorphic adenoma gene-like 1		0.894825	0.435483	0.736043	9952		1.25266	0.0494396	0.179554	4151
	207717_s_at	PKP2	plakophilin 2		0.588231	0.0522382	0.439867	1609		1.37256	0.145292	0.332699	6918
	209118_s_at	TUBA1A	tubulin, alpha 1a		1.38322	0.0953313	0.52652	2623		1.47777	0.0394076	0.151863	3731
	209170_s_at	GPM6B	glycoprotein M6B		0.826955	0.0556794	0.439867	1702		1.07557	0.407892	0.65098	11987
	209189_at	FOS	v-fos FBJ murine osteosarcoma viral oncogene homolog		0.961331	0.539298	0.837705	12246		0.911011	0.16438	0.365803	7388
	209211_at	KLF5	Kruppel-like factor 5 (intestinal)		0.80106	0.648007	0.875774	14535		1.54588	0.0141046	0.0696417	2435
	209218_at	SQLE	squalene epoxidase		1.14456	0.187182	0.600825	4647		1.48264	3.47617e-05	0.000499304	284
	209267_s_at	SLC39A8	solute carrier family 39 (zinc transporter), member 8		1.09645	0.278032	0.660152	6606		1.1562	0.0766322	0.23741	5084
	209318_x_at	PLAGL1	pleiomorphic adenoma gene-like 1		0.867099	0.207714	0.600825	5102		1.24316	0.021269	0.0988381	2860
	209396_s_at	CHI3L1	chitinase 3-like 1 (cartilage glycoprotein-39)		0.876897	0.186635	0.600825	4626		1.11258	0.0641413	0.206823	4689
	209627_s_at	OSBPL3	oxysterol binding protein-like 3		0.392261	0.0322644	0.439867	1114		1.19919	0.43148	0.674988	12396
	209773_s_at	RRM2	ribonucleotide reductase M2 polypeptide		1.08118	0.372791	0.66933	8663		1.77347	3.1444e-07	8.28026e-06	68
	209803_s_at	PHLDA2	pleckstrin homology-like domain, family A, member 2		1.14751	0.0687465	0.472258	1988		1.41819	6.52068e-07	1.47181e-05	81
	210002_at	GATA6	GATA binding protein 6		0.852092	0.302671	0.660152	7152		0.951005	0.841106	0.943206	19373
	210543_s_at	PRKDC	protein kinase, DNA-activated, catalytic polypeptide		0.835966	0.36862	0.66933	8575		1.22456	0.455649	0.696002	12808
	210933_s_at	B3GNT9	UDP-GlcNAc:betaGal beta-1,3-N-acetylglucosaminyltransferase 9		0.902287	0.546525	0.837705	12410		1.1652	0.382924	0.623732	11531
	211193_at	TP63	tumor protein p63		1.06161	0.925491	0.956683	20626		0.769092	0.805436	0.935727	18767
	211368_s_at	CASP1	caspase 1, apoptosis-related cysteine peptidase (interleukin 1, beta, convertase)		0.838942	0.125957	0.560188	3321		0.994056	0.956631	0.981625	21512
	211668_s_at	PLAU	plasminogen activator, urokinase		1.01135	0.925913	0.956683	20635		1.1432	0.466938	0.696002	13009
	213139_at	SNAI2	snail homolog 2 (Drosophila)		1.03276	0.737801	0.890106	16458		0.863422	0.633926	0.820986	15848
	214022_s_at	IFITM1	interferon induced transmembrane protein 1 (9-27)		1.06609	0.821755	0.912139	18305		0.891849	0.622565	0.820986	15636
	215127_s_at	RBMS1	RNA binding motif, single stranded interacting protein 1		0.844859	0.31725	0.660152	7469		1.53371	0.105378	0.297316	5947
	216005_at	TNC	tenascin C		0.861651	0.438717	0.736043	10016		1.33747	0.169392	0.370852	7478
	217264_s_at	SCNN1A	sodium channel, nonvoltage-gated 1 alpha		2.4613	0.263966	0.660152	6319		0.738882	0.632283	0.820986	15820
	217523_at	CD44	CD44 molecule (Indian blood group)		0.862728	0.40141	0.712615	9220		0.975296	0.889125	0.955658	20247
	217997_at	PHLDA1	pleckstrin homology-like domain, family A, member 1		0.968991	0.779948	0.912139	17370		1.10592	0.359328	0.591395	11114
	218319_at	PELI1	pellino homolog 1 (Drosophila)		0.693683	0.00614365	0.439867	351		1.21168	0.112668	0.303229	6150
	218326_s_at	LGR4	leucine-rich repeat-containing G protein-coupled receptor 4		0.921213	0.584086	0.838959	13193		1.46358	0.0264515	0.112955	3129
	218340_s_at	UBA6	ubiquitin-like modifier activating enzyme 6		0.629115	0.209148	0.600825	5132		1.25316	0.171343	0.370852	7513
	218782_s_at	ATAD2	ATPase family, AAA domain containing 2		1.05072	0.732222	0.890106	16345		1.703	0.00017712	0.00155472	476
	218872_at	TESC	tescalcin		0.72037	0.304487	0.660152	7191		0.503288	0.0511389	0.179554	4219
	219181_at	LIPG	lipase, endothelial		1.08045	0.833305	0.91432	18568		2.28986	0.00314331	0.0198657	1391
	219410_at	TMEM45A	transmembrane protein 45A		0.912628	0.440785	0.736043	10061		1.27022	0.00139496	0.00918347	1018
	219836_at	ZBED2	zinc finger, BED-type containing 2		0.587566	0.0671887	0.472258	1951		0.759639	0.297041	0.531356	10000
	220940_at	ANKRD36B	ankyrin repeat domain 36B		0.931461	0.737999	0.890106	16463		1.20112	0.0560025	0.188795	4393
	221163_s_at	MLXIPL	MLX interacting protein-like		1.86785	0.30956	0.660152	7305		0.907982	0.872589	0.944309	19950
	221510_s_at	GLS	glutaminase		0.617645	0.03518	0.439867	1206		1.48395	0.0262406	0.112955	3117
	221530_s_at	BHLHB3	basic helix-loop-helix domain containing, class B, 3		1.0009	0.99344	0.99344	22142		0.818434	0.214214	0.433921	8439
	221577_x_at	GDF15	growth differentiation factor 15		1.15153	0.037044	0.439867	1250		0.979995	0.821179	0.941123	19027
	91816_f_at	MEX3D	mex-3 homolog D (C. elegans)		0.630771	0.114967	0.534258	3074		1.02476	0.845596	0.943206	19458
	200762_at	DPYSL2	dihydropyrimidinase-like 2		0.931082	0.576899	0.837705	13038		0.99278	0.968549	0.98263	21723
